# Supplementary material for: Applying Deep Learning to Quantify Drivers of Long‐Term Ecological Change in a Swedish Marine Protected Area
Source: Ecol Evol. 2025 Sep 2;15(9):e72091. doi: 10.1002/ece3.72091 (PMC12404701; doi:10.1002/ece3.72091)
Supplement: Supplementary file 1 — Data S1: ece372091‐sup‐0001‐DataS1.xlsx. [file ECE3-15-e72091-s002.xlsx]

## Sheet: README
Dataset of GBIF occurrences (GBIF.org, 2025) intersected with temperature from Assis et al. (2024) to extract median temperatures used in Fig. 6A and to assign temperature preference categories utilized in Table 2. Filtering steps described below.
Occurrences from raster cells with an internal temperature difference >2°C between minimum and maximum depth were removed together with occurrences with a coordinate uncertainty of >100 m and those that were >3,000 km away from their nearest occurrence. Sampling bias from this dataset was reduced by randomly selecting from the remaining occurrences and removing any occurrences within a 1 km radiu…
GBIF.org (2025). GBIF Occurrence Download. doi: https://doi.org/10.15468/dl.azec6t
Assis, J., Fernández Bejarano, S. J., Salazar, V. W., Schepers, L., Gouvêa, L., Fragkopoulou, E., et al. (2024). Bio‐ORACLE v3.0. Pushing marine data layers to the CMIP6 Earth System Models of climate change research. Glob. Ecol. Biogeogr. 33. doi: 10.1111/geb.13813

## Sheet: Dataset
taxon	gbifID	datasetKey	occurrenceID	kingdom	phylum	class	order	family	genus	species	infraspecificEpithet	taxonRank	scientificName	verbatimScientificName	verbatimScientificNameAuthorship	countryCode	locality	stateProvince	occurrenceStatus	individualCount	publishingOrgKey	decimalLatitude	decimalLongitude	coordinateUncertaintyInMeters	coordinatePrecision	elevation	elevationAccuracy	depth	depthAccuracy	eventDate	day	month	year	taxonKey	speciesKey	basisOfRecord	institutionCode	collectionCode	catalogNumber	recordNumber	identifiedBy	dateIdentified	license	rightsHolder	recordedBy	typeStatus	establishmentMeans	lastInterpreted	mediaType
Acesta excavata	2627723813	b124e1e0-4755-430f-9eab-894f25a9b59c	urn:uuid:cd836876-374c-43d3-85ee-90e134655117	Animalia	Mollusca	Bivalvia	Limida	Limidae	Acesta	Acesta excavata		SPECIES	Acesta excavata (J.C.Fabricius, 1779)	Acesta excavata	(J. C. Fabricius, 1779)	NO	KarlsÃ¸yvÃ¦r, BodÃ¸, No	Nordland	PRESENT	10	d3978a37-635a-4ae3-bb85-7b4d41bc0b88	67.5503	14.6871	100	NA	NA	NA	200	50	2010-04-30	30	4	2010	5189501	5189501	HUMAN_OBSERVATION	nef	so2-bugs	23756839				CC_BY_4_0		Roger Johansen			2025-01-07T18:50:46.687Z	StillImage;StillImage
Acesta excavata	1321457587	821cc27a-e3bb-4bc5-ac34-89ada245069d	http://n2t.net/ark:/65665/3bc2a687f-d1a2-4771-915c-2d886096c713	Animalia	Mollusca	Bivalvia	Limida	Limidae	Acesta	Acesta excavata		SPECIES	Acesta excavata (J.C.Fabricius, 1779)	Acesta excavata	(Fabricius)	NO	Trondheim Fjord, Roberg		PRESENT	1	bc092ff0-02e4-11dc-991f-b8a03c50a862	63.4758	9.9765	NA	NA	NA	NA	300	0	2003-09-18	18	9	2003	5189501	5189501	PRESERVED_SPECIMEN	USNM	IZ	USNM 1100208		Jarnegren, Johanna; Schander, Christoffer; Young, Craig M.		CC0_1_0					2025-01-02T13:38:36.269Z	StillImage
Acesta excavata	3351650902	d8cd16ba-bb74-4420-821e-083f2bac17c2	MN272043	Animalia	Mollusca	Bivalvia	Limida	Limidae	Acesta	Acesta excavata		SPECIES	Acesta excavata (J.C.Fabricius, 1779)	Acesta excavata		ZZ	Whittard Canyon		PRESENT	NA	ada9d123-ddb4-467d-8891-806ea8d94230	48.74	-10.09	NA	NA	NA	NA	NA	NA	2015-09-04	4	9	2015	5189501	5189501	MATERIAL_SAMPLE							CC_BY_4_0					2025-01-18T13:04:45.692Z
Acesta excavata	1809507105	ead6339f-39f8-46be-b059-d1c48d88ab29	urn:uuid:11E60BC5-BBB7-4BDA-A8CE-52B09BDB0D48	Animalia	Mollusca	Bivalvia	Limida	Limidae	Acesta	Acesta excavata		SPECIES	Acesta excavata (J.C.Fabricius, 1779)	Acesta excavata	(J. C. Fabricius, 1779)	NO	Trondheimsfjorden Korsfjorden	TrÃ¸ndelag	PRESENT	8	a8144f37-5ff7-4137-9400-94b5b2ea4ec4	63.4397	10.0423	100	NA	NA	NA	NA	NA	2001-05-16	16	5	2001	5189501	5189501	PRESERVED_SPECIMEN	NTNU-VM	MI	DRY-26863		Jostein Elvestrand		CC_BY_4_0		H. T. Rapp			2025-01-19T12:02:36.491Z
Acesta excavata	239357185	fe78e7ec-b95e-402d-bbac-e336a26f18f0	urn:catalog:Molltax:Mollusca:W10502	Animalia	Mollusca	Bivalvia	Limida	Limidae	Acesta	Acesta excavata		SPECIES	Acesta excavata (J.C.Fabricius, 1779)	Acesta excavata	(Fabricius J.C., 1779)	NO			PRESENT	1	f314b0b0-e3dc-11d9-8d81-b8a03c50a862	58.3377	8.97343	NA	NA	0	0	200	0	2006-04-16	16	4	2006	5189501	5189501	HUMAN_OBSERVATION	Molltax	Mollusca	W10502				CC_BY_4_0					2024-01-25T07:37:17.355Z
Acesta excavata	1432599215	38b4c89f-584c-41bb-bd8f-cd1def33e92f	urn:lsid:artportalen.se:sighting:61235724	Animalia	Mollusca	Bivalvia	Limida	Limidae	Acesta	Acesta excavata		SPECIES	Acesta excavata (J.C.Fabricius, 1779)	Acesta excavata	(J. C. Fabricius, 1779)	SE	SV Syd HÃ¤llsÃ¶, Boh	BohuslÃ¤n	PRESENT	NA	b8323864-602a-4a7d-9127-bb903054e97d	58.9458	11.0729	10	NA	NA	NA	NA	NA	2007-06-20	20	6	2007	5189501	5189501	HUMAN_OBSERVATION	SLU Artdatabanken	Artportalen	61235724				CC0_1_0	Anita Tullrot	Anita Tullrot			2025-01-18T21:35:54.314Z
Acesta excavata	2632916562	040c5662-da76-4782-a48e-cdea1892d14c	NBMM220-18	Animalia	Mollusca	Bivalvia	Limida	Limidae	Acesta	Acesta excavata		UNRANKED	BOLD:AAE9495	BOLD:AAE9495		NO			PRESENT	NA	b3bf3a83-1f68-4541-a03f-330d30d567f5	58.999	10.65	NA	NA	NA	NA	193	0	2009-05-18	18	5	2009	10508625	5189501	MATERIAL_SAMPLE	University of Bergen, Natural History Collections		123848		Tom Alvestad		CC_BY_4_0		Bioskag II			2025-01-05T12:10:33.719Z	StillImage
Acesta excavata	2633367595	040c5662-da76-4782-a48e-cdea1892d14c	NBMM911-19	Animalia	Mollusca	Bivalvia	Limida	Limidae	Acesta	Acesta excavata		UNRANKED	BOLD:AAE9495	BOLD:AAE9495		NO			PRESENT	NA	b3bf3a83-1f68-4541-a03f-330d30d567f5	65.9294	6.52997	NA	NA	NA	NA	332	0	2013-06-17	17	6	2013	10508625	5189501	MATERIAL_SAMPLE	University of Bergen, Natural History Collections		129966		Tom Alvestad		CC_BY_4_0		Mareano			2025-01-05T12:10:34.436Z	StillImage;StillImage
Acesta excavata	1433985544	38b4c89f-584c-41bb-bd8f-cd1def33e92f	urn:lsid:artportalen.se:sighting:62938499	Animalia	Mollusca	Bivalvia	Limida	Limidae	Acesta	Acesta excavata		SPECIES	Acesta excavata (J.C.Fabricius, 1779)	Acesta excavata	(J. C. Fabricius, 1779)	SE	TrÃ¥lskyddsuppfÃ¶ljning 1A3, Boh	BohuslÃ¤n	PRESENT	NA	b8323864-602a-4a7d-9127-bb903054e97d	59.0589	11.1565	50	NA	NA	NA	NA	NA	2013-02-20	20	2	2013	5189501	5189501	HUMAN_OBSERVATION	SLU Artdatabanken	Artportalen	62938499				CC0_1_0	Anita Tullrot	Anita Tullrot			2025-01-18T21:36:00.661Z
Acesta excavata	2403630608	b124e1e0-4755-430f-9eab-894f25a9b59c	urn:uuid:0ee513d6-11ac-43a9-b810-1a5d98e44efa	Animalia	Mollusca	Bivalvia	Limida	Limidae	Acesta	Acesta excavata		SPECIES	Acesta excavata (J.C.Fabricius, 1779)	Acesta excavata	(J. C. Fabricius, 1779)	NO	Hallangsodden, Frogn, Vi	Viken	PRESENT	2	d3978a37-635a-4ae3-bb85-7b4d41bc0b88	59.6821	10.6148	100	NA	NA	NA	NA	NA	2013-08-31	31	8	2013	5189501	5189501	HUMAN_OBSERVATION	nef	so2-bugs	12950438				CC_BY_4_0		Magne FlÃ¥ten;Gunn-Henny Aasen;Norman Hagen;Kristine Lund BjÃ¸rnÃ¥s;Kirsti Ruden Ã˜stlund;Kristoffer BÃ¸hn			2025-01-07T18:42:54.696Z	StillImage;StillImage
Acesta excavata	4994876349	56aa0680-0c60-11dd-84cd-b8a03c50a862	NRM:EVmain:180877	Animalia	Mollusca	Bivalvia	Limida	Limidae	Acesta	Acesta excavata		SPECIES	Acesta excavata (J.C.Fabricius, 1779)	Acesta excavata		NO	Snorre oil field		PRESENT	1	6ba9a8cc-513a-4a51-bf93-6f5de8040a96	61.5667	2.2	NA	NA	NA	NA	334.5	27.5	2017-05-30	30	5	2017	5189501	5189501	PRESERVED_SPECIMEN	NRM	EVmain	180877		Anders WarÃ©n		CC_BY_4_0					2024-12-16T13:15:06.832Z
Acesta excavata	2012930010	58fc397b-eee4-4138-8a5f-50f9dfb00216	4eeafba9-b812-4dbd-9d40-f44ae4ced1eb	Animalia	Mollusca	Bivalvia	Limida	Limidae	Acesta	Acesta excavata		SPECIES	Acesta excavata (J.C.Fabricius, 1779)			GL	63Â°50'N 56Â°40'W		PRESENT	NA	2e7df380-8356-4533-bcb3-5459e23c794e	63.8333	-56.6667	NA	NA	NA	NA	NA	NA	2010-06-30	NA	NA	2010	5189501	5189501	PRESERVED_SPECIMEN	NHMD	IV	NHMD115156		SchiÃ¸tte, Tom		CC_BY_4_0		Kape			2025-01-14T17:36:35.374Z
Acesta excavata	1432609190	38b4c89f-584c-41bb-bd8f-cd1def33e92f	urn:lsid:artportalen.se:sighting:61247512	Animalia	Mollusca	Bivalvia	Limida	Limidae	Acesta	Acesta excavata		SPECIES	Acesta excavata (J.C.Fabricius, 1779)	Acesta excavata	(J. C. Fabricius, 1779)	SE	V Norr HÃ¤llsÃ¶, Boh	BohuslÃ¤n	PRESENT	NA	b8323864-602a-4a7d-9127-bb903054e97d	58.9691	11.0721	10	NA	NA	NA	NA	NA	2007-07-11	11	7	2007	5189501	5189501	HUMAN_OBSERVATION	SLU Artdatabanken	Artportalen	61247512				CC0_1_0	Anita Tullrot	Anita Tullrot			2025-01-18T21:35:57.389Z
Actiniidae	2924574920	fae37d1f-5b7a-4fe2-8cfa-8948aefbcac2	554351772	Animalia	Cnidaria	Anthozoa	Actiniaria	Actiniidae	Urticina	Urticina felina		SPECIES	Urticina felina (Linnaeus, 1761)	Urticina felina	(Linnaeus, 1761)	GB	PBSR102 Cam	England	PRESENT	NA	598eb93d-a844-4289-8adb-0f8583dac91e	50.5774	-4.94976	70.7	NA	NA	NA	NA	NA	2013-03-03	3	3	2013	2256780	2256780	HUMAN_OBSERVATION		MRNE010800000028		T-MRNE010800016E52			CC_BY_4_0	Natural England	Marine, R.S.S.			2025-01-16T20:34:22.554Z
Actiniidae	2957355470	52422715-c1db-40a0-ba16-b84a295d248a	T-MRLRC010000015D2	Animalia	Cnidaria	Anthozoa	Actiniaria	Actiniidae	Urticina	Urticina felina		SPECIES	Urticina felina (Linnaeus, 1761)	Urticina felina	(Linnaeus, 1761)	GB	Wreck of Amplegarth	England	PRESENT	NA	5d662340-07fa-41b7-a3fc-e2e63ca50800	51.0893	1.33937	70.7	NA	NA	NA	NA	NA	2006-07-08	8	7	2006	2256780	2256780	HUMAN_OBSERVATION	Seasearch	MRLRC01000000012					CC_BY_4_0	Seasearch	Armstrong, J. Jason			2025-01-17T01:04:38.893Z
Actiniidae	2926117195	fae37d1f-5b7a-4fe2-8cfa-8948aefbcac2	554273503	Animalia	Cnidaria	Anthozoa	Actiniaria	Actiniidae	Urticina	Urticina felina		SPECIES	Urticina felina (Linnaeus, 1761)	Urticina felina	(Linnaeus, 1761)	GB	LZ11	England	PRESENT	NA	598eb93d-a844-4289-8adb-0f8583dac91e	49.9334	-5.21823	70.7	NA	NA	NA	NA	NA	2007-07-23	23	7	2007	2256780	2256780	HUMAN_OBSERVATION		MRNE010200000005		T-MRNE01020000146D			CC_BY_4_0	Natural England	Barrio-Frojan, C. Chris			2025-01-16T20:34:26.385Z
Actiniidae	2926439354	fae37d1f-5b7a-4fe2-8cfa-8948aefbcac2	554017691	Animalia	Cnidaria	Anthozoa	Actiniaria	Actiniidae	Urticina	Urticina felina		SPECIES	Urticina felina (Linnaeus, 1761)	Urticina felina	(Linnaeus, 1761)	GB	2m Beam Trawl 58	England	PRESENT	1	598eb93d-a844-4289-8adb-0f8583dac91e	51.6085	1.21271	70.7	NA	NA	NA	NA	NA	2005-09-02	2	9	2005	2256780	2256780	HUMAN_OBSERVATION		MRNE030000000017		T-MRNE030000001D4D			CC_BY_4_0	Natural England	Limited, E. Emu			2025-01-16T20:34:28.564Z
Actiniidae	2956918975	52422715-c1db-40a0-ba16-b84a295d248a	T-MRLRC003000053BB	Animalia	Cnidaria	Anthozoa	Actiniaria	Actiniidae	Urticina	Urticina felina		SPECIES	Urticina felina (Linnaeus, 1761)	Urticina felina	(Linnaeus, 1761)	GB	Minnihaha, St Mary's	England	PRESENT	NA	5d662340-07fa-41b7-a3fc-e2e63ca50800	49.9031	-6.30107	70.7	NA	NA	NA	NA	NA	2010-09-12	12	9	2010	2256780	2256780	HUMAN_OBSERVATION	Seasearch	MRLRC00300000048					CC_BY_4_0	Seasearch	Birch, K. Kathryn			2025-01-17T01:04:45.922Z
Actiniidae	2956755304	52422715-c1db-40a0-ba16-b84a295d248a	T-MRSHS00100001177	Animalia	Cnidaria	Anthozoa	Actiniaria	Actiniidae	Urticina	Urticina felina		SPECIES	Urticina felina (Linnaeus, 1761)	Urticina felina	(Linnaeus, 1761)	GB	Granite Block Wreck	England	PRESENT	NA	5d662340-07fa-41b7-a3fc-e2e63ca50800	51.0272	1.30505	70.7	NA	NA	NA	NA	NA	2007-08-26	26	8	2007	2256780	2256780	HUMAN_OBSERVATION	Seasearch	MRSHS00100000010					CC_BY_4_0	Seasearch	Ohare, T. Tim			2025-01-17T01:04:43.566Z
Actiniidae	2957037284	990e845f-836b-4467-bc5f-46c8495259ec	T-MRSS00100001692	Animalia	Cnidaria	Anthozoa	Actiniaria	Actiniidae	Urticina	Urticina felina		SPECIES	Urticina felina (Linnaeus, 1761)	Urticina felina	(Linnaeus, 1761)	GB	W of Pilgrims Haven	Scotland	PRESENT	NA	5d662340-07fa-41b7-a3fc-e2e63ca50800	56.1809	-2.55415	70.7	NA	NA	NA	NA	NA	2002-09-14	14	9	2002	2256780	2256780	HUMAN_OBSERVATION	Seasearch	MRSS0010000000B					CC_BY_4_0	Seasearch	Duncan, C. Calum			2025-01-10T00:05:31.700Z
Actiniidae	2917787918	edd017b6-bf00-4b00-93ad-9789c42a36b1	T-MRSNH01600006E06	Animalia	Cnidaria	Anthozoa	Actiniaria	Actiniidae	Urticina	Urticina felina		SPECIES	Urticina felina (Linnaeus, 1761)	Urticina felina	(Linnaeus, 1761)	GB	309_142 01 Stills	Scotland	PRESENT	NA	98ba8467-5081-4d15-b168-32d893e18b76	54.6566	-4.68255	100	NA	NA	NA	NA	NA	2012-09-08	8	9	2012	2256780	2256780	HUMAN_OBSERVATION	NatureScot	MRSNH0160000000B					CC_BY_4_0	NatureScot	Seastar Survey Ltd.			2025-01-16T19:56:04.061Z
Actiniidae	2956553649	82d23348-0fee-4e2d-9152-48136ef54b2d	T-MRMCS0050000F41E	Animalia	Cnidaria	Anthozoa	Actiniaria	Actiniidae	Urticina	Urticina felina		SPECIES	Urticina felina (Linnaeus, 1761)	Urticina felina	(Linnaeus, 1761)	GB	Wild Goose Race, west of Skokholm	Wales	PRESENT	NA	5d662340-07fa-41b7-a3fc-e2e63ca50800	51.6968	-5.30584	70.7	NA	NA	NA	NA	NA	2013-07-07	7	7	2013	2256780	2256780	HUMAN_OBSERVATION	Seasearch	MRMCS0050000007D					CC_BY_4_0	Seasearch				2025-01-17T00:57:18.799Z
Actiniidae	4109848334	199958ab-9096-43e1-9f4c-8a4d97feb024	IML-2017-027_005560:452960	Animalia	Cnidaria	Anthozoa	Actiniaria	Actiniidae	Bolocera	Bolocera tuediae		SPECIES	Bolocera tuediae (Johnston, 1832)	Bolocera tuediae	(Johnston, 1832)	CA	Quebec		PRESENT	NA	c98a8d0d-cab2-4506-8c0f-c91a5e4996b9	49.725	-60.7853	10	NA	NA	NA	247	0	2017-08-29	29	8	2017	5711876	5711876	HUMAN_OBSERVATION	IML	DFO_QC_Groundfish-2017					CC_BY_4_0	His Majesty the King in right of Canada, as represented by the Minister of Fisheries and Oceans				2024-07-02T09:40:24.932Z
Actiniidae	3035123643	686c1b9b-5f29-4e1f-8c28-f9779d264579	MRPMN00100005F1F	Animalia	Cnidaria	Anthozoa	Actiniaria	Actiniidae	Urticina	Urticina felina		SPECIES	Urticina felina (Linnaeus, 1761)	Urticina felina	(Linnaeus, 1761)	IE			PRESENT	NA	f0a23325-1a1d-4b4c-a192-63765963d0a4	54.2553	-10.0747	70.1	NA	NA	NA	NA	NA	2018-09-10	10	9	2018	2256780	2256780	MATERIAL_SAMPLE	PNHS				Jon Moore		CC_BY_4_0	Porcupine Natural History Society	Moore, J. Jon			2025-01-11T00:20:23.693Z
Actiniidae	2962118071	6b3877d5-4869-43aa-af12-92c703fd5b6d	T-MRCCW30500001883	Animalia	Cnidaria	Anthozoa	Actiniaria	Actiniidae	Urticina	Urticina felina		SPECIES	Urticina felina (Linnaeus, 1761)	Urticina felina	(Linnaeus, 1761)	GB	OffDale	Wales	PRESENT	NA	ee45975b-3d89-42b5-ac7a-c03f47b6dcb4	51.6937	-5.11362	1	NA	NA	NA	NA	NA	2007-08-10	10	8	2007	2256780	2256780	HUMAN_OBSERVATION	NRW	MRCCW30500000013			Natural Resources Wales Staff and Contractors		CC_BY_4_0	Natural Resources Wales	Natural Resources Wales Staff and Contractors			2025-01-10T23:23:29.741Z
Actiniidae	2956800267	52422715-c1db-40a0-ba16-b84a295d248a	T-MRLRC003000001CD	Animalia	Cnidaria	Anthozoa	Actiniaria	Actiniidae	Urticina	Urticina felina		SPECIES	Urticina felina (Linnaeus, 1761)	Urticina felina	(Linnaeus, 1761)	GB	Green Island	England	PRESENT	NA	5d662340-07fa-41b7-a3fc-e2e63ca50800	50.325	-5.19667	70.7	NA	NA	NA	NA	NA	2003-04-06	6	4	2003	2256780	2256780	HUMAN_OBSERVATION	Seasearch	MRLRC00300000007					CC_BY_4_0	Seasearch	Gall, G. George			2025-01-17T01:04:44.058Z
Actiniidae	4109791376	199958ab-9096-43e1-9f4c-8a4d97feb024	IML-2013-030_004805:311121	Animalia	Cnidaria	Anthozoa	Actiniaria	Actiniidae	Bolocera	Bolocera tuediae		SPECIES	Bolocera tuediae (Johnston, 1832)	Bolocera tuediae	(Johnston, 1832)	CA	Quebec		PRESENT	NA	c98a8d0d-cab2-4506-8c0f-c91a5e4996b9	49.3033	-66.2683	10	NA	NA	NA	283	0	2013-08-21	21	8	2013	5711876	5711876	HUMAN_OBSERVATION	IML	DFO_QC_Groundfish-2013					CC_BY_4_0	His Majesty the King in right of Canada, as represented by the Minister of Fisheries and Oceans				2024-07-02T09:40:06.210Z
Actiniidae	2956609538	52422715-c1db-40a0-ba16-b84a295d248a	T-MRMCS01500007A52	Animalia	Cnidaria	Anthozoa	Actiniaria	Actiniidae	Urticina	Urticina felina		SPECIES	Urticina felina (Linnaeus, 1761)	Urticina felina	(Linnaeus, 1761)	GB	HMS Ramilles	England	PRESENT	NA	5d662340-07fa-41b7-a3fc-e2e63ca50800	50.2366	-3.86545	70.7	NA	NA	NA	NA	NA	2012-07-20	20	7	2012	2256780	2256780	HUMAN_OBSERVATION	Seasearch	MRMCS0150000004F					CC_BY_4_0	Seasearch	Restell, R. Roy			2025-01-17T01:04:39.156Z
Actiniidae	2924193618	fae37d1f-5b7a-4fe2-8cfa-8948aefbcac2	554469416	Animalia	Cnidaria	Anthozoa	Actiniaria	Actiniidae	Urticina	Urticina felina		SPECIES	Urticina felina (Linnaeus, 1761)	Urticina felina	(Linnaeus, 1761)	GB	NDLS_Video Tow/Stills (DC)_GT076_STN_015_A1	England	PRESENT	NA	598eb93d-a844-4289-8adb-0f8583dac91e	50.6822	-1.54772	70.7	NA	NA	NA	NA	NA	2014-09-09	9	9	2014	2256780	2256780	HUMAN_OBSERVATION		MRNE017600000002		T-MRNE01760000645A			CC_BY_4_0	Natural England	Griffin, R. Ross			2025-01-16T20:34:13.241Z
Actiniidae	4034277309	a2d59875-d379-4753-b4f7-3c19002080a9	TAXA-24098	Animalia	Cnidaria	Anthozoa	Actiniaria	Actiniidae	Urticina	Urticina felina		SPECIES	Urticina felina (Linnaeus, 1761)	Urticina felina	(Linnaeus, 1761)	SE	TjuderhÃ¤len		PRESENT	NA	a067ec85-ef28-4672-80ed-3cdcbf6c2667	57.9056	11.5032	NA	NA	NA	NA	22	0.5	2000-07-15	15	7	2000	2256780	2256780	MATERIAL_SAMPLE							CC0_1_0	Swedish Agency for Marine and Water Management	Jan Karlsson			2024-06-25T13:21:03.111Z
Actiniidae	4109816038	199958ab-9096-43e1-9f4c-8a4d97feb024	IML-2007-U04_003804:435674	Animalia	Cnidaria	Anthozoa	Actiniaria	Actiniidae	Bolocera	Bolocera tuediae		SPECIES	Bolocera tuediae (Johnston, 1832)	Bolocera tuediae	(Johnston, 1832)	CA	Quebec		PRESENT	NA	c98a8d0d-cab2-4506-8c0f-c91a5e4996b9	49.1888	-67.1948	10	NA	NA	NA	324	0	2007-08-24	24	8	2007	5711876	5711876	HUMAN_OBSERVATION	IML	DFO_QC_Groundfish-2007					CC_BY_4_0	His Majesty the King in right of Canada, as represented by the Minister of Fisheries and Oceans				2024-07-02T09:40:11.859Z
Actiniidae	2957482964	52422715-c1db-40a0-ba16-b84a295d248a	T-MRKWT003000002A8	Animalia	Cnidaria	Anthozoa	Actiniaria	Actiniidae	Urticina	Urticina felina		SPECIES	Urticina felina (Linnaeus, 1761)	Urticina felina	(Linnaeus, 1761)	GB	Brazen Bumps	England	PRESENT	NA	5d662340-07fa-41b7-a3fc-e2e63ca50800	51.0253	1.29093	70.7	NA	NA	NA	NA	NA	2010-09-04	4	9	2010	2256780	2256780	HUMAN_OBSERVATION	Seasearch	MRKWT00300000002					CC_BY_4_0	Seasearch	Buell, S. Steff			2025-01-17T01:04:43.609Z
Actiniidae	2924722491	fae37d1f-5b7a-4fe2-8cfa-8948aefbcac2	554418524	Animalia	Cnidaria	Anthozoa	Actiniaria	Actiniidae	Urticina	Urticina felina		SPECIES	Urticina felina (Linnaeus, 1761)	Urticina felina	(Linnaeus, 1761)	GB	Whiteness and North Foreland Sublittoral Monitoring	England	PRESENT	NA	598eb93d-a844-4289-8adb-0f8583dac91e	51.3741	1.45352	70.7	NA	NA	NA	NA	NA	2004-07-27	27	7	2004	2256780	2256780	HUMAN_OBSERVATION		MRNE013400000041		T-MRNE013400004206			CC_BY_4_0	Natural England	Survey, A. Aquatic;Ltd, M. Monitoring			2025-01-16T20:34:24.005Z
Actiniidae	4109815465	199958ab-9096-43e1-9f4c-8a4d97feb024	IML-2013-030_004816:311353	Animalia	Cnidaria	Anthozoa	Actiniaria	Actiniidae	Bolocera	Bolocera tuediae		SPECIES	Bolocera tuediae (Johnston, 1832)	Bolocera tuediae	(Johnston, 1832)	CA	Quebec		PRESENT	NA	c98a8d0d-cab2-4506-8c0f-c91a5e4996b9	48.7223	-68.5128	10	NA	NA	NA	340	0	2013-08-22	22	8	2013	5711876	5711876	HUMAN_OBSERVATION	IML	DFO_QC_Groundfish-2013					CC_BY_4_0	His Majesty the King in right of Canada, as represented by the Minister of Fisheries and Oceans				2024-07-02T09:40:11.595Z
Actiniidae	2956795783	52422715-c1db-40a0-ba16-b84a295d248a	T-MRMCS00400004B91	Animalia	Cnidaria	Anthozoa	Actiniaria	Actiniidae	Urticina	Urticina felina		SPECIES	Urticina felina (Linnaeus, 1761)	Urticina felina	(Linnaeus, 1761)	GB	Off Widewater	England	PRESENT	NA	5d662340-07fa-41b7-a3fc-e2e63ca50800	50.4994	-0.331808	70.7	NA	NA	NA	NA	NA	2019-07-10	10	7	2019	2256780	2256780	HUMAN_OBSERVATION	Seasearch	MRMCS0040000003B					CC_BY_4_0	Seasearch	Watson, N. Neil			2025-01-17T01:04:44.373Z
Actiniidae	2956497585	928304f1-d313-47cd-b17b-0232bc27b727	T-MRMCS00500008FF4	Animalia	Cnidaria	Anthozoa	Actiniaria	Actiniidae	Urticina	Urticina felina		SPECIES	Urticina felina (Linnaeus, 1761)	Urticina felina	(Linnaeus, 1761)	IE	Ears of Achill, Achill Island, Co Mayo		PRESENT	NA	5d662340-07fa-41b7-a3fc-e2e63ca50800	53.9764	-10.2335	70.7	NA	NA	NA	NA	NA	2010-08-01	1	8	2010	2256780	2256780	HUMAN_OBSERVATION	Seasearch	MRMCS0050000004E					CC_BY_4_0	Seasearch	Donnelly, G. Gerard			2025-01-09T23:55:14.315Z
Actiniidae	2925982493	fae37d1f-5b7a-4fe2-8cfa-8948aefbcac2	554201458	Animalia	Cnidaria	Anthozoa	Actiniaria	Actiniidae	Urticina	Urticina felina		SPECIES	Urticina felina (Linnaeus, 1761)	Urticina felina	(Linnaeus, 1761)	GB	NDLS_Video Tow/Stills (DC)_GT035_STN_066_A2	England	PRESENT	NA	598eb93d-a844-4289-8adb-0f8583dac91e	50.6706	-1.57613	70.7	NA	NA	NA	NA	NA	2014-09-13	13	9	2014	2256780	2256780	HUMAN_OBSERVATION		MRNE017600000002		T-MRNE017600001CF5			CC_BY_4_0	Natural England	Griffin, R. Ross			2025-01-16T20:34:23.626Z
Actiniidae	4140608253	1ed397b0-b656-4da1-bd15-cb3ce2d746f7	DASSHDT00000086_VID_SE_055_1_DASSHDT00000086_MTX_0191	Animalia	Cnidaria	Anthozoa	Actiniaria	Actiniidae	Bolocera	Bolocera tuediae		SPECIES	Bolocera tuediae (Johnston, 1832)	Bolocera tuediae		GB			PRESENT	NA	f6b48504-1651-4a49-a88d-c2bc6178694d	55.7544	-1.30194	10	NA	NA	NA	NA	NA	2014-03-15	15	3	2014	5711876	5711876	MATERIAL_SAMPLE	DASSH				Ross Griffin		CC_BY_NC_4_0					2024-07-02T10:12:15.874Z
Actiniidae	2926168268	fae37d1f-5b7a-4fe2-8cfa-8948aefbcac2	554208184	Animalia	Cnidaria	Anthozoa	Actiniaria	Actiniidae	Urticina	Urticina felina		SPECIES	Urticina felina (Linnaeus, 1761)	Urticina felina	(Linnaeus, 1761)	GB	KNKE062 Cam	England	PRESENT	NA	598eb93d-a844-4289-8adb-0f8583dac91e	51.6338	1.81004	70.7	NA	NA	NA	NA	NA	2014-01-09	9	1	2014	2256780	2256780	HUMAN_OBSERVATION		MRNE010800000037		T-MRNE010800020BF5			CC_BY_4_0	Natural England	Marine, R.S.S.			2025-01-16T20:34:26.669Z
Actiniidae	2957310590	990e845f-836b-4467-bc5f-46c8495259ec	T-MRMCS0070000CDBB	Animalia	Cnidaria	Anthozoa	Actiniaria	Actiniidae	Urticina	Urticina felina		SPECIES	Urticina felina (Linnaeus, 1761)	Urticina felina	(Linnaeus, 1761)	GB	South Side of Eilean an Roin Mor	Scotland	PRESENT	NA	5d662340-07fa-41b7-a3fc-e2e63ca50800	58.4723	-5.1337	70.7	NA	NA	NA	NA	NA	2011-10-01	1	10	2011	2256780	2256780	HUMAN_OBSERVATION	Seasearch	MRMCS007000000CD					CC_BY_4_0	Seasearch	Guest, R. Richard			2025-01-10T00:05:33.287Z
Actiniidae	2956804688	82d23348-0fee-4e2d-9152-48136ef54b2d	T-MRMCS00500002E75	Animalia	Cnidaria	Anthozoa	Actiniaria	Actiniidae	Urticina	Urticina felina		SPECIES	Urticina felina (Linnaeus, 1761)	Urticina felina	(Linnaeus, 1761)	GB	Stack Rock, south of Gelliswick	Wales	PRESENT	NA	5d662340-07fa-41b7-a3fc-e2e63ca50800	51.7023	-5.09225	70.7	NA	NA	NA	NA	NA	2007-07-21	21	7	2007	2256780	2256780	HUMAN_OBSERVATION	Seasearch	MRMCS00500000023					CC_BY_4_0	Seasearch	Tompsett, S. Scott			2025-01-17T00:57:20.248Z
Actiniidae	2956506475	928304f1-d313-47cd-b17b-0232bc27b727	T-MRMCS00500016073	Animalia	Cnidaria	Anthozoa	Actiniaria	Actiniidae	Urticina	Urticina felina		SPECIES	Urticina felina (Linnaeus, 1761)	Urticina felina	(Linnaeus, 1761)	IE	Glenbeg, Caherdaniel, Iveragh Peninsula		PRESENT	NA	5d662340-07fa-41b7-a3fc-e2e63ca50800	51.755	-10.0738	70.7	NA	NA	NA	NA	NA	2015-11-22	22	11	2015	2256780	2256780	HUMAN_OBSERVATION	Seasearch	MRMCS005000000B2					CC_BY_4_0	Seasearch	Ocallaghan, T. Tony			2025-01-09T23:55:17.151Z
Actiniidae	2957381823	52422715-c1db-40a0-ba16-b84a295d248a	T-MRLRC0030000DE09	Animalia	Cnidaria	Anthozoa	Actiniaria	Actiniidae	Urticina	Urticina felina		SPECIES	Urticina felina (Linnaeus, 1761)	Urticina felina	(Linnaeus, 1761)	GB	East Innis Vouls, East of St Martins	England	PRESENT	NA	5d662340-07fa-41b7-a3fc-e2e63ca50800	49.9494	-6.24041	70.7	NA	NA	NA	NA	NA	2018-06-19	19	6	2018	2256780	2256780	HUMAN_OBSERVATION	Seasearch	MRLRC003000000A1					CC_BY_4_0	Seasearch	Spray, R. Rob			2025-01-17T01:04:40.880Z
Actiniidae	2957552350	990e845f-836b-4467-bc5f-46c8495259ec	T-MRMCS01700012A0E	Animalia	Cnidaria	Anthozoa	Actiniaria	Actiniidae	Urticina	Urticina eques		SPECIES	Urticina eques (Gosse, 1858)	Urticina eques	(Gosse, 1858)	GB	North Gortein point	Scotland	PRESENT	NA	5d662340-07fa-41b7-a3fc-e2e63ca50800	56.0475	-5.29027	70.7	NA	NA	NA	NA	NA	2015-06-06	6	6	2015	4339145	4339145	HUMAN_OBSERVATION	Seasearch	MRMCS01700000130					CC_BY_4_0	Seasearch	Lynott, J. James			2025-01-10T00:05:29.556Z
Actiniidae	4109835802	199958ab-9096-43e1-9f4c-8a4d97feb024	IML-2011-050_004454:253091	Animalia	Cnidaria	Anthozoa	Actiniaria	Actiniidae	Bolocera	Bolocera tuediae		SPECIES	Bolocera tuediae (Johnston, 1832)	Bolocera tuediae	(Johnston, 1832)	CA	Quebec		PRESENT	NA	c98a8d0d-cab2-4506-8c0f-c91a5e4996b9	48.9807	-63.3687	10	NA	NA	NA	381	0	2011-08-15	15	8	2011	5711876	5711876	HUMAN_OBSERVATION	IML	DFO_QC_Groundfish-2011					CC_BY_4_0	His Majesty the King in right of Canada, as represented by the Minister of Fisheries and Oceans				2024-07-02T09:40:19.407Z
Actiniidae	2956846842	52422715-c1db-40a0-ba16-b84a295d248a	T-MRMCS01800002BC1	Animalia	Cnidaria	Anthozoa	Actiniaria	Actiniidae	Urticina	Urticina felina		SPECIES	Urticina felina (Linnaeus, 1761)	Urticina felina	(Linnaeus, 1761)	GB	Londoner wreck II Mundesley	England	PRESENT	NA	5d662340-07fa-41b7-a3fc-e2e63ca50800	52.945	1.53639	70.7	NA	NA	NA	NA	NA	2012-08-18	18	8	2012	2256780	2256780	HUMAN_OBSERVATION	Seasearch	MRMCS0180000000D					CC_BY_4_0	Seasearch	Lister, B. Barry			2025-01-17T01:04:44.449Z
Actiniidae	2956474393	928304f1-d313-47cd-b17b-0232bc27b727	T-MRMCS00500007B7C	Animalia	Cnidaria	Anthozoa	Actiniaria	Actiniidae	Urticina	Urticina felina		SPECIES	Urticina felina (Linnaeus, 1761)	Urticina felina	(Linnaeus, 1761)	IE	Stag Rocks, Tragumna Bay, Skibereen, Co. Cork		PRESENT	NA	5d662340-07fa-41b7-a3fc-e2e63ca50800	51.4976	-9.27412	70.7	NA	NA	NA	NA	NA	2010-04-18	18	4	2010	2256780	2256780	HUMAN_OBSERVATION	Seasearch	MRMCS00500000048					CC_BY_4_0	Seasearch	Hunter, M. Mary			2025-01-09T23:55:09.033Z
Actiniidae	2956804661	82d23348-0fee-4e2d-9152-48136ef54b2d	T-MRMCS0050001734C	Animalia	Cnidaria	Anthozoa	Actiniaria	Actiniidae	Urticina	Urticina felina		SPECIES	Urticina felina (Linnaeus, 1761)	Urticina felina	(Linnaeus, 1761)	GB	Allt Felin Fawr, SW side Ramsey Island	Wales	PRESENT	NA	5d662340-07fa-41b7-a3fc-e2e63ca50800	51.8567	-5.34902	70.7	NA	NA	NA	NA	NA	2016-04-23	23	4	2016	2256780	2256780	HUMAN_OBSERVATION	Seasearch	MRMCS005000000BE					CC_BY_4_0	Seasearch				2025-01-17T00:57:17.481Z
Actiniidae	2957473781	52422715-c1db-40a0-ba16-b84a295d248a	T-MRLRC0100000169E	Animalia	Cnidaria	Anthozoa	Actiniaria	Actiniidae	Urticina	Urticina felina		SPECIES	Urticina felina (Linnaeus, 1761)	Urticina felina	(Linnaeus, 1761)	GB	Wreck of HM Tranquil	England	PRESENT	NA	5d662340-07fa-41b7-a3fc-e2e63ca50800	51.219	1.46425	70.7	NA	NA	NA	NA	NA	2006-09-06	6	9	2006	2256780	2256780	HUMAN_OBSERVATION	Seasearch	MRLRC01000000012					CC_BY_4_0	Seasearch	Chapman, B. Bryony			2025-01-17T01:04:44.098Z
Actiniidae	2957089871	52422715-c1db-40a0-ba16-b84a295d248a	T-MRMCS01600004F15	Animalia	Cnidaria	Anthozoa	Actiniaria	Actiniidae	Urticina	Urticina felina		SPECIES	Urticina felina (Linnaeus, 1761)	Urticina felina	(Linnaeus, 1761)	GB	Longstone End	England	PRESENT	NA	5d662340-07fa-41b7-a3fc-e2e63ca50800	55.6403	-1.60429	70.7	NA	NA	NA	NA	NA	2017-09-09	9	9	2017	2256780	2256780	HUMAN_OBSERVATION	Seasearch	MRMCS01600000030					CC_BY_4_0	Seasearch				2025-01-17T01:04:47.392Z
Actiniidae	2956905627	990e845f-836b-4467-bc5f-46c8495259ec	T-MRSS00100001314	Animalia	Cnidaria	Anthozoa	Actiniaria	Actiniidae	Urticina	Urticina eques		SPECIES	Urticina eques (Gosse, 1858)	Urticina eques	(Gosse, 1858)	GB	SW of The Pool	Scotland	PRESENT	NA	5d662340-07fa-41b7-a3fc-e2e63ca50800	56.1912	-2.56749	70.7	NA	NA	NA	NA	NA	2002-08-11	11	8	2002	4339145	4339145	HUMAN_OBSERVATION	Seasearch	MRSS0010000000B					CC_BY_4_0	Seasearch	Duncan, C. Calum			2025-01-10T00:05:28.710Z
Actiniidae	2956717326	82d23348-0fee-4e2d-9152-48136ef54b2d	T-MRMES00200003018	Animalia	Cnidaria	Anthozoa	Actiniaria	Actiniidae	Urticina	Urticina felina		SPECIES	Urticina felina (Linnaeus, 1761)	Urticina felina	(Linnaeus, 1761)	GB	End of the Range 3, nr Treaddur Bay, Anglesey.	Wales	PRESENT	NA	5d662340-07fa-41b7-a3fc-e2e63ca50800	53.2832	-4.68563	70.7	NA	NA	NA	NA	NA	2011-04-09	9	4	2011	2256780	2256780	HUMAN_OBSERVATION	Seasearch	MRMES0020000001F					CC_BY_4_0	Seasearch	Egerton, J. Jack			2025-01-17T00:57:17.753Z
Actiniidae	2957818740	52422715-c1db-40a0-ba16-b84a295d248a	T-MRMCS004000047B2	Animalia	Cnidaria	Anthozoa	Actiniaria	Actiniidae	Urticina	Urticina felina		SPECIES	Urticina felina (Linnaeus, 1761)	Urticina felina	(Linnaeus, 1761)	GB	Sluice Rocks	England	PRESENT	NA	5d662340-07fa-41b7-a3fc-e2e63ca50800	50.7304	-0.773545	70.7	NA	NA	NA	NA	NA	2019-05-12	12	5	2019	2256780	2256780	HUMAN_OBSERVATION	Seasearch	MRMCS0040000003B					CC_BY_4_0	Seasearch				2025-01-17T01:04:47.835Z
Actiniidae	2916714310	edd017b6-bf00-4b00-93ad-9789c42a36b1	T-MRSNH02500000574	Animalia	Cnidaria	Anthozoa	Actiniaria	Actiniidae	Urticina	Urticina eques		SPECIES	Urticina eques (Gosse, 1858)	Urticina eques	(Gosse, 1858)	GB	DDV ST29/2011	Scotland	PRESENT	2	98ba8467-5081-4d15-b168-32d893e18b76	57.7602	-1.95579	100	NA	NA	NA	NA	NA	2011-09-07	7	9	2011	4339145	4339145	HUMAN_OBSERVATION	NatureScot	MRSNH02500000003					CC_BY_4_0	NatureScot	Hirst, N. Natalie			2025-01-16T19:55:57.665Z
Actiniidae	2956919416	990e845f-836b-4467-bc5f-46c8495259ec	T-MRSS00100000C18	Animalia	Cnidaria	Anthozoa	Actiniaria	Actiniidae	Urticina	Urticina felina		SPECIES	Urticina felina (Linnaeus, 1761)	Urticina felina	(Linnaeus, 1761)	GB	South of Port na maoile, Meall Eartharna	Scotland	PRESENT	NA	5d662340-07fa-41b7-a3fc-e2e63ca50800	56.617	-6.50283	70.7	NA	NA	NA	NA	NA	2003-06-13	13	6	2003	2256780	2256780	HUMAN_OBSERVATION	Seasearch	MRSS00100000008					CC_BY_4_0	Seasearch	Cowie, N. Neil			2025-01-10T00:05:28.333Z
Actiniidae	2957336189	52422715-c1db-40a0-ba16-b84a295d248a	T-MRMCS0150000CA9C	Animalia	Cnidaria	Anthozoa	Actiniaria	Actiniidae	Urticina	Urticina felina		SPECIES	Urticina felina (Linnaeus, 1761)	Urticina felina	(Linnaeus, 1761)	GB	Eastern Blackstone Pinnacle	England	PRESENT	NA	5d662340-07fa-41b7-a3fc-e2e63ca50800	50.3351	-3.51685	70.7	NA	NA	NA	NA	NA	2016-06-25	25	6	2016	2256780	2256780	HUMAN_OBSERVATION	Seasearch	MRMCS0150000007E					CC_BY_4_0	Seasearch	Webb, C. Chris			2025-01-17T01:04:37.784Z
Actiniidae	4109821708	199958ab-9096-43e1-9f4c-8a4d97feb024	IML-2012-027_004610:263526	Animalia	Cnidaria	Anthozoa	Actiniaria	Actiniidae	Bolocera	Bolocera tuediae		SPECIES	Bolocera tuediae (Johnston, 1832)	Bolocera tuediae	(Johnston, 1832)	CA	Quebec		PRESENT	NA	c98a8d0d-cab2-4506-8c0f-c91a5e4996b9	48.2897	-59.9285	10	NA	NA	NA	366	0	2012-08-12	12	8	2012	5711876	5711876	HUMAN_OBSERVATION	IML	DFO_QC_Groundfish-2012					CC_BY_4_0	His Majesty the King in right of Canada, as represented by the Minister of Fisheries and Oceans				2024-07-02T09:40:14.502Z
Actiniidae	2926198016	fae37d1f-5b7a-4fe2-8cfa-8948aefbcac2	554256046	Animalia	Cnidaria	Anthozoa	Actiniaria	Actiniidae	Urticina	Urticina felina		SPECIES	Urticina felina (Linnaeus, 1761)	Urticina felina	(Linnaeus, 1761)	GB	NDLS_Video Tow/Stills (DC)_GT016_STN_046_A1	England	PRESENT	NA	598eb93d-a844-4289-8adb-0f8583dac91e	50.6617	-1.59743	70.7	NA	NA	NA	NA	NA	2014-09-11	11	9	2014	2256780	2256780	HUMAN_OBSERVATION		MRNE017600000002		T-MRNE017600002229			CC_BY_4_0	Natural England	Griffin, R. Ross			2025-01-16T20:34:26.658Z
Actiniidae	2962414136	6b3877d5-4869-43aa-af12-92c703fd5b6d	T-MRCCW1630000B853	Animalia	Cnidaria	Anthozoa	Actiniaria	Actiniidae	Urticina	Urticina felina		SPECIES	Urticina felina (Linnaeus, 1761)	Urticina felina	(Linnaeus, 1761)	GB	Midlowershorerockpools	Wales	PRESENT	NA	ee45975b-3d89-42b5-ac7a-c03f47b6dcb4	51.6193	-5.04213	1	NA	NA	NA	NA	NA	2009-08-22	22	8	2009	2256780	2256780	HUMAN_OBSERVATION	NRW	MRCCW1630000002B			Natural Resources Wales Staff and Contractors		CC_BY_4_0	Natural Resources Wales	Natural Resources Wales Staff and Contractors			2025-01-10T23:23:28.974Z
Actiniidae	4109830250	199958ab-9096-43e1-9f4c-8a4d97feb024	IML-2008-U04_003952:435730	Animalia	Cnidaria	Anthozoa	Actiniaria	Actiniidae	Bolocera	Bolocera tuediae		SPECIES	Bolocera tuediae (Johnston, 1832)	Bolocera tuediae	(Johnston, 1832)	CA	Quebec		PRESENT	NA	c98a8d0d-cab2-4506-8c0f-c91a5e4996b9	49.0608	-63.7803	10	NA	NA	NA	358	0	2008-08-09	9	8	2008	5711876	5711876	HUMAN_OBSERVATION	IML	DFO_QC_Groundfish-2008					CC_BY_4_0	His Majesty the King in right of Canada, as represented by the Minister of Fisheries and Oceans				2024-07-02T09:40:17.525Z
Actiniidae	2926399836	fae37d1f-5b7a-4fe2-8cfa-8948aefbcac2	554225408	Animalia	Cnidaria	Anthozoa	Actiniaria	Actiniidae	Urticina	Urticina felina		SPECIES	Urticina felina (Linnaeus, 1761)	Urticina felina	(Linnaeus, 1761)	GB	Site 11 - Old Fall, South Flamborough	England	PRESENT	1	598eb93d-a844-4289-8adb-0f8583dac91e	54.1037	-0.072142	70.7	NA	NA	NA	NA	NA	2002-06-20	20	6	2002	2256780	2256780	HUMAN_OBSERVATION		MREN050000000003		T-MREN050000001538			CC_BY_4_0	Natural England	Howson, C. Christine			2025-01-16T20:34:28.477Z
Actiniidae	2956648041	82d23348-0fee-4e2d-9152-48136ef54b2d	T-MRMCS00500017481	Animalia	Cnidaria	Anthozoa	Actiniaria	Actiniidae	Urticina	Urticina felina		SPECIES	Urticina felina (Linnaeus, 1761)	Urticina felina	(Linnaeus, 1761)	GB	Black Rock (south side), Solva	Wales	PRESENT	NA	5d662340-07fa-41b7-a3fc-e2e63ca50800	51.8578	-5.20567	70.7	NA	NA	NA	NA	NA	2016-06-04	4	6	2016	2256780	2256780	HUMAN_OBSERVATION	Seasearch	MRMCS005000000BE					CC_BY_4_0	Seasearch				2025-01-17T00:57:03.843Z
Actiniidae	4109842043	199958ab-9096-43e1-9f4c-8a4d97feb024	IML-2017-027_005481:450167	Animalia	Cnidaria	Anthozoa	Actiniaria	Actiniidae	Bolocera	Bolocera tuediae		SPECIES	Bolocera tuediae (Johnston, 1832)	Bolocera tuediae	(Johnston, 1832)	CA	Quebec		PRESENT	NA	c98a8d0d-cab2-4506-8c0f-c91a5e4996b9	48.4638	-62.0943	10	NA	NA	NA	414	0	2017-08-14	14	8	2017	5711876	5711876	HUMAN_OBSERVATION	IML	DFO_QC_Groundfish-2017					CC_BY_4_0	His Majesty the King in right of Canada, as represented by the Minister of Fisheries and Oceans				2024-07-02T09:40:21.953Z
Actiniidae	2956536089	52422715-c1db-40a0-ba16-b84a295d248a	T-MRMCS01500001323	Animalia	Cnidaria	Anthozoa	Actiniaria	Actiniidae	Urticina	Urticina felina		SPECIES	Urticina felina (Linnaeus, 1761)	Urticina felina	(Linnaeus, 1761)	GB	Black Head	England	PRESENT	NA	5d662340-07fa-41b7-a3fc-e2e63ca50800	50.4684	-3.49131	70.7	NA	NA	NA	NA	NA	2008-10-05	5	10	2008	2256780	2256780	HUMAN_OBSERVATION	Seasearch	MRMCS0150000000F					CC_BY_4_0	Seasearch	Hiscock, K. Keith			2025-01-17T01:04:35.464Z
Actiniidae	2908331861	97d01261-0027-4e89-a0d2-4a7d700f5fdb	2465708	Animalia	Cnidaria	Anthozoa	Actiniaria	Actiniidae	Urticina	Urticina felina		SPECIES	Urticina felina (Linnaeus, 1761)	Urticina felina	(Linnaeus, 1761)	GB	South Landing, Flamborough	England	PRESENT	NA	f6b48504-1651-4a49-a88d-c2bc6178694d	54.1024	-0.119693	7.1	NA	NA	NA	NA	NA	2015-08-01	1	8	2015	2256780	2256780	HUMAN_OBSERVATION		YNU | Intertidal Recording			Lightfoot, Paula		CC_BY_4_0	Marine Biological Association, and Biological Records Centre	Lightfoot, P. Paula			2025-01-16T19:45:56.350Z
Actiniidae	4109849281	199958ab-9096-43e1-9f4c-8a4d97feb024	IML-2019-036_005831:474019	Animalia	Cnidaria	Anthozoa	Actiniaria	Actiniidae	Bolocera	Bolocera tuediae		SPECIES	Bolocera tuediae (Johnston, 1832)	Bolocera tuediae	(Johnston, 1832)	CA	Quebec		PRESENT	NA	c98a8d0d-cab2-4506-8c0f-c91a5e4996b9	49.7137	-66.4145	10	NA	NA	NA	304	0	2019-08-28	28	8	2019	5711876	5711876	HUMAN_OBSERVATION	IML	DFO_QC_Groundfish-2019					CC_BY_4_0	His Majesty the King in right of Canada, as represented by the Minister of Fisheries and Oceans				2024-07-02T09:40:25.188Z
Actiniidae	4139881007	7684b4c0-8fff-43fd-9d98-934098efa75a	040713_6_21_frame grab_21_Max41	Animalia	Cnidaria	Anthozoa	Actiniaria	Actiniidae	Urticina	Urticina felina		SPECIES	Urticina felina (Linnaeus, 1761)	Urticina felina		GB			PRESENT	NA	f6b48504-1651-4a49-a88d-c2bc6178694d	51.3373	1.46016	15	NA	NA	NA	NA	NA	2013-07-04	4	7	2013	2256780	2256780	HUMAN_OBSERVATION	DASSH						CC_BY_4_0					2024-07-02T10:03:42.506Z
Actiniidae	2956744375	52422715-c1db-40a0-ba16-b84a295d248a	T-MRLRC002000029E5	Animalia	Cnidaria	Anthozoa	Actiniaria	Actiniidae	Urticina	Urticina felina		SPECIES	Urticina felina (Linnaeus, 1761)	Urticina felina	(Linnaeus, 1761)	GB	Mewstone Cobble Bed	England	PRESENT	NA	5d662340-07fa-41b7-a3fc-e2e63ca50800	50.302	-4.11498	70.7	NA	NA	NA	NA	NA	2006-07-24	24	7	2006	2256780	2256780	HUMAN_OBSERVATION	Seasearch	MRLRC0020000001A					CC_BY_4_0	Seasearch	Sharrock, S. Sally			2025-01-17T01:04:43.809Z
Actiniidae	2932227692	a71b06c8-c62d-46ed-8daa-f10b0aeca0da	437921453	Animalia	Cnidaria	Anthozoa	Actiniaria	Actiniidae	Bolocera	Bolocera tuediae		SPECIES	Bolocera tuediae (Johnston, 1832)	Bolocera tuediae	(Johnston, 1832)	GB	EHF06_CameraSledge_stn112	England	PRESENT	NA	bb108780-00da-49a7-ba12-40a25192a626	50.4938	-6.58623	70.7	NA	NA	NA	NA	NA	2013-04-23	23	4	2013	5711876	5711876	HUMAN_OBSERVATION		MRCON04100000002		T-MRCON041000038AF			CC_BY_4_0	Joint Nature Conservation Committee				2025-01-09T18:58:14.511Z
Actiniidae	2627419088	b124e1e0-4755-430f-9eab-894f25a9b59c	urn:uuid:3c5a8448-4ed5-4ecc-90d2-afc929a2b56a	Animalia	Cnidaria	Anthozoa	Actiniaria	Actiniidae	Urticina	Urticina felina		SPECIES	Urticina felina (Linnaeus, 1761)	Urticina felina	(Linnaeus, 1761)	NO	Samfjordstraumen, Ã…lesund, Mr	MÃ¸re og Romsdal	PRESENT	NA	d3978a37-635a-4ae3-bb85-7b4d41bc0b88	62.5619	6.45918	25	NA	NA	NA	NA	NA	2018-04-02	2	4	2018	2256780	2256780	HUMAN_OBSERVATION	nef	so2-bugs	23959628				CC_BY_4_0		Dag Holtan			2025-01-07T18:48:39.351Z
Actiniidae	4109786643	199958ab-9096-43e1-9f4c-8a4d97feb024	IML-2017-027_005424:448316	Animalia	Cnidaria	Anthozoa	Actiniaria	Actiniidae	Bolocera	Bolocera tuediae		SPECIES	Bolocera tuediae (Johnston, 1832)	Bolocera tuediae	(Johnston, 1832)	CA	Quebec		PRESENT	NA	c98a8d0d-cab2-4506-8c0f-c91a5e4996b9	49.4498	-59.4308	10	NA	NA	NA	249	0	2017-08-05	5	8	2017	5711876	5711876	HUMAN_OBSERVATION	IML	DFO_QC_Groundfish-2017					CC_BY_4_0	His Majesty the King in right of Canada, as represented by the Minister of Fisheries and Oceans				2024-07-02T09:40:04.889Z
Actiniidae	2956602884	82d23348-0fee-4e2d-9152-48136ef54b2d	T-MRMCS00500001554	Animalia	Cnidaria	Anthozoa	Actiniaria	Actiniidae	Urticina	Urticina felina		SPECIES	Urticina felina (Linnaeus, 1761)	Urticina felina	(Linnaeus, 1761)	GB	East of Llanbadrig	Wales	PRESENT	NA	5d662340-07fa-41b7-a3fc-e2e63ca50800	53.4283	-4.43018	70.7	NA	NA	NA	NA	NA	2006-09-02	2	9	2006	2256780	2256780	HUMAN_OBSERVATION	Seasearch	MRMCS00500000011					CC_BY_4_0	Seasearch	Holt, R. Rohan			2025-01-17T00:57:20.233Z
Actiniidae	2957341923	52422715-c1db-40a0-ba16-b84a295d248a	T-MRMCS01900006FF9	Animalia	Cnidaria	Anthozoa	Actiniaria	Actiniidae	Urticina	Urticina felina		SPECIES	Urticina felina (Linnaeus, 1761)	Urticina felina	(Linnaeus, 1761)	GB	SONDE buoy colonisation plates	England	PRESENT	NA	5d662340-07fa-41b7-a3fc-e2e63ca50800	52.9414	0.320506	70.7	NA	NA	NA	NA	NA	2019-08-28	28	8	2019	2256780	2256780	HUMAN_OBSERVATION	Seasearch	MRMCS01900000014					CC_BY_4_0	Seasearch	Watson, D. Dawn			2025-01-17T01:04:38.161Z
Actiniidae	4139640652	3d230fe9-07f3-4f60-a3d1-feb4cb5fe7d7	170613_7_24_frame grab_24_Max50	Animalia	Cnidaria	Anthozoa	Actiniaria	Actiniidae	Urticina	Urticina felina		SPECIES	Urticina felina (Linnaeus, 1761)	Urticina felina		GB			PRESENT	NA	f6b48504-1651-4a49-a88d-c2bc6178694d	54.0716	-0.039217	15	NA	NA	NA	NA	NA	2013-06-17	17	6	2013	2256780	2256780	HUMAN_OBSERVATION	DASSH						CC_BY_4_0					2024-07-02T09:52:38.667Z
Actiniidae	4540609836	25e3e8f1-86ee-440c-adfc-8e63759a6505	cf0ab5af-4a48-4991-9f2b-410b9330478d	Animalia	Cnidaria	Anthozoa	Actiniaria	Actiniidae	Urticina	Urticina felina		SPECIES	Urticina felina (Linnaeus, 1761)	Urticina felina (Linnaeus, 1761)		FR			PRESENT	NA	1928bdf0-f5d2-11dc-8c12-b8a03c50a862	50.7634	1.53259	NA	NA	NA	NA	NA	NA	2018-04-09	9	4	2018	2256780	2256780	HUMAN_OBSERVATION					Mathieu Lichosiek (Les amis de BioObs)		CC_BY_4_0		Mathieu Lichosiek, Jean-Sebastien BOURGOIS, Michel Maquerre, Ingrid Richard (CODEP62-Parc Marin)			2024-03-20T14:08:22.619Z
Actiniidae	2956615587	52422715-c1db-40a0-ba16-b84a295d248a	T-MRLRC00700003C90	Animalia	Cnidaria	Anthozoa	Actiniaria	Actiniidae	Urticina	Urticina felina		SPECIES	Urticina felina (Linnaeus, 1761)	Urticina felina	(Linnaeus, 1761)	GB	Empire Lump Area	England	PRESENT	NA	5d662340-07fa-41b7-a3fc-e2e63ca50800	51.0918	1.24599	70.7	NA	NA	NA	NA	NA	2013-09-14	14	9	2013	2256780	2256780	HUMAN_OBSERVATION	Seasearch	MRLRC00700000010					CC_BY_4_0	Seasearch				2025-01-17T01:04:38.484Z
Actiniidae	2932152751	a71b06c8-c62d-46ed-8daa-f10b0aeca0da	437967394	Animalia	Cnidaria	Anthozoa	Actiniaria	Actiniidae	Urticina	Urticina felina		SPECIES	Urticina felina (Linnaeus, 1761)	Urticina felina	(Linnaeus, 1761)	GB	Video/Stills Station P10	England	PRESENT	NA	bb108780-00da-49a7-ba12-40a25192a626	50.3804	-2.36773	70.7	NA	NA	NA	NA	NA	2006-07-30	30	7	2006	2256780	2256780	HUMAN_OBSERVATION		MRMIT6000000001C		T-MRMIT60000019077			CC_BY_4_0	Joint Nature Conservation Committee				2025-01-09T18:58:30.431Z
Actiniidae	2957306878	52422715-c1db-40a0-ba16-b84a295d248a	T-MRMCS01500003F03	Animalia	Cnidaria	Anthozoa	Actiniaria	Actiniidae	Urticina	Urticina felina		SPECIES	Urticina felina (Linnaeus, 1761)	Urticina felina	(Linnaeus, 1761)	GB	Shoal Ground Pinnacle	England	PRESENT	NA	5d662340-07fa-41b7-a3fc-e2e63ca50800	50.1909	-3.84297	70.7	NA	NA	NA	NA	NA	2010-06-13	13	6	2010	2256780	2256780	HUMAN_OBSERVATION	Seasearch	MRMCS0150000002F					CC_BY_4_0	Seasearch	Webb, C. Chris			2025-01-17T01:04:34.522Z
Actiniidae	2816220754	c45c8530-fd7d-4f30-a9e4-c6d243a4b404	T-MRMCS00100005A1A	Animalia	Cnidaria	Anthozoa	Actiniaria	Actiniidae	Urticina	Urticina felina		SPECIES	Urticina felina (Linnaeus, 1761)	Urticina felina	(Linnaeus, 1761)	IM	Little Ness Drift	Isle of Man	PRESENT	NA	5d662340-07fa-41b7-a3fc-e2e63ca50800	54.1237	-4.49582	70.7	NA	NA	NA	NA	NA	2010-05-03	3	5	2010	2256780	2256780	HUMAN_OBSERVATION	Seasearch	MRMCS00100000051					CC_BY_4_0	Seasearch	Perry, C. Caroline			2025-01-17T00:56:33.677Z
Actiniidae	2925705301	fae37d1f-5b7a-4fe2-8cfa-8948aefbcac2	554152451	Animalia	Cnidaria	Anthozoa	Actiniaria	Actiniidae	Urticina	Urticina felina		SPECIES	Urticina felina (Linnaeus, 1761)	Urticina felina	(Linnaeus, 1761)	GB	GT079_STN_033	England	PRESENT	10	598eb93d-a844-4289-8adb-0f8583dac91e	51.0118	1.32099	70.7	NA	NA	NA	NA	NA	2014-06-19	19	6	2014	2256780	2256780	HUMAN_OBSERVATION		MRNE014100000003		T-MRNE01410000172F			CC_BY_4_0	Natural England	Recorders, F. Field			2025-01-16T20:34:20.647Z
Actiniidae	4109864008	199958ab-9096-43e1-9f4c-8a4d97feb024	IML-2013-030_004747:307082	Animalia	Cnidaria	Anthozoa	Actiniaria	Actiniidae	Bolocera	Bolocera tuediae		SPECIES	Bolocera tuediae (Johnston, 1832)	Bolocera tuediae	(Johnston, 1832)	CA	Quebec		PRESENT	NA	c98a8d0d-cab2-4506-8c0f-c91a5e4996b9	50.0372	-58.7427	10	NA	NA	NA	285	0	2013-08-10	10	8	2013	5711876	5711876	HUMAN_OBSERVATION	IML	DFO_QC_Groundfish-2013					CC_BY_4_0	His Majesty the King in right of Canada, as represented by the Minister of Fisheries and Oceans				2024-07-02T09:40:29.653Z
Actiniidae	2957753295	990e845f-836b-4467-bc5f-46c8495259ec	T-MRMCS00200001A7E	Animalia	Cnidaria	Anthozoa	Actiniaria	Actiniidae	Urticina	Urticina eques		SPECIES	Urticina eques (Gosse, 1858)	Urticina eques	(Gosse, 1858)	GB	Roroime reef north east side	Scotland	PRESENT	NA	5d662340-07fa-41b7-a3fc-e2e63ca50800	55.4156	-5.13218	70.7	NA	NA	NA	NA	NA	2005-07-22	22	7	2005	4339145	4339145	HUMAN_OBSERVATION	Seasearch	MRMCS0020000001D					CC_BY_4_0	Seasearch	Wood, H. Howard			2025-01-10T00:05:33.751Z
Actiniidae	2957749619	990e845f-836b-4467-bc5f-46c8495259ec	T-MRMCS01700000EA5	Animalia	Cnidaria	Anthozoa	Actiniaria	Actiniidae	Urticina	Urticina felina		SPECIES	Urticina felina (Linnaeus, 1761)	Urticina felina	(Linnaeus, 1761)	GB	Guillam Bank, off mouth of Cromarty Firth	Scotland	PRESENT	NA	5d662340-07fa-41b7-a3fc-e2e63ca50800	57.7072	-3.81105	70.7	NA	NA	NA	NA	NA	2015-06-27	27	6	2015	2256780	2256780	HUMAN_OBSERVATION	Seasearch	MRMCS01700000012					CC_BY_4_0	Seasearch	Porter, J. Jo			2025-01-10T00:05:33.556Z
Actiniidae	2957652965	990e845f-836b-4467-bc5f-46c8495259ec	T-MRMCS00200005479	Animalia	Cnidaria	Anthozoa	Actiniaria	Actiniidae	Urticina	Urticina felina		SPECIES	Urticina felina (Linnaeus, 1761)	Urticina felina	(Linnaeus, 1761)	GB	Renish Point	Scotland	PRESENT	NA	5d662340-07fa-41b7-a3fc-e2e63ca50800	57.7282	-6.96367	70.7	NA	NA	NA	NA	NA	2007-08-05	5	8	2007	2256780	2256780	HUMAN_OBSERVATION	Seasearch	MRMCS00200000053					CC_BY_4_0	Seasearch	Ravenscroft, F. Fiona			2025-01-10T00:05:31.781Z
Actiniidae	2962078556	6b3877d5-4869-43aa-af12-92c703fd5b6d	T-MRCCW31600003C21	Animalia	Cnidaria	Anthozoa	Actiniaria	Actiniidae	Urticina	Urticina felina		SPECIES	Urticina felina (Linnaeus, 1761)	Urticina felina	(Linnaeus, 1761)	GB	RhiannonStation25	Wales	PRESENT	NA	ee45975b-3d89-42b5-ac7a-c03f47b6dcb4	53.5891	-4.34581	1	NA	NA	NA	NA	NA	2015-10-16	16	10	2015	2256780	2256780	HUMAN_OBSERVATION	NRW	MRCCW31600000018			Natural Resources Wales Staff and Contractors		CC_BY_4_0	Natural Resources Wales	Natural Resources Wales Staff and Contractors			2025-01-10T23:23:24.715Z
Actiniidae	2956885834	52422715-c1db-40a0-ba16-b84a295d248a	T-MRMCS0010000362C	Animalia	Cnidaria	Anthozoa	Actiniaria	Actiniidae	Urticina	Urticina felina		SPECIES	Urticina felina (Linnaeus, 1761)	Urticina felina	(Linnaeus, 1761)	GB	Tean Sound, St Martins	England	PRESENT	NA	5d662340-07fa-41b7-a3fc-e2e63ca50800	49.9657	-6.30581	70.7	NA	NA	NA	NA	NA	2007-05-13	13	5	2007	2256780	2256780	HUMAN_OBSERVATION	Seasearch	MRMCS00100000035					CC_BY_4_0	Seasearch	Mclaren, D. David			2025-01-17T01:04:45.942Z
Actiniidae	2925212066	fae37d1f-5b7a-4fe2-8cfa-8948aefbcac2	554228808	Animalia	Cnidaria	Anthozoa	Actiniaria	Actiniidae	Urticina	Urticina felina		SPECIES	Urticina felina (Linnaeus, 1761)	Urticina felina	(Linnaeus, 1761)	GB	NDLS_Video Tow/Stills (DC)_GT054_STN_021_A1	England	PRESENT	NA	598eb93d-a844-4289-8adb-0f8583dac91e	50.6877	-1.5689	70.7	NA	NA	NA	NA	NA	2014-09-10	10	9	2014	2256780	2256780	HUMAN_OBSERVATION		MRNE017600000002		T-MRNE017600004CA7			CC_BY_4_0	Natural England	Griffin, R. Ross			2025-01-16T20:34:28.646Z
Actiniidae	2924486628	fae37d1f-5b7a-4fe2-8cfa-8948aefbcac2	554213459	Animalia	Cnidaria	Anthozoa	Actiniaria	Actiniidae	Urticina	Urticina felina		SPECIES	Urticina felina (Linnaeus, 1761)	Urticina felina	(Linnaeus, 1761)	GB	NDLS_Video Tow/Stills (DC)_GT072_STN_051_A1	England	PRESENT	NA	598eb93d-a844-4289-8adb-0f8583dac91e	50.6967	-1.55749	70.7	NA	NA	NA	NA	NA	2014-09-13	13	9	2014	2256780	2256780	HUMAN_OBSERVATION		MRNE017600000002		T-MRNE01760000602A			CC_BY_4_0	Natural England	Griffin, R. Ross			2025-01-16T20:34:20.720Z
Actiniidae	2917327630	edd017b6-bf00-4b00-93ad-9789c42a36b1	T-MRSNH01800007113	Animalia	Cnidaria	Anthozoa	Actiniaria	Actiniidae	Urticina	Urticina felina		SPECIES	Urticina felina (Linnaeus, 1761)	Urticina felina	(Linnaeus, 1761)	GB	2013 west of Islay video survey	Scotland	PRESENT	NA	98ba8467-5081-4d15-b168-32d893e18b76	55.7842	-6.75653	100	NA	NA	NA	NA	NA	2013-06-21	NA	NA	2013	2256780	2256780	HUMAN_OBSERVATION	NatureScot	MRSNH01800000035					CC_BY_4_0	NatureScot	Moore, C.			2025-01-16T19:55:58.392Z
Actiniidae	2957625137	990e845f-836b-4467-bc5f-46c8495259ec	T-MRMCS0070000C7B1	Animalia	Cnidaria	Anthozoa	Actiniaria	Actiniidae	Urticina	Urticina felina		SPECIES	Urticina felina (Linnaeus, 1761)	Urticina felina	(Linnaeus, 1761)	GB	Hoxa Head	Scotland	PRESENT	NA	5d662340-07fa-41b7-a3fc-e2e63ca50800	58.8171	-3.02191	70.7	NA	NA	NA	NA	NA	2011-08-29	29	8	2011	2256780	2256780	HUMAN_OBSERVATION	Seasearch	MRMCS007000000C7					CC_BY_4_0	Seasearch	Wood, C. Chris			2025-01-10T00:05:32.085Z
Actiniidae	4109853781	199958ab-9096-43e1-9f4c-8a4d97feb024	IML-2008-U04_003937:435719	Animalia	Cnidaria	Anthozoa	Actiniaria	Actiniidae	Bolocera	Bolocera tuediae		SPECIES	Bolocera tuediae (Johnston, 1832)	Bolocera tuediae	(Johnston, 1832)	CA	Quebec		PRESENT	NA	c98a8d0d-cab2-4506-8c0f-c91a5e4996b9	48.2123	-61.3507	10	NA	NA	NA	367	0	2008-08-07	7	8	2008	5711876	5711876	HUMAN_OBSERVATION	IML	DFO_QC_Groundfish-2008					CC_BY_4_0	His Majesty the King in right of Canada, as represented by the Minister of Fisheries and Oceans				2024-07-02T09:40:26.719Z
Actiniidae	2956794783	52422715-c1db-40a0-ba16-b84a295d248a	T-MRMCS0150000A35E	Animalia	Cnidaria	Anthozoa	Actiniaria	Actiniidae	Urticina	Urticina felina		SPECIES	Urticina felina (Linnaeus, 1761)	Urticina felina	(Linnaeus, 1761)	GB	Hope's Nose East	England	PRESENT	NA	5d662340-07fa-41b7-a3fc-e2e63ca50800	50.4624	-3.4787	70.7	NA	NA	NA	NA	NA	2014-06-14	14	6	2014	2256780	2256780	HUMAN_OBSERVATION	Seasearch	MRMCS01500000068					CC_BY_4_0	Seasearch	Jean-Luc Solandt			2025-01-17T01:04:44.381Z
Actiniidae	2962227129	6b3877d5-4869-43aa-af12-92c703fd5b6d	T-MRCCW30500001D04	Animalia	Cnidaria	Anthozoa	Actiniaria	Actiniidae	Urticina	Urticina felina		SPECIES	Urticina felina (Linnaeus, 1761)	Urticina felina	(Linnaeus, 1761)	GB	BlockC	Wales	PRESENT	NA	ee45975b-3d89-42b5-ac7a-c03f47b6dcb4	52.9371	-4.62092	1	NA	NA	NA	NA	NA	2009-05-19	19	5	2009	2256780	2256780	HUMAN_OBSERVATION	NRW	MRCCW30500000017			Natural Resources Wales Staff and Contractors		CC_BY_4_0	Natural Resources Wales	Natural Resources Wales Staff and Contractors			2025-01-10T23:23:41.897Z
Actiniidae	4109811570	199958ab-9096-43e1-9f4c-8a4d97feb024	IML-2013-030_004752:307251	Animalia	Cnidaria	Anthozoa	Actiniaria	Actiniidae	Bolocera	Bolocera tuediae		SPECIES	Bolocera tuediae (Johnston, 1832)	Bolocera tuediae	(Johnston, 1832)	CA	Quebec		PRESENT	NA	c98a8d0d-cab2-4506-8c0f-c91a5e4996b9	48.841	-59.5158	10	NA	NA	NA	179	0	2013-08-12	12	8	2013	5711876	5711876	HUMAN_OBSERVATION	IML	DFO_QC_Groundfish-2013					CC_BY_4_0	His Majesty the King in right of Canada, as represented by the Minister of Fisheries and Oceans				2024-07-02T09:40:10.195Z
Actiniidae	4139859670	3d230fe9-07f3-4f60-a3d1-feb4cb5fe7d7	200613_8_30_frame grab_30_Max50	Animalia	Cnidaria	Anthozoa	Actiniaria	Actiniidae	Urticina	Urticina felina		SPECIES	Urticina felina (Linnaeus, 1761)	Urticina felina		GB			PRESENT	NA	f6b48504-1651-4a49-a88d-c2bc6178694d	54.1584	-0.026917	15	NA	NA	NA	49.9	0	2013-06-20	20	6	2013	2256780	2256780	HUMAN_OBSERVATION	DASSH						CC_BY_4_0					2024-07-02T09:52:43.322Z
Actiniidae	4147906191	0be687cb-a53e-4f2f-bd46-a93ac4700c36	31064	Animalia	Cnidaria	Anthozoa	Actiniaria	Actiniidae	Urticina	Urticina eques		SPECIES	Urticina eques (Gosse, 1858)	Urticina eques		GB			PRESENT	NA	61e40671-1a75-4bcd-9a0d-63515057d39d	55.834	1.19796	NA	NA	NA	NA	76	0	2011-02-15	NA	2	2011	4339145	4339145	HUMAN_OBSERVATION							CC_BY_NC_4_0					2024-01-24T15:54:25.520Z
Actiniidae	2956931850	52422715-c1db-40a0-ba16-b84a295d248a	T-MRMCS00100001C64	Animalia	Cnidaria	Anthozoa	Actiniaria	Actiniidae	Urticina	Urticina felina		SPECIES	Urticina felina (Linnaeus, 1761)	Urticina felina	(Linnaeus, 1761)	GB	Great High Rock, Hell Bay, Bryher	England	PRESENT	NA	5d662340-07fa-41b7-a3fc-e2e63ca50800	49.9567	-6.36189	70.7	NA	NA	NA	NA	NA	2005-05-12	12	5	2005	2256780	2256780	HUMAN_OBSERVATION	Seasearch	MRMCS0010000001D					CC_BY_4_0	Seasearch	Flavell, M. Mike			2025-01-17T01:04:46.511Z
Actiniidae	2932102005	a71b06c8-c62d-46ed-8daa-f10b0aeca0da	437921757	Animalia	Cnidaria	Anthozoa	Actiniaria	Actiniidae	Urticina	Urticina eques		SPECIES	Urticina eques (Gosse, 1858)	Urticina eques	(Gosse, 1858)	GB	FE03_CameraSledge_stn301	England	PRESENT	NA	bb108780-00da-49a7-ba12-40a25192a626	55.6867	-1.39797	70.7	NA	NA	NA	NA	NA	2012-03-11	11	3	2012	4339145	4339145	HUMAN_OBSERVATION		MRCON04100000006		T-MRCON041000039CC			CC_BY_4_0	Joint Nature Conservation Committee				2025-01-09T18:58:20.065Z
Actiniidae	2957771871	990e845f-836b-4467-bc5f-46c8495259ec	T-MRMCS002000025D2	Animalia	Cnidaria	Anthozoa	Actiniaria	Actiniidae	Urticina	Urticina felina		SPECIES	Urticina felina (Linnaeus, 1761)	Urticina felina	(Linnaeus, 1761)	GB	Haliman Skerries West	Scotland	PRESENT	NA	5d662340-07fa-41b7-a3fc-e2e63ca50800	57.7351	-3.32103	70.7	NA	NA	NA	NA	NA	2005-04-03	3	4	2005	2256780	2256780	HUMAN_OBSERVATION	Seasearch	MRMCS00200000017					CC_BY_4_0	Seasearch	Duncan, C. Calum			2025-01-10T00:05:33.870Z
Actiniidae	4147907510	0be687cb-a53e-4f2f-bd46-a93ac4700c36	21820	Animalia	Cnidaria	Anthozoa	Actiniaria	Actiniidae	Urticina	Urticina eques		SPECIES	Urticina eques (Gosse, 1858)	Urticina eques		FR			PRESENT	NA	61e40671-1a75-4bcd-9a0d-63515057d39d	50.0115	1.0503	NA	NA	NA	NA	23	0	2018-10-15	NA	10	2018	4339145	4339145	HUMAN_OBSERVATION							CC_BY_NC_4_0					2024-01-24T15:54:25.933Z
Actiniidae	2926069546	fae37d1f-5b7a-4fe2-8cfa-8948aefbcac2	554027154	Animalia	Cnidaria	Anthozoa	Actiniaria	Actiniidae	Urticina	Urticina felina		SPECIES	Urticina felina (Linnaeus, 1761)	Urticina felina	(Linnaeus, 1761)	GB	BTFP/GT052_A1	England	PRESENT	NA	598eb93d-a844-4289-8adb-0f8583dac91e	51.2266	-4.08155	70.7	NA	NA	NA	NA	NA	2014-09-22	22	9	2014	2256780	2256780	HUMAN_OBSERVATION		MRNE017000000004		T-MRNE0170000020DC			CC_BY_4_0	Natural England	Baldock, L. Lin			2025-01-16T20:34:25.484Z
Actiniidae	2957192077	52422715-c1db-40a0-ba16-b84a295d248a	T-MRLRC01200002487	Animalia	Cnidaria	Anthozoa	Actiniaria	Actiniidae	Urticina	Urticina felina		SPECIES	Urticina felina (Linnaeus, 1761)	Urticina felina	(Linnaeus, 1761)	GB	Colwell Bay	England	PRESENT	NA	5d662340-07fa-41b7-a3fc-e2e63ca50800	50.6921	-1.53847	70.7	NA	NA	NA	NA	NA	2013-10-12	12	10	2013	2256780	2256780	HUMAN_OBSERVATION	Seasearch	MRLRC01200000020					CC_BY_4_0	Seasearch				2025-01-17T01:04:49.196Z
Actiniidae	2956478548	82d23348-0fee-4e2d-9152-48136ef54b2d	T-MRMCS00500000E7C	Animalia	Cnidaria	Anthozoa	Actiniaria	Actiniidae	Urticina	Urticina felina		SPECIES	Urticina felina (Linnaeus, 1761)	Urticina felina	(Linnaeus, 1761)	GB	Diggles Reef, Anglesey	Wales	PRESENT	NA	5d662340-07fa-41b7-a3fc-e2e63ca50800	53.2549	-4.61483	70.7	NA	NA	NA	NA	NA	2006-05-07	7	5	2006	2256780	2256780	HUMAN_OBSERVATION	Seasearch	MRMCS0050000000C					CC_BY_4_0	Seasearch	Holt, R. Rohan			2025-01-17T00:57:03.822Z
Actiniidae	2956522067	82d23348-0fee-4e2d-9152-48136ef54b2d	T-MRMCS01200000AED	Animalia	Cnidaria	Anthozoa	Actiniaria	Actiniidae	Urticina	Urticina felina		SPECIES	Urticina felina (Linnaeus, 1761)	Urticina felina	(Linnaeus, 1761)	GB	Barrel Rock, West of Grassholm	Wales	PRESENT	NA	5d662340-07fa-41b7-a3fc-e2e63ca50800	51.713	-5.55211	70.7	NA	NA	NA	NA	NA	2007-08-25	25	8	2007	2256780	2256780	HUMAN_OBSERVATION	Seasearch	MRMCS01200000010					CC_BY_4_0	Seasearch	Bound, S. Steve			2025-01-17T00:57:04.815Z
Actiniidae	2956484849	928304f1-d313-47cd-b17b-0232bc27b727	T-MRMCS00500009049	Animalia	Cnidaria	Anthozoa	Actiniaria	Actiniidae	Urticina	Urticina felina		SPECIES	Urticina felina (Linnaeus, 1761)	Urticina felina	(Linnaeus, 1761)	IE	Inishgallon Island, Achill Island, Co Mayo		PRESENT	NA	5d662340-07fa-41b7-a3fc-e2e63ca50800	53.9632	-10.152	70.7	NA	NA	NA	NA	NA	2010-07-31	31	7	2010	2256780	2256780	HUMAN_OBSERVATION	Seasearch	MRMCS0050000004E					CC_BY_4_0	Seasearch	Donnelly, G. Gerard			2025-01-09T23:55:10.787Z
Actiniidae	2962342468	6b3877d5-4869-43aa-af12-92c703fd5b6d	T-JNCCMNCR40615783	Animalia	Cnidaria	Anthozoa	Actiniaria	Actiniidae	Urticina	Urticina felina		SPECIES	Urticina felina (Linnaeus, 1761)	Urticina felina	(Linnaeus, 1761)	GB	`SealRunCave`, SEYnysCantwr.(Ramsey)	Wales	PRESENT	NA	ee45975b-3d89-42b5-ac7a-c03f47b6dcb4	51.8521	-5.33271	1	NA	NA	NA	NA	NA	2001-07-06	6	7	2001	2256780	2256780	HUMAN_OBSERVATION	NRW	JNCCMNCR40000961			Natural Resources Wales Staff and Contractors		CC_BY_4_0	Natural Resources Wales	Natural Resources Wales Staff and Contractors			2025-01-10T23:23:24.594Z
Actiniidae	2908329602	97d01261-0027-4e89-a0d2-4a7d700f5fdb	1688813	Animalia	Cnidaria	Anthozoa	Actiniaria	Actiniidae	Urticina	Urticina felina		SPECIES	Urticina felina (Linnaeus, 1761)	Urticina felina	(Linnaeus, 1761)	GB	Cornborough	England	PRESENT	NA	f6b48504-1651-4a49-a88d-c2bc6178694d	51.0336	-4.2668	7.1	NA	NA	NA	NA	NA	2015-01-24	24	1	2015	2256780	2256780	HUMAN_OBSERVATION		iRecord | Intertidal			Durrant, Robert		CC_BY_4_0	Marine Biological Association, and Biological Records Centre	Durrant, R. Robert			2025-01-16T19:45:55.630Z
Actiniidae	2956506934	928304f1-d313-47cd-b17b-0232bc27b727	T-MRNIR00100001525	Animalia	Cnidaria	Anthozoa	Actiniaria	Actiniidae	Urticina	Urticina eques		SPECIES	Urticina eques (Gosse, 1858)	Urticina eques	(Gosse, 1858)	GB	0.6 miles NW of Portstewart Harbour	Northern Ireland	PRESENT	NA	5d662340-07fa-41b7-a3fc-e2e63ca50800	55.1895	-6.73668	70.7	NA	NA	NA	NA	NA	2007-05-26	26	5	2007	4339145	4339145	HUMAN_OBSERVATION	Seasearch	MRNIR00100000014					CC_BY_4_0	Seasearch	Wood, C. Chris			2025-01-09T23:55:17.884Z
Actiniidae	3055091758	60de59a4-c428-4d49-873d-b117bea1fcc9	T-MRUMU10000018461	Animalia	Cnidaria	Anthozoa	Actiniaria	Actiniidae	Urticina	Urticina felina		SPECIES	Urticina felina (Linnaeus, 1761)	Urticina felina	(Linnaeus, 1761)	GB	James Strong Modiolus Reef	Northern Ireland	PRESENT	NA	db20bedc-20f1-42dd-9051-a445139f8e51	54.5055	-5.4147	70.7	NA	NA	NA	NA	NA	2011-07-26	26	7	2011	2256780	2256780	HUMAN_OBSERVATION	CEDaR	MRUMU1000000009C					CC_BY_4_0	National Museums Northern Ireland	Goodwin, C. Claire			2025-01-15T23:01:06.590Z
Actiniidae	2917145290	edd017b6-bf00-4b00-93ad-9789c42a36b1	T-MRSNH030000020B9	Animalia	Cnidaria	Anthozoa	Actiniaria	Actiniidae	Bolocera	Bolocera tuediae		SPECIES	Bolocera tuediae (Johnston, 1832)	Bolocera tuediae	(Johnston, 1832)	GB	Fraserburgh video survey	Scotland	PRESENT	NA	98ba8467-5081-4d15-b168-32d893e18b76	57.8445	-1.62864	100	NA	NA	NA	NA	NA	2014-07-17	NA	7	2014	5711876	5711876	HUMAN_OBSERVATION	NatureScot	MRSNH03000000012					CC_BY_4_0	NatureScot	Moore, C. Colin			2025-01-16T19:56:10.008Z
Actiniidae	2956559990	928304f1-d313-47cd-b17b-0232bc27b727	T-MRMCS0050000A92B	Animalia	Cnidaria	Anthozoa	Actiniaria	Actiniidae	Urticina	Urticina felina		SPECIES	Urticina felina (Linnaeus, 1761)	Urticina felina	(Linnaeus, 1761)	IE	Bullan Rock, east of Oysterhaven, Co. Cork		PRESENT	NA	5d662340-07fa-41b7-a3fc-e2e63ca50800	51.6926	-8.42216	70.7	NA	NA	NA	NA	NA	2011-08-20	20	8	2011	2256780	2256780	HUMAN_OBSERVATION	Seasearch	MRMCS0050000005C					CC_BY_4_0	Seasearch	Butter, T. Tim			2025-01-09T23:55:32.307Z
Actiniidae	2916781312	edd017b6-bf00-4b00-93ad-9789c42a36b1	T-MRSNH01800007032	Animalia	Cnidaria	Anthozoa	Actiniaria	Actiniidae	Urticina	Urticina felina		SPECIES	Urticina felina (Linnaeus, 1761)	Urticina felina	(Linnaeus, 1761)	GB	2013 Stronsay Firth video survey	Scotland	PRESENT	NA	98ba8467-5081-4d15-b168-32d893e18b76	59.0772	-2.71821	100	NA	NA	NA	NA	NA	2013-02-08	NA	2	2013	2256780	2256780	HUMAN_OBSERVATION	NatureScot	MRSNH01800000034					CC_BY_4_0	NatureScot	Moore, C. Colin			2025-01-16T19:56:00.778Z
Actiniidae	2956852218	52422715-c1db-40a0-ba16-b84a295d248a	T-MRMCS01600002977	Animalia	Cnidaria	Anthozoa	Actiniaria	Actiniidae	Urticina	Urticina felina		SPECIES	Urticina felina (Linnaeus, 1761)	Urticina felina	(Linnaeus, 1761)	GB	North Wamses	England	PRESENT	NA	5d662340-07fa-41b7-a3fc-e2e63ca50800	55.6401	-1.622	70.7	NA	NA	NA	NA	NA	2013-04-14	14	4	2013	2256780	2256780	HUMAN_OBSERVATION	Seasearch	MRMCS0160000001C					CC_BY_4_0	Seasearch	Lightfoot, P. Paula			2025-01-17T01:04:45.592Z
Actiniidae	2957736738	52422715-c1db-40a0-ba16-b84a295d248a	T-MRMCS0150000AEB3	Animalia	Cnidaria	Anthozoa	Actiniaria	Actiniidae	Urticina	Urticina felina		SPECIES	Urticina felina (Linnaeus, 1761)	Urticina felina	(Linnaeus, 1761)	GB	Eastern Kings	England	PRESENT	NA	5d662340-07fa-41b7-a3fc-e2e63ca50800	50.3606	-4.15545	70.7	NA	NA	NA	NA	NA	2015-07-05	5	7	2015	2256780	2256780	HUMAN_OBSERVATION	Seasearch	MRMCS0150000006F					CC_BY_4_0	Seasearch	Webb, C. Chris			2025-01-17T01:04:46.938Z
Actiniidae	4109809992	199958ab-9096-43e1-9f4c-8a4d97feb024	IML-2010-U03_004290:222994	Animalia	Cnidaria	Anthozoa	Actiniaria	Actiniidae	Bolocera	Bolocera tuediae		SPECIES	Bolocera tuediae (Johnston, 1832)	Bolocera tuediae	(Johnston, 1832)	CA	Quebec		PRESENT	NA	c98a8d0d-cab2-4506-8c0f-c91a5e4996b9	49.0728	-67.9487	10	NA	NA	NA	196	0	2010-08-20	20	8	2010	5711876	5711876	HUMAN_OBSERVATION	IML	DFO_QC_Groundfish-2010					CC_BY_4_0	His Majesty the King in right of Canada, as represented by the Minister of Fisheries and Oceans				2024-07-02T09:40:09.616Z
Actiniidae	2917066181	edd017b6-bf00-4b00-93ad-9789c42a36b1	T-MRSNH018000075C5	Animalia	Cnidaria	Anthozoa	Actiniaria	Actiniidae	Urticina	Urticina felina		SPECIES	Urticina felina (Linnaeus, 1761)	Urticina felina	(Linnaeus, 1761)	GB	2013 west of Mainland Orkney video survey	Scotland	PRESENT	NA	98ba8467-5081-4d15-b168-32d893e18b76	59.205	-3.24257	100	NA	NA	NA	NA	NA	2013-07-29	NA	7	2013	2256780	2256780	HUMAN_OBSERVATION	NatureScot	MRSNH0180000003B					CC_BY_4_0	NatureScot	Moore, C.			2025-01-16T19:56:03.365Z
Actiniidae	2917600470	edd017b6-bf00-4b00-93ad-9789c42a36b1	T-MRSNH03000008E0D	Animalia	Cnidaria	Anthozoa	Actiniaria	Actiniidae	Urticina	Urticina felina		SPECIES	Urticina felina (Linnaeus, 1761)	Urticina felina	(Linnaeus, 1761)	GB	LE15CV01 cave survey, Loch Eriboll	Scotland	PRESENT	NA	98ba8467-5081-4d15-b168-32d893e18b76	58.5568	-4.60123	100	NA	NA	NA	NA	NA	2015-08-04	4	8	2015	2256780	2256780	HUMAN_OBSERVATION	NatureScot	MRSNH0300000002D					CC_BY_4_0	NatureScot	Howson, C. Christine			2025-01-16T19:56:05.854Z
Actiniidae	2962116017	6b3877d5-4869-43aa-af12-92c703fd5b6d	T-MRCCW3190000011C	Animalia	Cnidaria	Anthozoa	Actiniaria	Actiniidae	Urticina	Urticina felina		SPECIES	Urticina felina (Linnaeus, 1761)	Urticina felina	(Linnaeus, 1761)	GB	NWA2Station8	Wales	PRESENT	NA	ee45975b-3d89-42b5-ac7a-c03f47b6dcb4	53.3805	-4.9972	1	NA	NA	NA	NA	NA	2009-09-28	28	9	2009	2256780	2256780	HUMAN_OBSERVATION	NRW	MRCCW31900000002			Natural Resources Wales Staff and Contractors		CC_BY_4_0	Natural Resources Wales	Natural Resources Wales Staff and Contractors			2025-01-10T23:23:29.469Z
Actiniidae	2957687757	52422715-c1db-40a0-ba16-b84a295d248a	T-MRMCS01800000006	Animalia	Cnidaria	Anthozoa	Actiniaria	Actiniidae	Urticina	Urticina felina		SPECIES	Urticina felina (Linnaeus, 1761)	Urticina felina	(Linnaeus, 1761)	GB	E Class submarine	England	PRESENT	NA	5d662340-07fa-41b7-a3fc-e2e63ca50800	52.0662	1.83657	70.7	NA	NA	NA	NA	NA	2010-06-05	5	6	2010	2256780	2256780	HUMAN_OBSERVATION	Seasearch	MRMCS01800000002					CC_BY_4_0	Seasearch	Barker, A. Adrian			2025-01-17T01:04:46.202Z
Actiniidae	2962534579	6b3877d5-4869-43aa-af12-92c703fd5b6d	T-MRCCW30500002344	Animalia	Cnidaria	Anthozoa	Actiniaria	Actiniidae	Urticina	Urticina felina		SPECIES	Urticina felina (Linnaeus, 1761)	Urticina felina	(Linnaeus, 1761)	GB	BlockE2008	Wales	PRESENT	NA	ee45975b-3d89-42b5-ac7a-c03f47b6dcb4	52.9577	-4.6004	1	NA	NA	NA	NA	NA	2008-05-12	12	5	2008	2256780	2256780	HUMAN_OBSERVATION	NRW	MRCCW30500000012			Natural Resources Wales Staff and Contractors		CC_BY_4_0	Natural Resources Wales	Natural Resources Wales Staff and Contractors			2025-01-10T23:23:40.572Z
Actiniidae	2957762556	990e845f-836b-4467-bc5f-46c8495259ec	T-MRMCS0170001161F	Animalia	Cnidaria	Anthozoa	Actiniaria	Actiniidae	Urticina	Urticina eques		SPECIES	Urticina eques (Gosse, 1858)	Urticina eques	(Gosse, 1858)	GB	Eilean Chathasteil Lighthouse, off Eigg	Scotland	PRESENT	NA	5d662340-07fa-41b7-a3fc-e2e63ca50800	56.8702	-6.11895	70.7	NA	NA	NA	NA	NA	2014-09-19	19	9	2014	4339145	4339145	HUMAN_OBSERVATION	Seasearch	MRMCS01700000118					CC_BY_4_0	Seasearch	Hitchin, B. Becky			2025-01-10T00:05:33.364Z
Actiniidae	2932305225	a71b06c8-c62d-46ed-8daa-f10b0aeca0da	437967894	Animalia	Cnidaria	Anthozoa	Actiniaria	Actiniidae	Urticina	Urticina felina		SPECIES	Urticina felina (Linnaeus, 1761)	Urticina felina	(Linnaeus, 1761)	GB	Video/Stills Station WV11	England	PRESENT	NA	bb108780-00da-49a7-ba12-40a25192a626	50.2499	-1.61213	70.7	NA	NA	NA	NA	NA	2006-08-04	4	8	2006	2256780	2256780	HUMAN_OBSERVATION		MRMIT6000000001C		T-MRMIT600000191CA			CC_BY_4_0	Joint Nature Conservation Committee				2025-01-09T18:58:31.109Z
Actiniidae	2957558506	990e845f-836b-4467-bc5f-46c8495259ec	T-MRMCS00700008F46	Animalia	Cnidaria	Anthozoa	Actiniaria	Actiniidae	Urticina	Urticina eques		SPECIES	Urticina eques (Gosse, 1858)	Urticina eques	(Gosse, 1858)	GB	South Conger Reef	Scotland	PRESENT	NA	5d662340-07fa-41b7-a3fc-e2e63ca50800	56.2317	-5.7802	70.7	NA	NA	NA	NA	NA	2009-09-26	26	9	2009	4339145	4339145	HUMAN_OBSERVATION	Seasearch	MRMCS007000000A2					CC_BY_4_0	Seasearch	Cowie, K. Kathleen			2025-01-10T00:05:30.009Z
Actiniidae	2957933199	52422715-c1db-40a0-ba16-b84a295d248a	T-MRLRC01500002137	Animalia	Cnidaria	Anthozoa	Actiniaria	Actiniidae	Urticina	Urticina felina		SPECIES	Urticina felina (Linnaeus, 1761)	Urticina felina	(Linnaeus, 1761)	GB	Ballard Reef	England	PRESENT	NA	5d662340-07fa-41b7-a3fc-e2e63ca50800	50.6319	-1.91442	70.7	NA	NA	NA	NA	NA	2015-05-16	16	5	2015	2256780	2256780	HUMAN_OBSERVATION	Seasearch	MRLRC01500000009					CC_BY_4_0	Seasearch	Baldock, L. Lin			2025-01-17T01:04:49.213Z
Actiniidae	4540844468	25e3e8f1-86ee-440c-adfc-8e63759a6505	a85e703e-2e32-4cd9-9128-836d841088dc	Animalia	Cnidaria	Anthozoa	Actiniaria	Actiniidae	Urticina	Urticina felina		SPECIES	Urticina felina (Linnaeus, 1761)	Urticina felina (Linnaeus, 1761)		FR			PRESENT	NA	1928bdf0-f5d2-11dc-8c12-b8a03c50a862	46.2511	-1.59968	NA	NA	NA	NA	NA	NA	2018-07-22	22	7	2018	2256780	2256780	HUMAN_OBSERVATION					Marie-Elisabeth DESPONT (Les amis de BioObs)		CC_BY_4_0		Marie-Elisabeth DESPONT, Edith CHAPITREAU (SCLR)			2024-03-20T14:08:19.695Z
Actiniidae	4109829171	199958ab-9096-43e1-9f4c-8a4d97feb024	IML-2015-031_005202:425538	Animalia	Cnidaria	Anthozoa	Actiniaria	Actiniidae	Bolocera	Bolocera tuediae		SPECIES	Bolocera tuediae (Johnston, 1832)	Bolocera tuediae	(Johnston, 1832)	CA	Quebec		PRESENT	NA	c98a8d0d-cab2-4506-8c0f-c91a5e4996b9	49.6915	-65.6218	10	NA	NA	NA	251	0	2015-08-26	26	8	2015	5711876	5711876	HUMAN_OBSERVATION	IML	DFO_QC_Groundfish-2015					CC_BY_4_0	His Majesty the King in right of Canada, as represented by the Minister of Fisheries and Oceans				2024-07-02T09:40:17.233Z
Actiniidae	2932171844	a71b06c8-c62d-46ed-8daa-f10b0aeca0da	437885600	Animalia	Cnidaria	Anthozoa	Actiniaria	Actiniidae	Urticina	Urticina eques		SPECIES	Urticina eques (Gosse, 1858)	Urticina eques	(Gosse, 1858)	GB	Station 72 - Drop Camera	Scotland	PRESENT	NA	bb108780-00da-49a7-ba12-40a25192a626	59.0721	-5.23013	70.7	NA	NA	NA	NA	NA	2008-05-26	26	5	2008	4339145	4339145	HUMAN_OBSERVATION		MRCON01500000003		T-MRCON0150000165A			CC_BY_4_0	Joint Nature Conservation Committee				2025-01-09T18:58:29.839Z
Actiniidae	2932207772	a71b06c8-c62d-46ed-8daa-f10b0aeca0da	437932111	Animalia	Cnidaria	Anthozoa	Actiniaria	Actiniidae	Urticina	Urticina eques		SPECIES	Urticina eques (Gosse, 1858)	Urticina eques	(Gosse, 1858)	GB	4 - Video / stills camera survey	Wales	PRESENT	NA	bb108780-00da-49a7-ba12-40a25192a626	53.505	-4.97578	70.7	NA	NA	NA	NA	NA	2005-08-11	11	8	2005	4339145	4339145	HUMAN_OBSERVATION		MRMIT6000000000A		T-MRMIT60000001147			CC_BY_4_0	Joint Nature Conservation Committee				2025-01-09T18:58:22.048Z
Actiniidae	2956581253	52422715-c1db-40a0-ba16-b84a295d248a	T-MRSHS00100001BD7	Animalia	Cnidaria	Anthozoa	Actiniaria	Actiniidae	Urticina	Urticina eques		SPECIES	Urticina eques (Gosse, 1858)	Urticina eques	(Gosse, 1858)	GB	Shakespeare Chalk Bumps	England	PRESENT	NA	5d662340-07fa-41b7-a3fc-e2e63ca50800	51.0983	1.31463	70.7	NA	NA	NA	NA	NA	2008-06-11	11	6	2008	4339145	4339145	HUMAN_OBSERVATION	Seasearch	MRSHS00100000013					CC_BY_4_0	Seasearch	Meadows, S. Sharon			2025-01-17T01:04:38.272Z
Actiniidae	2956699210	82d23348-0fee-4e2d-9152-48136ef54b2d	T-MRMCS0050001076D	Animalia	Cnidaria	Anthozoa	Actiniaria	Actiniidae	Urticina	Urticina felina		SPECIES	Urticina felina (Linnaeus, 1761)	Urticina felina	(Linnaeus, 1761)	GB	Little Bay Point, Skokholm	Wales	PRESENT	NA	5d662340-07fa-41b7-a3fc-e2e63ca50800	51.7026	-5.2761	70.7	NA	NA	NA	NA	NA	2013-06-02	2	6	2013	2256780	2256780	HUMAN_OBSERVATION	Seasearch	MRMCS0050000007D					CC_BY_4_0	Seasearch				2025-01-17T00:57:05.095Z
Actiniidae	2957901122	52422715-c1db-40a0-ba16-b84a295d248a	T-MRMCS0150000E371	Animalia	Cnidaria	Anthozoa	Actiniaria	Actiniidae	Urticina	Urticina felina		SPECIES	Urticina felina (Linnaeus, 1761)	Urticina felina	(Linnaeus, 1761)	GB	Thatchers Rock	England	PRESENT	NA	5d662340-07fa-41b7-a3fc-e2e63ca50800	50.4529	-3.48563	70.7	NA	NA	NA	NA	NA	2017-06-28	28	6	2017	2256780	2256780	HUMAN_OBSERVATION	Seasearch	MRMCS01500000089					CC_BY_4_0	Seasearch	Watson-Bate, S. Sue			2025-01-17T01:04:48.716Z
Actiniidae	2957615822	990e845f-836b-4467-bc5f-46c8495259ec	T-MRMCS0020000253A	Animalia	Cnidaria	Anthozoa	Actiniaria	Actiniidae	Urticina	Urticina felina		SPECIES	Urticina felina (Linnaeus, 1761)	Urticina felina	(Linnaeus, 1761)	GB	East Rockfield Reef	Scotland	PRESENT	NA	5d662340-07fa-41b7-a3fc-e2e63ca50800	57.8007	-3.75436	70.7	NA	NA	NA	NA	NA	2005-04-03	3	4	2005	2256780	2256780	HUMAN_OBSERVATION	Seasearch	MRMCS00200000017					CC_BY_4_0	Seasearch	Duncan, C. Calum			2025-01-10T00:05:31.749Z
Actiniidae	1438150082	38b4c89f-584c-41bb-bd8f-cd1def33e92f	urn:lsid:artportalen.se:sighting:64059530	Animalia	Cnidaria	Anthozoa	Actiniaria	Actiniidae	Bolocera	Bolocera tuediae		SPECIES	Bolocera tuediae (Johnston, 1832)	Bolocera tuediae	(Johnston, 1832)	SE	Associerad fauna VÃ¤derÃ¶arna tr3, Boh	BohuslÃ¤n	PRESENT	9	b8323864-602a-4a7d-9127-bb903054e97d	58.5881	11.0796	50	NA	NA	NA	NA	NA	2014-12-05	5	12	2014	5711876	5711876	HUMAN_OBSERVATION	SLU Artdatabanken	Artportalen	64059530				CC0_1_0	Anita Tullrot	Anita Tullrot			2025-01-18T21:34:47.811Z
Actiniidae	2956926918	52422715-c1db-40a0-ba16-b84a295d248a	T-MRLRC00800002D13	Animalia	Cnidaria	Anthozoa	Actiniaria	Actiniidae	Urticina	Urticina felina		SPECIES	Urticina felina (Linnaeus, 1761)	Urticina felina	(Linnaeus, 1761)	GB	Grove Point, Portland east	England	PRESENT	NA	5d662340-07fa-41b7-a3fc-e2e63ca50800	50.5366	-2.4215	70.7	NA	NA	NA	NA	NA	2009-05-31	31	5	2009	2256780	2256780	HUMAN_OBSERVATION	Seasearch	MRLRC00800000022					CC_BY_4_0	Seasearch	Wood, C. Chris			2025-01-17T01:04:45.932Z
Actiniidae	2956504685	82d23348-0fee-4e2d-9152-48136ef54b2d	T-MRMCS01200000734	Animalia	Cnidaria	Anthozoa	Actiniaria	Actiniidae	Urticina	Urticina felina		SPECIES	Urticina felina (Linnaeus, 1761)	Urticina felina	(Linnaeus, 1761)	GB	Smalls, west of lighthouse	Wales	PRESENT	NA	5d662340-07fa-41b7-a3fc-e2e63ca50800	51.7213	-5.67006	70.7	NA	NA	NA	NA	NA	2006-08-05	5	8	2006	2256780	2256780	HUMAN_OBSERVATION	Seasearch	MRMCS0120000000B					CC_BY_4_0	Seasearch	Ellis, C. Clive			2025-01-17T00:57:11.367Z
Actiniidae	4109796244	199958ab-9096-43e1-9f4c-8a4d97feb024	IML-2006-U02_003639:148794	Animalia	Cnidaria	Anthozoa	Actiniaria	Actiniidae	Bolocera	Bolocera tuediae		SPECIES	Bolocera tuediae (Johnston, 1832)	Bolocera tuediae	(Johnston, 1832)	CA	Quebec		PRESENT	NA	c98a8d0d-cab2-4506-8c0f-c91a5e4996b9	49.1747	-67.4485	10	NA	NA	NA	302	0	2006-08-25	25	8	2006	5711876	5711876	HUMAN_OBSERVATION	IML	DFO_QC_Groundfish-2006					CC_BY_4_0	His Majesty the King in right of Canada, as represented by the Minister of Fisheries and Oceans				2024-07-02T09:40:07.740Z
Actiniidae	2957042700	52422715-c1db-40a0-ba16-b84a295d248a	T-MRMCS015000022BB	Animalia	Cnidaria	Anthozoa	Actiniaria	Actiniidae	Urticina	Urticina felina		SPECIES	Urticina felina (Linnaeus, 1761)	Urticina felina	(Linnaeus, 1761)	GB	Eddystone Lighthouse	England	PRESENT	NA	5d662340-07fa-41b7-a3fc-e2e63ca50800	50.1787	-4.26471	70.7	NA	NA	NA	NA	NA	2009-05-24	24	5	2009	2256780	2256780	HUMAN_OBSERVATION	Seasearch	MRMCS01500000019					CC_BY_4_0	Seasearch	Davies, N. Naomi			2025-01-17T01:04:47.023Z
Actiniidae	2956665264	52422715-c1db-40a0-ba16-b84a295d248a	T-MRLRC007000064A3	Animalia	Cnidaria	Anthozoa	Actiniaria	Actiniidae	Urticina	Urticina felina		SPECIES	Urticina felina (Linnaeus, 1761)	Urticina felina	(Linnaeus, 1761)	GB	Sandy Cobbles	England	PRESENT	NA	5d662340-07fa-41b7-a3fc-e2e63ca50800	51.0189	1.23127	70.7	NA	NA	NA	NA	NA	2018-07-21	21	7	2018	2256780	2256780	HUMAN_OBSERVATION	Seasearch	MRLRC00700000044					CC_BY_4_0	Seasearch	Purse, E. Elaine			2025-01-17T01:04:42.741Z
Actiniidae	4109866073	199958ab-9096-43e1-9f4c-8a4d97feb024	IML-2011-050_004404:251296	Animalia	Cnidaria	Anthozoa	Actiniaria	Actiniidae	Bolocera	Bolocera tuediae		SPECIES	Bolocera tuediae (Johnston, 1832)	Bolocera tuediae	(Johnston, 1832)	CA	Quebec		PRESENT	NA	c98a8d0d-cab2-4506-8c0f-c91a5e4996b9	50.5643	-57.9795	10	NA	NA	NA	201	0	2011-08-08	8	8	2011	5711876	5711876	HUMAN_OBSERVATION	IML	DFO_QC_Groundfish-2011					CC_BY_4_0	His Majesty the King in right of Canada, as represented by the Minister of Fisheries and Oceans				2024-07-02T09:40:30.264Z
Actiniidae	4109858482	199958ab-9096-43e1-9f4c-8a4d97feb024	IML-2015-031_005066:420537	Animalia	Cnidaria	Anthozoa	Actiniaria	Actiniidae	Bolocera	Bolocera tuediae		SPECIES	Bolocera tuediae (Johnston, 1832)	Bolocera tuediae	(Johnston, 1832)	CA	Quebec		PRESENT	NA	c98a8d0d-cab2-4506-8c0f-c91a5e4996b9	49.9722	-59.4417	10	NA	NA	NA	206	0	2015-08-04	4	8	2015	5711876	5711876	HUMAN_OBSERVATION	IML	DFO_QC_Groundfish-2015					CC_BY_4_0	His Majesty the King in right of Canada, as represented by the Minister of Fisheries and Oceans				2024-07-02T09:40:28.027Z
Actiniidae	4147898102	0be687cb-a53e-4f2f-bd46-a93ac4700c36	1378	Animalia	Cnidaria	Anthozoa	Actiniaria	Actiniidae	Urticina	Urticina felina		SPECIES	Urticina felina (Linnaeus, 1761)	Urticina felina		FR			PRESENT	NA	61e40671-1a75-4bcd-9a0d-63515057d39d	50.089	0.712347	NA	NA	NA	NA	36.11	0	2014-10-15	NA	10	2014	2256780	2256780	HUMAN_OBSERVATION							CC_BY_NC_4_0					2024-01-24T15:54:23.582Z
Actiniidae	4109783847	199958ab-9096-43e1-9f4c-8a4d97feb024	IML-2008-U04_003983:435741	Animalia	Cnidaria	Anthozoa	Actiniaria	Actiniidae	Bolocera	Bolocera tuediae		SPECIES	Bolocera tuediae (Johnston, 1832)	Bolocera tuediae	(Johnston, 1832)	CA	Quebec		PRESENT	NA	c98a8d0d-cab2-4506-8c0f-c91a5e4996b9	49.7445	-62.493	10	NA	NA	NA	207	0	2008-08-16	16	8	2008	5711876	5711876	HUMAN_OBSERVATION	IML	DFO_QC_Groundfish-2008					CC_BY_4_0	His Majesty the King in right of Canada, as represented by the Minister of Fisheries and Oceans				2024-07-02T09:40:03.703Z
Actiniidae	2925888702	fae37d1f-5b7a-4fe2-8cfa-8948aefbcac2	554240179	Animalia	Cnidaria	Anthozoa	Actiniaria	Actiniidae	Urticina	Urticina felina		SPECIES	Urticina felina (Linnaeus, 1761)	Urticina felina	(Linnaeus, 1761)	GB	NDLS_Video Tow/Stills (DC)_GT009_STN_036_A1	England	PRESENT	NA	598eb93d-a844-4289-8adb-0f8583dac91e	50.6582	-1.61585	70.7	NA	NA	NA	NA	NA	2014-09-11	11	9	2014	2256780	2256780	HUMAN_OBSERVATION		MRNE017600000002		T-MRNE0176000015E0			CC_BY_4_0	Natural England	Griffin, R. Ross			2025-01-16T20:34:23.469Z
Actiniidae	2962486130	6b3877d5-4869-43aa-af12-92c703fd5b6d	T-MRCCW3160000394B	Animalia	Cnidaria	Anthozoa	Actiniaria	Actiniidae	Urticina	Urticina felina		SPECIES	Urticina felina (Linnaeus, 1761)	Urticina felina	(Linnaeus, 1761)	GB	RhiannonStation15	Wales	PRESENT	NA	ee45975b-3d89-42b5-ac7a-c03f47b6dcb4	53.5887	-4.38637	1	NA	NA	NA	NA	NA	2015-10-15	15	10	2015	2256780	2256780	HUMAN_OBSERVATION	NRW	MRCCW31600000018			Natural Resources Wales Staff and Contractors		CC_BY_4_0	Natural Resources Wales	Natural Resources Wales Staff and Contractors			2025-01-10T23:23:39.570Z
Actiniidae	2956750211	52422715-c1db-40a0-ba16-b84a295d248a	T-MRLRC0070000099B	Animalia	Cnidaria	Anthozoa	Actiniaria	Actiniidae	Urticina	Urticina felina		SPECIES	Urticina felina (Linnaeus, 1761)	Urticina felina	(Linnaeus, 1761)	GB	Ross Worm Reef	England	PRESENT	NA	5d662340-07fa-41b7-a3fc-e2e63ca50800	51.1312	1.37454	70.7	NA	NA	NA	NA	NA	2009-06-27	27	6	2009	2256780	2256780	HUMAN_OBSERVATION	Seasearch	MRLRC00700000004					CC_BY_4_0	Seasearch	Coppock, R. Rachel			2025-01-17T01:04:43.843Z
Actiniidae	2956730228	82d23348-0fee-4e2d-9152-48136ef54b2d	T-MRMCS00500000B9D	Animalia	Cnidaria	Anthozoa	Actiniaria	Actiniidae	Urticina	Urticina felina		SPECIES	Urticina felina (Linnaeus, 1761)	Urticina felina	(Linnaeus, 1761)	GB	Sarn Cynfelin, Aberystwyth	Wales	PRESENT	NA	5d662340-07fa-41b7-a3fc-e2e63ca50800	52.4449	-4.18603	70.7	NA	NA	NA	NA	NA	2005-04-24	24	4	2005	2256780	2256780	HUMAN_OBSERVATION	Seasearch	MRMCS0050000000B					CC_BY_4_0	Seasearch	Fletcher, H. Hayley			2025-01-17T00:57:00.353Z
Actiniidae	2956540354	928304f1-d313-47cd-b17b-0232bc27b727	T-MRMCS00100002592	Animalia	Cnidaria	Anthozoa	Actiniaria	Actiniidae	Urticina	Urticina felina		SPECIES	Urticina felina (Linnaeus, 1761)	Urticina felina	(Linnaeus, 1761)	IE	East Kedge		PRESENT	NA	5d662340-07fa-41b7-a3fc-e2e63ca50800	51.4496	-9.3328	70.7	NA	NA	NA	NA	NA	2005-08-22	22	8	2005	2256780	2256780	HUMAN_OBSERVATION	Seasearch	MRMCS00100000027					CC_BY_4_0	Seasearch	Watson, D. Dawn			2025-01-09T23:55:25.712Z
Actiniidae	2917545829	edd017b6-bf00-4b00-93ad-9789c42a36b1	T-MRSNH018000078A9	Animalia	Cnidaria	Anthozoa	Actiniaria	Actiniidae	Urticina	Urticina felina		SPECIES	Urticina felina (Linnaeus, 1761)	Urticina felina	(Linnaeus, 1761)	GB	Shetland video survey	Scotland	PRESENT	NA	98ba8467-5081-4d15-b168-32d893e18b76	60.0365	-1.44304	100	NA	NA	NA	NA	NA	2013-07-25	NA	7	2013	2256780	2256780	HUMAN_OBSERVATION	NatureScot	MRSNH0180000003D					CC_BY_4_0	NatureScot	Moore, C.			2025-01-16T19:56:04.912Z
Actiniidae	4109881063	199958ab-9096-43e1-9f4c-8a4d97feb024	IML-2008-U04_004006:435758	Animalia	Cnidaria	Anthozoa	Actiniaria	Actiniidae	Bolocera	Bolocera tuediae		SPECIES	Bolocera tuediae (Johnston, 1832)	Bolocera tuediae	(Johnston, 1832)	CA	Quebec		PRESENT	NA	c98a8d0d-cab2-4506-8c0f-c91a5e4996b9	49.5907	-66.4105	10	NA	NA	NA	314	0	2008-08-19	19	8	2008	5711876	5711876	HUMAN_OBSERVATION	IML	DFO_QC_Groundfish-2008					CC_BY_4_0	His Majesty the King in right of Canada, as represented by the Minister of Fisheries and Oceans				2024-07-02T09:40:34.727Z
Actiniidae	2956850711	52422715-c1db-40a0-ba16-b84a295d248a	T-MRLRC00700003CA5	Animalia	Cnidaria	Anthozoa	Actiniaria	Actiniidae	Urticina	Urticina felina		SPECIES	Urticina felina (Linnaeus, 1761)	Urticina felina	(Linnaeus, 1761)	GB	N W Angelus slope	England	PRESENT	NA	5d662340-07fa-41b7-a3fc-e2e63ca50800	51.0913	1.29883	70.7	NA	NA	NA	NA	NA	2013-09-14	14	9	2013	2256780	2256780	HUMAN_OBSERVATION	Seasearch	MRLRC00700000010					CC_BY_4_0	Seasearch	Conroy, L. Lesly			2025-01-17T01:04:45.325Z
Actiniidae	2924745111	fae37d1f-5b7a-4fe2-8cfa-8948aefbcac2	554441251	Animalia	Cnidaria	Anthozoa	Actiniaria	Actiniidae	Urticina	Urticina felina		SPECIES	Urticina felina (Linnaeus, 1761)	Urticina felina	(Linnaeus, 1761)	GB	GT251_STN _295	England	PRESENT	13	598eb93d-a844-4289-8adb-0f8583dac91e	51.042	1.27036	70.7	NA	NA	NA	NA	NA	2014-06-24	24	6	2014	2256780	2256780	HUMAN_OBSERVATION		MRNE014100000003		T-MRNE014100001B98			CC_BY_4_0	Natural England	Recorders, F. Field			2025-01-16T20:34:25.066Z
Actiniidae	2956659628	82d23348-0fee-4e2d-9152-48136ef54b2d	T-MRLRC021000004BA	Animalia	Cnidaria	Anthozoa	Actiniaria	Actiniidae	Urticina	Urticina felina		SPECIES	Urticina felina (Linnaeus, 1761)	Urticina felina	(Linnaeus, 1761)	GB	East of North Stack	Wales	PRESENT	NA	5d662340-07fa-41b7-a3fc-e2e63ca50800	53.3216	-4.67546	70.7	NA	NA	NA	NA	NA	2017-05-13	13	5	2017	2256780	2256780	HUMAN_OBSERVATION	Seasearch	MRLRC02100000004					CC_BY_4_0	Seasearch	Boa, M. Matt			2025-01-17T00:57:20.190Z
Actiniidae	2957205432	990e845f-836b-4467-bc5f-46c8495259ec	T-MRMCS0020000017D	Animalia	Cnidaria	Anthozoa	Actiniaria	Actiniidae	Urticina	Urticina felina		SPECIES	Urticina felina (Linnaeus, 1761)	Urticina felina	(Linnaeus, 1761)	GB	Hamnavoe Harbour	Scotland	PRESENT	NA	5d662340-07fa-41b7-a3fc-e2e63ca50800	60.1056	-1.33725	70.7	NA	NA	NA	NA	NA	2003-05-05	5	5	2003	2256780	2256780	HUMAN_OBSERVATION	Seasearch	MRMCS00200000006					CC_BY_4_0	Seasearch	Watson, F. Fiona			2025-01-10T00:05:32.186Z
Actiniidae	4147901760	0be687cb-a53e-4f2f-bd46-a93ac4700c36	37913	Animalia	Cnidaria	Anthozoa	Actiniaria	Actiniidae	Urticina	Urticina eques		SPECIES	Urticina eques (Gosse, 1858)	Urticina eques		GB			PRESENT	NA	61e40671-1a75-4bcd-9a0d-63515057d39d	55.3802	-0.409	NA	NA	NA	NA	68	0	2015-02-15	NA	2	2015	4339145	4339145	HUMAN_OBSERVATION							CC_BY_NC_4_0					2024-01-24T15:54:24.459Z
Actiniidae	2924272868	fae37d1f-5b7a-4fe2-8cfa-8948aefbcac2	554172317	Animalia	Cnidaria	Anthozoa	Actiniaria	Actiniidae	Urticina	Urticina felina		SPECIES	Urticina felina (Linnaeus, 1761)	Urticina felina	(Linnaeus, 1761)	GB	GT116_STN_019	England	PRESENT	1	598eb93d-a844-4289-8adb-0f8583dac91e	51.0319	1.34098	70.7	NA	NA	NA	NA	NA	2014-06-19	19	6	2014	2256780	2256780	HUMAN_OBSERVATION		MRNE014100000003		T-MRNE014100002034			CC_BY_4_0	Natural England	Recorders, F. Field			2025-01-16T20:34:17.733Z
Actiniidae	4109850665	199958ab-9096-43e1-9f4c-8a4d97feb024	IML-2012-027_004689:269655	Animalia	Cnidaria	Anthozoa	Actiniaria	Actiniidae	Bolocera	Bolocera tuediae		SPECIES	Bolocera tuediae (Johnston, 1832)	Bolocera tuediae	(Johnston, 1832)	CA	Quebec		PRESENT	NA	c98a8d0d-cab2-4506-8c0f-c91a5e4996b9	49.2757	-67.007	10	NA	NA	NA	311	0	2012-08-27	27	8	2012	5711876	5711876	HUMAN_OBSERVATION	IML	DFO_QC_Groundfish-2012					CC_BY_4_0	His Majesty the King in right of Canada, as represented by the Minister of Fisheries and Oceans				2024-07-02T09:40:25.553Z
Actiniidae	2957442252	990e845f-836b-4467-bc5f-46c8495259ec	T-MRMCS002000042F6	Animalia	Cnidaria	Anthozoa	Actiniaria	Actiniidae	Urticina	Urticina felina		SPECIES	Urticina felina (Linnaeus, 1761)	Urticina felina	(Linnaeus, 1761)	GB	Perthumie Bay North	Scotland	PRESENT	NA	5d662340-07fa-41b7-a3fc-e2e63ca50800	56.993	-2.17156	70.7	NA	NA	NA	NA	NA	2006-08-06	6	8	2006	2256780	2256780	HUMAN_OBSERVATION	Seasearch	MRMCS00200000033					CC_BY_4_0	Seasearch	Bellerby, B. Barbara			2025-01-10T00:05:27.831Z
Actiniidae	4019768589	a2524e29-0395-48b5-96d0-2e3de27f9944	TAXA-290238	Animalia	Cnidaria	Anthozoa	Actiniaria	Actiniidae	Urticina	Urticina felina		SPECIES	Urticina felina (Linnaeus, 1761)	Urticina felina	(Linnaeus, 1761)	SE	Smetholm		PRESENT	NA	a067ec85-ef28-4672-80ed-3cdcbf6c2667	57.3858	11.9161	NA	NA	NA	NA	NA	NA	2014-07-26	26	7	2014	2256780	2256780	MATERIAL_SAMPLE							CC0_1_0	Swedish Agency for Marine and Water Management	Bo Gustafsson			2024-06-25T10:54:59.718Z
Actiniidae	4109865779	199958ab-9096-43e1-9f4c-8a4d97feb024	IML-2017-027_005510:451216	Animalia	Cnidaria	Anthozoa	Actiniaria	Actiniidae	Bolocera	Bolocera tuediae		SPECIES	Bolocera tuediae (Johnston, 1832)	Bolocera tuediae	(Johnston, 1832)	CA	Quebec		PRESENT	NA	c98a8d0d-cab2-4506-8c0f-c91a5e4996b9	49.2548	-67.474	10	NA	NA	NA	283	0	2017-08-20	20	8	2017	5711876	5711876	HUMAN_OBSERVATION	IML	DFO_QC_Groundfish-2017					CC_BY_4_0	His Majesty the King in right of Canada, as represented by the Minister of Fisheries and Oceans				2024-07-02T09:40:30.158Z
Actiniidae	2962074392	6b3877d5-4869-43aa-af12-92c703fd5b6d	T-MRCCW305000022D3	Animalia	Cnidaria	Anthozoa	Actiniaria	Actiniidae	Urticina	Urticina felina		SPECIES	Urticina felina (Linnaeus, 1761)	Urticina felina	(Linnaeus, 1761)	GB	GowanShoals	Wales	PRESENT	NA	ee45975b-3d89-42b5-ac7a-c03f47b6dcb4	51.5535	-4.96848	1	NA	NA	NA	NA	NA	2007-08-07	7	8	2007	2256780	2256780	HUMAN_OBSERVATION	NRW	MRCCW30500000013			Natural Resources Wales Staff and Contractors		CC_BY_4_0	Natural Resources Wales	Natural Resources Wales Staff and Contractors			2025-01-10T23:23:24.050Z
Actiniidae	2956635269	82d23348-0fee-4e2d-9152-48136ef54b2d	T-MRMES0020000275C	Animalia	Cnidaria	Anthozoa	Actiniaria	Actiniidae	Urticina	Urticina felina		SPECIES	Urticina felina (Linnaeus, 1761)	Urticina felina	(Linnaeus, 1761)	GB	Modiolus Reef 3	Wales	PRESENT	NA	5d662340-07fa-41b7-a3fc-e2e63ca50800	52.9977	-4.53462	70.7	NA	NA	NA	NA	NA	2011-09-04	4	9	2011	2256780	2256780	HUMAN_OBSERVATION	Seasearch	MRMES0020000001C					CC_BY_4_0	Seasearch	Goudge, H. Harry			2025-01-17T00:57:10.356Z
Actiniidae	4109780913	199958ab-9096-43e1-9f4c-8a4d97feb024	IML-2013-030_004815:310999	Animalia	Cnidaria	Anthozoa	Actiniaria	Actiniidae	Bolocera	Bolocera tuediae		SPECIES	Bolocera tuediae (Johnston, 1832)	Bolocera tuediae	(Johnston, 1832)	CA	Quebec		PRESENT	NA	c98a8d0d-cab2-4506-8c0f-c91a5e4996b9	48.7097	-68.4405	10	NA	NA	NA	345	0	2013-08-22	22	8	2013	5711876	5711876	HUMAN_OBSERVATION	IML	DFO_QC_Groundfish-2013					CC_BY_4_0	His Majesty the King in right of Canada, as represented by the Minister of Fisheries and Oceans				2024-07-02T09:40:02.295Z
Actiniidae	2957026667	990e845f-836b-4467-bc5f-46c8495259ec	T-MRMCS0070000CADC	Animalia	Cnidaria	Anthozoa	Actiniaria	Actiniidae	Urticina	Urticina felina		SPECIES	Urticina felina (Linnaeus, 1761)	Urticina felina	(Linnaeus, 1761)	GB	Off Els Ness	Scotland	PRESENT	NA	5d662340-07fa-41b7-a3fc-e2e63ca50800	59.2093	-2.55469	70.7	NA	NA	NA	NA	NA	2011-08-30	30	8	2011	2256780	2256780	HUMAN_OBSERVATION	Seasearch	MRMCS007000000C7					CC_BY_4_0	Seasearch	Topham, N. Nigel			2025-01-10T00:05:31.424Z
Actiniidae	2924837292	fae37d1f-5b7a-4fe2-8cfa-8948aefbcac2	554293597	Animalia	Cnidaria	Anthozoa	Actiniaria	Actiniidae	Urticina	Urticina felina		SPECIES	Urticina felina (Linnaeus, 1761)	Urticina felina	(Linnaeus, 1761)	GB	NDLS_Video Tow/Stills (DC)_GT026_STN_060_A1	England	PRESENT	NA	598eb93d-a844-4289-8adb-0f8583dac91e	50.6779	-1.58739	70.7	NA	NA	NA	NA	NA	2014-09-13	13	9	2014	2256780	2256780	HUMAN_OBSERVATION		MRNE017600000002		T-MRNE017600002E4D			CC_BY_4_0	Natural England	Griffin, R. Ross			2025-01-16T20:34:25.384Z
Actiniidae	2916572849	edd017b6-bf00-4b00-93ad-9789c42a36b1	T-MRSNH01600001DD5	Animalia	Cnidaria	Anthozoa	Actiniaria	Actiniidae	Bolocera	Bolocera tuediae		SPECIES	Bolocera tuediae (Johnston, 1832)	Bolocera tuediae	(Johnston, 1832)	GB	LL32 1 stills	Scotland	PRESENT	NA	98ba8467-5081-4d15-b168-32d893e18b76	55.9469	-4.89152	100	NA	NA	NA	NA	NA	2010-08-05	5	8	2010	5711876	5711876	HUMAN_OBSERVATION	NatureScot	MRSNH01600000008					CC_BY_4_0	NatureScot	Seastar Survey Ltd.			2025-01-16T19:55:54.623Z
Actiniidae	4034526951	a2d59875-d379-4753-b4f7-3c19002080a9	TAXA-257582	Animalia	Cnidaria	Anthozoa	Actiniaria	Actiniidae	Bolocera	Bolocera tuediae		SPECIES	Bolocera tuediae (Johnston, 1832)	Bolocera tuediae	(Johnston, 1832)	SE	T47		PRESENT	NA	a067ec85-ef28-4672-80ed-3cdcbf6c2667	58.4852	10.5933	NA	NA	NA	NA	219.5	2.5	2013-09-03	3	9	2013	5711876	5711876	MATERIAL_SAMPLE							CC0_1_0	Swedish Agency for Marine and Water Management	Tobias Sundkvist			2024-06-25T13:21:13.927Z
Actiniidae	2956476789	82d23348-0fee-4e2d-9152-48136ef54b2d	T-MRMCS00500000751	Animalia	Cnidaria	Anthozoa	Actiniaria	Actiniidae	Urticina	Urticina felina		SPECIES	Urticina felina (Linnaeus, 1761)	Urticina felina	(Linnaeus, 1761)	GB	Trwyn Carreg y Tir	Wales	PRESENT	NA	5d662340-07fa-41b7-a3fc-e2e63ca50800	52.786	-4.54211	70.7	NA	NA	NA	NA	NA	2005-05-13	13	5	2005	2256780	2256780	HUMAN_OBSERVATION	Seasearch	MRMCS00500000007					CC_BY_4_0	Seasearch	Nicol, C. Chris			2025-01-17T00:57:03.338Z
Actiniidae	2956652021	52422715-c1db-40a0-ba16-b84a295d248a	T-MRLRC00300005F90	Animalia	Cnidaria	Anthozoa	Actiniaria	Actiniidae	Urticina	Urticina felina		SPECIES	Urticina felina (Linnaeus, 1761)	Urticina felina	(Linnaeus, 1761)	GB	Eastern Gullies	England	PRESENT	NA	5d662340-07fa-41b7-a3fc-e2e63ca50800	50.2681	-4.78259	70.7	NA	NA	NA	NA	NA	2011-06-18	18	6	2011	2256780	2256780	HUMAN_OBSERVATION	Seasearch	MRLRC0030000004D					CC_BY_4_0	Seasearch	Hart, R. Robert			2025-01-17T01:04:42.153Z
Actiniidae	2917178899	edd017b6-bf00-4b00-93ad-9789c42a36b1	T-MRSNH03500000842	Animalia	Cnidaria	Anthozoa	Actiniaria	Actiniidae	Urticina	Urticina eques		SPECIES	Urticina eques (Gosse, 1858)	Urticina eques	(Gosse, 1858)	GB	South_Arran_D6-V04	Scotland	PRESENT	NA	98ba8467-5081-4d15-b168-32d893e18b76	55.4281	-5.09962	100	NA	NA	NA	NA	NA	2015-09-19	19	9	2015	4339145	4339145	HUMAN_OBSERVATION	NatureScot	MRSNH03500000004					CC_BY_4_0	NatureScot	Argent, J. Jason			2025-01-16T19:56:10.355Z
Actiniidae	2956580059	928304f1-d313-47cd-b17b-0232bc27b727	T-MRMCS0050001D9D3	Animalia	Cnidaria	Anthozoa	Actiniaria	Actiniidae	Urticina	Urticina felina		SPECIES	Urticina felina (Linnaeus, 1761)	Urticina felina	(Linnaeus, 1761)	IE	Cassan Sound, St. John's Point, Co. Donegal		PRESENT	NA	5d662340-07fa-41b7-a3fc-e2e63ca50800	54.5855	-8.42837	70.7	NA	NA	NA	NA	NA	2019-04-28	28	4	2019	2256780	2256780	HUMAN_OBSERVATION	Seasearch	MRMCS00500000103					CC_BY_4_0	Seasearch				2025-01-09T23:55:35.777Z
Actiniidae	2925089281	fae37d1f-5b7a-4fe2-8cfa-8948aefbcac2	554106451	Animalia	Cnidaria	Anthozoa	Actiniaria	Actiniidae	Urticina	Urticina felina		SPECIES	Urticina felina (Linnaeus, 1761)	Urticina felina	(Linnaeus, 1761)	GB	LZ38	England	PRESENT	NA	598eb93d-a844-4289-8adb-0f8583dac91e	49.9398	-5.27721	70.7	NA	NA	NA	NA	NA	2007-10-23	23	10	2007	2256780	2256780	HUMAN_OBSERVATION		MRNE010200000005		T-MRNE0102000012FA			CC_BY_4_0	Natural England	Coggan, R. Roger			2025-01-16T20:34:27.811Z
Actiniidae	2962615821	6b3877d5-4869-43aa-af12-92c703fd5b6d	T-MRCCW30500001075	Animalia	Cnidaria	Anthozoa	Actiniaria	Actiniidae	Urticina	Urticina felina		SPECIES	Urticina felina (Linnaeus, 1761)	Urticina felina	(Linnaeus, 1761)	GB	BlockE2008	Wales	PRESENT	2	ee45975b-3d89-42b5-ac7a-c03f47b6dcb4	52.9531	-4.5867	1	NA	NA	NA	NA	NA	2008-05-12	12	5	2008	2256780	2256780	HUMAN_OBSERVATION	NRW	MRCCW30500000012			Natural Resources Wales Staff and Contractors		CC_BY_4_0	Natural Resources Wales	Natural Resources Wales Staff and Contractors			2025-01-10T23:23:41.528Z
Actiniidae	2962637831	6b3877d5-4869-43aa-af12-92c703fd5b6d	T-MRCCW30500001E9D	Animalia	Cnidaria	Anthozoa	Actiniaria	Actiniidae	Urticina	Urticina felina		SPECIES	Urticina felina (Linnaeus, 1761)	Urticina felina	(Linnaeus, 1761)	GB	BlockC	Wales	PRESENT	NA	ee45975b-3d89-42b5-ac7a-c03f47b6dcb4	52.9501	-4.64932	1	NA	NA	NA	NA	NA	2009-05-19	19	5	2009	2256780	2256780	HUMAN_OBSERVATION	NRW	MRCCW30500000017			Natural Resources Wales Staff and Contractors		CC_BY_4_0	Natural Resources Wales	Natural Resources Wales Staff and Contractors			2025-01-10T23:23:42.298Z
Actiniidae	2956555228	82d23348-0fee-4e2d-9152-48136ef54b2d	T-MRMCS00300000DB2	Animalia	Cnidaria	Anthozoa	Actiniaria	Actiniidae	Urticina	Urticina felina		SPECIES	Urticina felina (Linnaeus, 1761)	Urticina felina	(Linnaeus, 1761)	GB	E Porth Ceiriad - dive 1	Wales	PRESENT	NA	5d662340-07fa-41b7-a3fc-e2e63ca50800	52.7914	-4.4907	70.7	NA	NA	NA	NA	NA	2004-06-20	20	6	2004	2256780	2256780	HUMAN_OBSERVATION	Seasearch	MRMCS00300000004					CC_BY_4_0	Seasearch	Crawford, L. Linda			2025-01-17T00:57:19.558Z
Actiniidae	2957364393	52422715-c1db-40a0-ba16-b84a295d248a	T-MRLRC00800001C58	Animalia	Cnidaria	Anthozoa	Actiniaria	Actiniidae	Urticina	Urticina felina		SPECIES	Urticina felina (Linnaeus, 1761)	Urticina felina	(Linnaeus, 1761)	GB	Black Hawk wreck	England	PRESENT	NA	5d662340-07fa-41b7-a3fc-e2e63ca50800	50.6125	-2.2081	70.7	NA	NA	NA	NA	NA	2007-08-25	25	8	2007	2256780	2256780	HUMAN_OBSERVATION	Seasearch	MRLRC0080000001E					CC_BY_4_0	Seasearch	Rooke, W. Wendy			2025-01-17T01:04:39.561Z
Actiniidae	2925156864	fae37d1f-5b7a-4fe2-8cfa-8948aefbcac2	554332754	Animalia	Cnidaria	Anthozoa	Actiniaria	Actiniidae	Urticina	Urticina felina		SPECIES	Urticina felina (Linnaeus, 1761)	Urticina felina	(Linnaeus, 1761)	GB	Pelistry	England	PRESENT	NA	598eb93d-a844-4289-8adb-0f8583dac91e	49.9278	-6.27988	70.7	NA	NA	NA	NA	NA	2011-09-28	28	9	2011	2256780	2256780	HUMAN_OBSERVATION		MRNE011600000002		T-MRNE0116000000A7			CC_BY_4_0	Natural England	Bussell, J. James			2025-01-16T20:34:27.826Z
Actiniidae	3055080636	60de59a4-c428-4d49-873d-b117bea1fcc9	T-MRUMU100000192D4	Animalia	Cnidaria	Anthozoa	Actiniaria	Actiniidae	Urticina	Urticina felina		SPECIES	Urticina felina (Linnaeus, 1761)	Urticina felina	(Linnaeus, 1761)	GB	Donaghadee Sound	Northern Ireland	PRESENT	NA	db20bedc-20f1-42dd-9051-a445139f8e51	54.6775	-5.56542	70.7	NA	NA	NA	NA	NA	2012-06-20	20	6	2012	2256780	2256780	HUMAN_OBSERVATION	CEDaR	MRUMU100000000AC					CC_BY_4_0	National Museums Northern Ireland	Edwards, H. Hugh;Burrows, G. Gary			2025-01-15T23:01:05.242Z
Actiniidae	2957755547	990e845f-836b-4467-bc5f-46c8495259ec	T-MRMCS00200002CDC	Animalia	Cnidaria	Anthozoa	Actiniaria	Actiniidae	Urticina	Urticina felina		SPECIES	Urticina felina (Linnaeus, 1761)	Urticina felina	(Linnaeus, 1761)	GB	Gob Chathaill, South Hirta	Scotland	PRESENT	NA	5d662340-07fa-41b7-a3fc-e2e63ca50800	57.8048	-8.60273	70.7	NA	NA	NA	NA	NA	2005-05-23	23	5	2005	2256780	2256780	HUMAN_OBSERVATION	Seasearch	MRMCS0020000002A					CC_BY_4_0	Seasearch	Macneish, D. Don			2025-01-10T00:05:33.203Z
Actiniidae	4034433669	a2d59875-d379-4753-b4f7-3c19002080a9	TAXA-18948	Animalia	Cnidaria	Anthozoa	Actiniaria	Actiniidae	Urticina	Urticina felina		SPECIES	Urticina felina (Linnaeus, 1761)	Urticina felina	(Linnaeus, 1761)	SE	HÃ¶ga ulle		PRESENT	NA	a067ec85-ef28-4672-80ed-3cdcbf6c2667	57.9169	11.4698	NA	NA	NA	NA	19	0.5	2000-07-15	15	7	2000	2256780	2256780	MATERIAL_SAMPLE							CC0_1_0	Swedish Agency for Marine and Water Management	Jan Karlsson			2024-06-25T13:21:02.900Z
Actiniidae	2956459187	a899709f-9a73-4cac-84d8-a7dcc7b70280	T-MRMCS02200002C20	Animalia	Cnidaria	Anthozoa	Actiniaria	Actiniidae	Urticina	Urticina felina		SPECIES	Urticina felina (Linnaeus, 1761)	Urticina felina	(Linnaeus, 1761)	GG	Moulin Huet		PRESENT	NA	5d662340-07fa-41b7-a3fc-e2e63ca50800	49.4225	-2.5417	70.7	NA	NA	NA	NA	NA	2019-06-25	25	6	2019	2256780	2256780	HUMAN_OBSERVATION	Seasearch	MRMCS02200000010					CC_BY_4_0	Seasearch	Bolton, C. Charlotte			2025-01-17T00:56:46.202Z
Actiniidae	4541330354	25e3e8f1-86ee-440c-adfc-8e63759a6505	f9a92bec-bb1e-4c5f-9591-8fea2a9ceb3a	Animalia	Cnidaria	Anthozoa	Actiniaria	Actiniidae	Urticina	Urticina felina		SPECIES	Urticina felina (Linnaeus, 1761)	Urticina felina (Linnaeus, 1761)		FR			PRESENT	NA	1928bdf0-f5d2-11dc-8c12-b8a03c50a862	43.656	-1.43762	NA	NA	NA	NA	NA	NA	2016-06-25	25	6	2016	2256780	2256780	HUMAN_OBSERVATION					Olivier Borot (Les amis de BioObs)		CC_BY_4_0		Olivier Borot (CIREBS CIALPC)			2024-03-20T14:08:24.429Z
Actiniidae	2956607226	82d23348-0fee-4e2d-9152-48136ef54b2d	T-MRMCS00500007207	Animalia	Cnidaria	Anthozoa	Actiniaria	Actiniidae	Urticina	Urticina felina		SPECIES	Urticina felina (Linnaeus, 1761)	Urticina felina	(Linnaeus, 1761)	GB	High Cliff Stack, Caldey	Wales	PRESENT	NA	5d662340-07fa-41b7-a3fc-e2e63ca50800	51.6418	-4.68285	70.7	NA	NA	NA	NA	NA	2010-07-03	3	7	2010	2256780	2256780	HUMAN_OBSERVATION	Seasearch	MRMCS00500000044					CC_BY_4_0	Seasearch	Scott, R. Roger			2025-01-17T00:57:06.944Z
Actiniidae	2932109399	a71b06c8-c62d-46ed-8daa-f10b0aeca0da	437889860	Animalia	Cnidaria	Anthozoa	Actiniaria	Actiniidae	Urticina	Urticina eques		SPECIES	Urticina eques (Gosse, 1858)	Urticina eques	(Gosse, 1858)	GB	Station 95 - Drop Camera	Scotland	PRESENT	NA	bb108780-00da-49a7-ba12-40a25192a626	58.8811	-4.98838	70.7	NA	NA	NA	NA	NA	2008-05-28	28	5	2008	4339145	4339145	HUMAN_OBSERVATION		MRCON01500000003		T-MRCON015000020C4			CC_BY_4_0	Joint Nature Conservation Committee				2025-01-09T18:58:14.662Z
Actiniidae	2956755802	52422715-c1db-40a0-ba16-b84a295d248a	T-MRBAL001000112D1	Animalia	Cnidaria	Anthozoa	Actiniaria	Actiniidae	Urticina	Urticina felina		SPECIES	Urticina felina (Linnaeus, 1761)	Urticina felina	(Linnaeus, 1761)	GB	Ballard Dowm/Swange Bay Drift	England	PRESENT	NA	5d662340-07fa-41b7-a3fc-e2e63ca50800	50.6188	-1.93156	70.7	NA	NA	NA	NA	NA	2013-08-20	20	8	2013	2256780	2256780	HUMAN_OBSERVATION	Seasearch	MRBAL00100000008					CC_BY_4_0	Seasearch				2025-01-17T01:04:44.081Z
Actiniidae	4540891602	25e3e8f1-86ee-440c-adfc-8e63759a6505	7c766517-65ab-4558-a68e-a0d6cac61c35	Animalia	Cnidaria	Anthozoa	Actiniaria	Actiniidae	Urticina	Urticina felina		SPECIES	Urticina felina (Linnaeus, 1761)	Urticina felina (Linnaeus, 1761)		FR			PRESENT	NA	1928bdf0-f5d2-11dc-8c12-b8a03c50a862	50.462	1.44032	NA	NA	NA	NA	NA	NA	2018-10-17	17	10	2018	2256780	2256780	HUMAN_OBSERVATION					Mathieu Lichosiek (Les amis de BioObs)		CC_BY_4_0		Mathieu Lichosiek, Ingrid Richard, Pascal Crequis (CODEP62-Parc Marin)			2024-03-20T14:08:10.750Z
Actiniidae	2925618429	fae37d1f-5b7a-4fe2-8cfa-8948aefbcac2	554206987	Animalia	Cnidaria	Anthozoa	Actiniaria	Actiniidae	Urticina	Urticina felina		SPECIES	Urticina felina (Linnaeus, 1761)	Urticina felina	(Linnaeus, 1761)	GB	PBSR018 Cam	England	PRESENT	NA	598eb93d-a844-4289-8adb-0f8583dac91e	50.5187	-5.09565	70.7	NA	NA	NA	NA	NA	2013-01-24	24	1	2013	2256780	2256780	HUMAN_OBSERVATION		MRNE010800000028		T-MRNE010800015CCA			CC_BY_4_0	Natural England	Marine, R.S.S.			2025-01-16T20:34:18.502Z
Actiniidae	2956496938	82d23348-0fee-4e2d-9152-48136ef54b2d	T-MRMCS00500000C62	Animalia	Cnidaria	Anthozoa	Actiniaria	Actiniidae	Urticina	Urticina felina		SPECIES	Urticina felina (Linnaeus, 1761)	Urticina felina	(Linnaeus, 1761)	GB	The Pinnacles, Aberystwyth	Wales	PRESENT	NA	5d662340-07fa-41b7-a3fc-e2e63ca50800	52.4522	-4.17021	70.7	NA	NA	NA	NA	NA	2005-09-03	3	9	2005	2256780	2256780	HUMAN_OBSERVATION	Seasearch	MRMCS0050000000B					CC_BY_4_0	Seasearch	Ward, S. Simon			2025-01-17T00:57:06.555Z
Actiniidae	4109782067	199958ab-9096-43e1-9f4c-8a4d97feb024	IML-2016-037_005389:442228	Animalia	Cnidaria	Anthozoa	Actiniaria	Actiniidae	Bolocera	Bolocera tuediae		SPECIES	Bolocera tuediae (Johnston, 1832)	Bolocera tuediae	(Johnston, 1832)	CA	Quebec		PRESENT	NA	c98a8d0d-cab2-4506-8c0f-c91a5e4996b9	49.4187	-61.1728	10	NA	NA	NA	217	0	2016-08-29	29	8	2016	5711876	5711876	HUMAN_OBSERVATION	IML	DFO_QC_Groundfish-2016					CC_BY_4_0	His Majesty the King in right of Canada, as represented by the Minister of Fisheries and Oceans				2024-07-02T09:40:02.937Z
Actiniidae	2957232960	52422715-c1db-40a0-ba16-b84a295d248a	T-MRMCS0010000295A	Animalia	Cnidaria	Anthozoa	Actiniaria	Actiniidae	Urticina	Urticina felina		SPECIES	Urticina felina (Linnaeus, 1761)	Urticina felina	(Linnaeus, 1761)	GB	North Head, St Bees	England	PRESENT	NA	5d662340-07fa-41b7-a3fc-e2e63ca50800	54.5132	-3.63969	70.7	NA	NA	NA	NA	NA	2006-04-30	30	4	2006	2256780	2256780	HUMAN_OBSERVATION	Seasearch	MRMCS0010000002E					CC_BY_4_0	Seasearch	Robson, C. Colin			2025-01-17T01:04:49.117Z
Actiniidae	2957700198	990e845f-836b-4467-bc5f-46c8495259ec	T-MRMCS0070000066B	Animalia	Cnidaria	Anthozoa	Actiniaria	Actiniidae	Urticina	Urticina felina		SPECIES	Urticina felina (Linnaeus, 1761)	Urticina felina	(Linnaeus, 1761)	GB	Gaarda Stack, Vaila,	Scotland	PRESENT	NA	5d662340-07fa-41b7-a3fc-e2e63ca50800	59.997	-1.18704	70.7	NA	NA	NA	NA	NA	2004-09-05	5	9	2004	2256780	2256780	HUMAN_OBSERVATION	Seasearch	MRMCS00700000004					CC_BY_4_0	Seasearch	Watson, F. Fiona			2025-01-10T00:05:33.023Z
Actiniidae	2957860976	990e845f-836b-4467-bc5f-46c8495259ec	T-MRMCS02000005EB2	Animalia	Cnidaria	Anthozoa	Actiniaria	Actiniidae	Urticina	Urticina felina		SPECIES	Urticina felina (Linnaeus, 1761)	Urticina felina	(Linnaeus, 1761)	GB	Eilean Ard, Island in Loch Laxford	Scotland	PRESENT	NA	5d662340-07fa-41b7-a3fc-e2e63ca50800	58.3654	-5.22407	70.7	NA	NA	NA	NA	NA	2018-10-10	10	10	2018	2256780	2256780	HUMAN_OBSERVATION	Seasearch	MRMCS02000000044					CC_BY_4_0	Seasearch	Hollingdale, C. Cathy			2025-01-10T00:05:34.963Z
Actiniidae	4520252843	a3f862ed-9a34-40e3-8385-2c253bf50ad8	Tax848	Animalia	Cnidaria	Anthozoa	Actiniaria	Actiniidae	Urticina	Urticina felina		SPECIES	Urticina felina (Linnaeus, 1761)	Urticina felina		GB			PRESENT	NA	f6b48504-1651-4a49-a88d-c2bc6178694d	50.316	-4.08225	NA	NA	NA	NA	NA	NA	2019-09-27	27	9	2019	2256780	2256780	MATERIAL_SAMPLE	DASSH						CC_BY_4_0		Redacted			2024-02-13T12:13:54.346Z
Actiniidae	2962460043	6b3877d5-4869-43aa-af12-92c703fd5b6d	T-MRCCW3190000002F	Animalia	Cnidaria	Anthozoa	Actiniaria	Actiniidae	Urticina	Urticina felina		SPECIES	Urticina felina (Linnaeus, 1761)	Urticina felina	(Linnaeus, 1761)	GB	NWA2Station1	Wales	PRESENT	NA	ee45975b-3d89-42b5-ac7a-c03f47b6dcb4	53.3646	-4.9746	1	NA	NA	NA	NA	NA	2009-09-25	25	9	2009	2256780	2256780	HUMAN_OBSERVATION	NRW	MRCCW31900000002			Natural Resources Wales Staff and Contractors		CC_BY_4_0	Natural Resources Wales	Natural Resources Wales Staff and Contractors			2025-01-10T23:23:36.977Z
Actiniidae	2956795619	52422715-c1db-40a0-ba16-b84a295d248a	T-MRMCS0040000481C	Animalia	Cnidaria	Anthozoa	Actiniaria	Actiniidae	Urticina	Urticina felina		SPECIES	Urticina felina (Linnaeus, 1761)	Urticina felina	(Linnaeus, 1761)	GB	College Rocks, near; Rampion Windfarm	England	PRESENT	NA	5d662340-07fa-41b7-a3fc-e2e63ca50800	50.7556	-0.318582	70.7	NA	NA	NA	NA	NA	2019-07-10	10	7	2019	2256780	2256780	HUMAN_OBSERVATION	Seasearch	MRMCS0040000003B					CC_BY_4_0	Seasearch	Jeffcock, F. Francis			2025-01-17T01:04:44.158Z
Actiniidae	3035131869	686c1b9b-5f29-4e1f-8c28-f9779d264579	MRPMN00100006989	Animalia	Cnidaria	Anthozoa	Actiniaria	Actiniidae	Urticina	Urticina felina		SPECIES	Urticina felina (Linnaeus, 1761)	Urticina felina	(Linnaeus, 1761)	GB		England	PRESENT	NA	f0a23325-1a1d-4b4c-a192-63765963d0a4	50.2391	-5.39616	70.1	NA	NA	NA	NA	NA	2018-09-09	9	9	2018	2256780	2256780	MATERIAL_SAMPLE	PNHS				David Fenwick		CC_BY_4_0	Porcupine Natural History Society	Fenwick, D. David			2025-01-11T00:20:25.648Z
Actiniidae	1431649890	38b4c89f-584c-41bb-bd8f-cd1def33e92f	urn:lsid:artportalen.se:sighting:60138277	Animalia	Cnidaria	Anthozoa	Actiniaria	Actiniidae	Urticina	Urticina felina		SPECIES	Urticina felina (Linnaeus, 1761)	Urticina felina	(Linnaeus, 1761)	SE	SegelskÃ¤rsryggen, Boh	BohuslÃ¤n	PRESENT	2	b8323864-602a-4a7d-9127-bb903054e97d	58.7905	11.0181	2	NA	NA	NA	NA	NA	2007-08-23	23	8	2007	2256780	2256780	HUMAN_OBSERVATION	SLU Artdatabanken	Artportalen	60138277				CC0_1_0	Anita Tullrot	Anita Tullrot			2025-01-18T21:35:01.834Z
Actiniidae	2956965608	52422715-c1db-40a0-ba16-b84a295d248a	T-MRLRC002000010E6	Animalia	Cnidaria	Anthozoa	Actiniaria	Actiniidae	Urticina	Urticina felina		SPECIES	Urticina felina (Linnaeus, 1761)	Urticina felina	(Linnaeus, 1761)	GB	North of Start Point	England	PRESENT	NA	5d662340-07fa-41b7-a3fc-e2e63ca50800	50.2226	-3.635	70.7	NA	NA	NA	NA	NA	2005-06-18	18	6	2005	2256780	2256780	HUMAN_OBSERVATION	Seasearch	MRLRC00200000012					CC_BY_4_0	Seasearch	Black, G. Gavin			2025-01-17T01:04:45.976Z
Actiniidae	3081829044	ec186b76-898c-435b-9aea-ebbd5785a25f	NED2009027:110:8315:total	Animalia	Cnidaria	Anthozoa	Actiniaria	Actiniidae	Urticina	Urticina felina		SPECIES	Tealia felina (Linnaeus, 1767)	Tealia felina	(Linnaeus, 1767)	CA			PRESENT	NA	c98a8d0d-cab2-4506-8c0f-c91a5e4996b9	44.5848	-60.9655	NA	NA	NA	NA	NA	NA	2009-07-16	16	7	2009	2256786	2256780	HUMAN_OBSERVATION	Bedford Institute of Oceanography (BIO)						CC_BY_4_0	Her Majesty the Queen in right of Canada, as represented by the Minister of Fisheries and Oceans				2024-07-02T11:25:00.475Z
Actiniidae	2957405786	52422715-c1db-40a0-ba16-b84a295d248a	T-MRMCS0150000F056	Animalia	Cnidaria	Anthozoa	Actiniaria	Actiniidae	Urticina	Urticina felina		SPECIES	Urticina felina (Linnaeus, 1761)	Urticina felina	(Linnaeus, 1761)	GB	Prawle Point SW 2	England	PRESENT	NA	5d662340-07fa-41b7-a3fc-e2e63ca50800	50.198	-3.72365	70.7	NA	NA	NA	NA	NA	2018-06-09	9	6	2018	2256780	2256780	HUMAN_OBSERVATION	Seasearch	MRMCS01500000092					CC_BY_4_0	Seasearch				2025-01-17T01:04:42.070Z
Actiniidae	2917430676	edd017b6-bf00-4b00-93ad-9789c42a36b1	T-MRSNH02500000647	Animalia	Cnidaria	Anthozoa	Actiniaria	Actiniidae	Urticina	Urticina eques		SPECIES	Urticina eques (Gosse, 1858)	Urticina eques	(Gosse, 1858)	GB	DDV ST71/2011	Scotland	PRESENT	320	98ba8467-5081-4d15-b168-32d893e18b76	57.8254	-1.82449	100	NA	NA	NA	NA	NA	2011-09-09	9	9	2011	4339145	4339145	HUMAN_OBSERVATION	NatureScot	MRSNH02500000003					CC_BY_4_0	NatureScot	Hirst, N. Natalie			2025-01-16T19:56:01.697Z
Actiniidae	4140581205	3d230fe9-07f3-4f60-a3d1-feb4cb5fe7d7	170613_9_29_frame grab_29_Max50	Animalia	Cnidaria	Anthozoa	Actiniaria	Actiniidae	Urticina	Urticina felina		SPECIES	Urticina felina (Linnaeus, 1761)	Urticina felina		GB			PRESENT	NA	f6b48504-1651-4a49-a88d-c2bc6178694d	54.084	-0.051483	15	NA	NA	NA	26.5	0	2013-06-17	17	6	2013	2256780	2256780	HUMAN_OBSERVATION	DASSH						CC_BY_4_0					2024-07-02T09:53:00.998Z
Actiniidae	2956967604	990e845f-836b-4467-bc5f-46c8495259ec	T-MRMCS017000107B0	Animalia	Cnidaria	Anthozoa	Actiniaria	Actiniidae	Urticina	Urticina felina		SPECIES	Urticina felina (Linnaeus, 1761)	Urticina felina	(Linnaeus, 1761)	GB	North Shoal, W mainland	Scotland	PRESENT	NA	5d662340-07fa-41b7-a3fc-e2e63ca50800	59.2245	-3.57939	70.7	NA	NA	NA	NA	NA	2013-08-05	5	8	2013	2256780	2256780	HUMAN_OBSERVATION	Seasearch	MRMCS0170000010D					CC_BY_4_0	Seasearch	Porter, J. Jo			2025-01-10T00:05:30.189Z
Actiniidae	2956931270	52422715-c1db-40a0-ba16-b84a295d248a	T-MRLRC00300000FE4	Animalia	Cnidaria	Anthozoa	Actiniaria	Actiniidae	Urticina	Urticina felina		SPECIES	Urticina felina (Linnaeus, 1761)	Urticina felina	(Linnaeus, 1761)	GB	Raglan Reef	England	PRESENT	NA	5d662340-07fa-41b7-a3fc-e2e63ca50800	50.0436	-5.04092	70.7	NA	NA	NA	NA	NA	2007-06-22	22	6	2007	2256780	2256780	HUMAN_OBSERVATION	Seasearch	MRLRC00300000021					CC_BY_4_0	Seasearch	James, C. Carol			2025-01-17T01:04:46.540Z
Actiniidae	4140542454	3d230fe9-07f3-4f60-a3d1-feb4cb5fe7d7	180613_5_25_frame grab_25_Max50	Animalia	Cnidaria	Anthozoa	Actiniaria	Actiniidae	Urticina	Urticina felina		SPECIES	Urticina felina (Linnaeus, 1761)	Urticina felina		GB			PRESENT	NA	f6b48504-1651-4a49-a88d-c2bc6178694d	54.0964	-0.093083	15	NA	NA	NA	16.5	0	2013-06-18	18	6	2013	2256780	2256780	HUMAN_OBSERVATION	DASSH						CC_BY_4_0					2024-07-02T09:52:58.615Z
Actiniidae	2924748561	fae37d1f-5b7a-4fe2-8cfa-8948aefbcac2	554467155	Animalia	Cnidaria	Anthozoa	Actiniaria	Actiniidae	Urticina	Urticina felina		SPECIES	Urticina felina (Linnaeus, 1761)	Urticina felina	(Linnaeus, 1761)	GB	Wingletang Bay, St. Agnes, Isles of Scilly	England	PRESENT	NA	598eb93d-a844-4289-8adb-0f8583dac91e	49.8852	-6.33738	70.7	NA	NA	NA	NA	NA	2011-09-30	30	9	2011	2256780	2256780	HUMAN_OBSERVATION		MRNE011600000002		T-MRNE0116000003B6			CC_BY_4_0	Natural England	Reach, I. Ian			2025-01-16T20:34:24.023Z
Actiniidae	2956431582	a899709f-9a73-4cac-84d8-a7dcc7b70280	T-MRMCS02200000888	Animalia	Cnidaria	Anthozoa	Actiniaria	Actiniidae	Urticina	Urticina felina		SPECIES	Urticina felina (Linnaeus, 1761)	Urticina felina	(Linnaeus, 1761)	JE	Le Fara		PRESENT	NA	5d662340-07fa-41b7-a3fc-e2e63ca50800	49.2128	-2.00573	70.7	NA	NA	NA	NA	NA	2016-06-26	26	6	2016	2256780	2256780	HUMAN_OBSERVATION	Seasearch	MRMCS02200000004					CC_BY_4_0	Seasearch	Kevin Mc Ilwee			2025-01-17T00:56:38.031Z
Actiniidae	4109867270	199958ab-9096-43e1-9f4c-8a4d97feb024	IML-2012-027_004624:263762	Animalia	Cnidaria	Anthozoa	Actiniaria	Actiniidae	Bolocera	Bolocera tuediae		SPECIES	Bolocera tuediae (Johnston, 1832)	Bolocera tuediae	(Johnston, 1832)	CA	Quebec		PRESENT	NA	c98a8d0d-cab2-4506-8c0f-c91a5e4996b9	48.2417	-60.584	10	NA	NA	NA	454	0	2012-08-13	13	8	2012	5711876	5711876	HUMAN_OBSERVATION	IML	DFO_QC_Groundfish-2012					CC_BY_4_0	His Majesty the King in right of Canada, as represented by the Minister of Fisheries and Oceans				2024-07-02T09:40:31.031Z
Actiniidae	4147905283	0be687cb-a53e-4f2f-bd46-a93ac4700c36	21434	Animalia	Cnidaria	Anthozoa	Actiniaria	Actiniidae	Urticina	Urticina eques		SPECIES	Urticina eques (Gosse, 1858)	Urticina eques		FR			PRESENT	NA	61e40671-1a75-4bcd-9a0d-63515057d39d	49.9823	0.819	NA	NA	NA	NA	28	0	2018-10-15	NA	10	2018	4339145	4339145	HUMAN_OBSERVATION							CC_BY_NC_4_0					2024-01-24T15:54:25.283Z
Actiniidae	2956564422	82d23348-0fee-4e2d-9152-48136ef54b2d	T-MRMCS0050001A8B7	Animalia	Cnidaria	Anthozoa	Actiniaria	Actiniidae	Urticina	Urticina felina		SPECIES	Urticina felina (Linnaeus, 1761)	Urticina felina	(Linnaeus, 1761)	GB	Freshwater West Reef	Wales	PRESENT	NA	5d662340-07fa-41b7-a3fc-e2e63ca50800	51.6543	-5.0795	70.7	NA	NA	NA	NA	NA	2018-05-27	27	5	2018	2256780	2256780	HUMAN_OBSERVATION	Seasearch	MRMCS005000000E2					CC_BY_4_0	Seasearch				2025-01-17T00:57:12.663Z
Actiniidae	4140527969	3d230fe9-07f3-4f60-a3d1-feb4cb5fe7d7	190613_8_29_frame grab_29_Max50	Animalia	Cnidaria	Anthozoa	Actiniaria	Actiniidae	Urticina	Urticina felina		SPECIES	Urticina felina (Linnaeus, 1761)	Urticina felina		GB			PRESENT	NA	f6b48504-1651-4a49-a88d-c2bc6178694d	54.1206	-0.071983	15	NA	NA	NA	20.8	0	2013-06-19	19	6	2013	2256780	2256780	HUMAN_OBSERVATION	DASSH						CC_BY_4_0					2024-07-02T09:52:57.919Z
Actiniidae	2956485031	928304f1-d313-47cd-b17b-0232bc27b727	T-MRMCS0050000604C	Animalia	Cnidaria	Anthozoa	Actiniaria	Actiniidae	Urticina	Urticina felina		SPECIES	Urticina felina (Linnaeus, 1761)	Urticina felina	(Linnaeus, 1761)	IE	Ether Island, Burton Port		PRESENT	NA	5d662340-07fa-41b7-a3fc-e2e63ca50800	54.9895	-8.47243	70.7	NA	NA	NA	NA	NA	2009-08-09	9	8	2009	2256780	2256780	HUMAN_OBSERVATION	Seasearch	MRMCS0050000003C					CC_BY_4_0	Seasearch	Donnelly, G. Gerrard			2025-01-09T23:55:10.830Z
Actiniidae	2956631418	82d23348-0fee-4e2d-9152-48136ef54b2d	T-MRMES00200004BA8	Animalia	Cnidaria	Anthozoa	Actiniaria	Actiniidae	Urticina	Urticina felina		SPECIES	Urticina felina (Linnaeus, 1761)	Urticina felina	(Linnaeus, 1761)	GB	Rhoscolyn Head	Wales	PRESENT	NA	5d662340-07fa-41b7-a3fc-e2e63ca50800	53.2387	-4.60578	70.7	NA	NA	NA	NA	NA	2014-07-27	27	7	2014	2256780	2256780	HUMAN_OBSERVATION	Seasearch	MRMES0020000002C					CC_BY_4_0	Seasearch	Green, M. Matthew			2025-01-17T00:57:11.122Z
Actiniidae	2956515169	928304f1-d313-47cd-b17b-0232bc27b727	T-MRMCS0050000A11E	Animalia	Cnidaria	Anthozoa	Actiniaria	Actiniidae	Urticina	Urticina felina		SPECIES	Urticina felina (Linnaeus, 1761)	Urticina felina	(Linnaeus, 1761)	IE	The Bills, Off Mayo coast		PRESENT	NA	5d662340-07fa-41b7-a3fc-e2e63ca50800	53.8756	-10.2013	70.7	NA	NA	NA	NA	NA	2011-07-24	24	7	2011	2256780	2256780	HUMAN_OBSERVATION	Seasearch	MRMCS0050000005A					CC_BY_4_0	Seasearch	Greer, D. Deirdre			2025-01-09T23:55:21.678Z
Actiniidae	4540800461	25e3e8f1-86ee-440c-adfc-8e63759a6505	fec74b76-062b-4c30-9808-4d16000736c3	Animalia	Cnidaria	Anthozoa	Actiniaria	Actiniidae	Urticina	Urticina felina		SPECIES	Urticina felina (Linnaeus, 1761)	Urticina felina (Linnaeus, 1761)		FR			PRESENT	NA	1928bdf0-f5d2-11dc-8c12-b8a03c50a862	47.65	-3.46667	NA	NA	NA	NA	NA	NA	2017-06-21	21	6	2017	2256780	2256780	HUMAN_OBSERVATION					Dominique Thomas (Les amis de BioObs)		CC_BY_4_0		Dominique Thomas (ISA)			2024-03-20T14:08:15.403Z
Actiniidae	4109786619	199958ab-9096-43e1-9f4c-8a4d97feb024	IML-2007-U04_003663:435630	Animalia	Cnidaria	Anthozoa	Actiniaria	Actiniidae	Bolocera	Bolocera tuediae		SPECIES	Bolocera tuediae (Johnston, 1832)	Bolocera tuediae	(Johnston, 1832)	CA	Quebec		PRESENT	NA	c98a8d0d-cab2-4506-8c0f-c91a5e4996b9	47.7015	-59.7048	10	NA	NA	NA	511	0	2007-08-05	5	8	2007	5711876	5711876	HUMAN_OBSERVATION	IML	DFO_QC_Groundfish-2007					CC_BY_4_0	His Majesty the King in right of Canada, as represented by the Minister of Fisheries and Oceans				2024-07-02T09:40:04.882Z
Actiniidae	1133925305	80576d53-992a-41f3-a3e3-dfd0fa0242ee	ie.nbdc.dataset.IrelandsBioBlitz.23533599307336157	Animalia	Cnidaria	Anthozoa	Actiniaria	Actiniidae	Urticina	Urticina felina		SPECIES	Urticina felina (Linnaeus, 1761)	Urticina felina	(Linnaeus, 1761)	IE	Derrynane National Historic Park		PRESENT	NA	d2b97690-bfd6-11de-b279-d52977ace833	51.7596	-10.1334	100	NA	NA	NA	NA	NA	2014-05-23	23	5	2014	2256780	2256780	HUMAN_OBSERVATION	NBDC	IrelandsBioBlitz	2.35336e+16				CC_BY_4_0		Keith Browne, Clare Healy Murphy, Louise Firth & Eleanor Turner			2024-01-24T20:46:09.688Z
Actiniidae	2816220510	c45c8530-fd7d-4f30-a9e4-c6d243a4b404	T-MRMCS00500009E7D	Animalia	Cnidaria	Anthozoa	Actiniaria	Actiniidae	Urticina	Urticina eques		SPECIES	Urticina eques (Gosse, 1858)	Urticina eques	(Gosse, 1858)	IM	Sugarloaf Caves, Isle of Man	Isle of Man	PRESENT	NA	5d662340-07fa-41b7-a3fc-e2e63ca50800	54.0596	-4.75679	70.7	NA	NA	NA	NA	NA	2011-06-30	30	6	2011	4339145	4339145	HUMAN_OBSERVATION	Seasearch	MRMCS00500000058					CC_BY_4_0	Seasearch	Jackson, G. Graham			2025-01-17T00:56:33.598Z
Actiniidae	4109874966	199958ab-9096-43e1-9f4c-8a4d97feb024	IML-2011-050_004505:254141	Animalia	Cnidaria	Anthozoa	Actiniaria	Actiniidae	Bolocera	Bolocera tuediae		SPECIES	Bolocera tuediae (Johnston, 1832)	Bolocera tuediae	(Johnston, 1832)	CA	Quebec		PRESENT	NA	c98a8d0d-cab2-4506-8c0f-c91a5e4996b9	49.3662	-64.647	10	NA	NA	NA	383	0	2011-08-25	25	8	2011	5711876	5711876	HUMAN_OBSERVATION	IML	DFO_QC_Groundfish-2011					CC_BY_4_0	His Majesty the King in right of Canada, as represented by the Minister of Fisheries and Oceans				2024-07-02T09:40:33.093Z
Actiniidae	2956537185	52422715-c1db-40a0-ba16-b84a295d248a	T-MRMCS01800003E35	Animalia	Cnidaria	Anthozoa	Actiniaria	Actiniidae	Urticina	Urticina felina		SPECIES	Urticina felina (Linnaeus, 1761)	Urticina felina	(Linnaeus, 1761)	GB	Varoy wreck, Mundesley	England	PRESENT	NA	5d662340-07fa-41b7-a3fc-e2e63ca50800	52.9709	1.47787	70.7	NA	NA	NA	NA	NA	2013-08-22	22	8	2013	2256780	2256780	HUMAN_OBSERVATION	Seasearch	MRMCS01800000010					CC_BY_4_0	Seasearch	Harris, J. Jane			2025-01-17T01:04:35.937Z
Actiniidae	4109785315	199958ab-9096-43e1-9f4c-8a4d97feb024	IML-2018-041_005635:462609	Animalia	Cnidaria	Anthozoa	Actiniaria	Actiniidae	Bolocera	Bolocera tuediae		SPECIES	Bolocera tuediae (Johnston, 1832)	Bolocera tuediae	(Johnston, 1832)	CA	Quebec		PRESENT	NA	c98a8d0d-cab2-4506-8c0f-c91a5e4996b9	48.8395	-62.9435	10	NA	NA	NA	375	0	2018-08-13	13	8	2018	5711876	5711876	HUMAN_OBSERVATION	IML	DFO_QC_Groundfish-2018					CC_BY_4_0	His Majesty the King in right of Canada, as represented by the Minister of Fisheries and Oceans				2024-07-02T09:40:04.279Z
Actiniidae	2957303340	990e845f-836b-4467-bc5f-46c8495259ec	T-MRSS00100000EEB	Animalia	Cnidaria	Anthozoa	Actiniaria	Actiniidae	Urticina	Urticina felina		SPECIES	Urticina felina (Linnaeus, 1761)	Urticina felina	(Linnaeus, 1761)	GB	Craigeam Island	Scotland	PRESENT	NA	5d662340-07fa-41b7-a3fc-e2e63ca50800	58.2848	-6.83008	70.7	NA	NA	NA	NA	NA	2002-04-03	3	4	2002	2256780	2256780	HUMAN_OBSERVATION	Seasearch	MRSS00100000009					CC_BY_4_0	Seasearch	Gold, J. Jan			2025-01-10T00:05:33.138Z
Actiniidae	2957520977	990e845f-836b-4467-bc5f-46c8495259ec	T-MRMCS01700010263	Animalia	Cnidaria	Anthozoa	Actiniaria	Actiniidae	Urticina	Urticina eques		SPECIES	Urticina eques (Gosse, 1858)	Urticina eques	(Gosse, 1858)	GB	Saw Cut, Dun peninsula off Hirta	Scotland	PRESENT	NA	5d662340-07fa-41b7-a3fc-e2e63ca50800	57.7955	-8.5519	70.7	NA	NA	NA	NA	NA	2013-08-13	13	8	2013	4339145	4339145	HUMAN_OBSERVATION	Seasearch	MRMCS017000000FD					CC_BY_4_0	Seasearch	Burns, K.			2025-01-10T00:05:28.882Z
Actiniidae	3035132556	686c1b9b-5f29-4e1f-8c28-f9779d264579	MRPMN0010000532C	Animalia	Cnidaria	Anthozoa	Actiniaria	Actiniidae	Urticina	Urticina felina		SPECIES	Urticina felina (Linnaeus, 1761)	Urticina felina	(Linnaeus, 1761)	GB		Scotland	PRESENT	NA	f0a23325-1a1d-4b4c-a192-63765963d0a4	56.4555	-6.25886	70.1	NA	NA	NA	NA	NA	2016-09-18	18	9	2016	2256780	2256780	MATERIAL_SAMPLE	PNHS				Porcupine Marine Natural History Society		CC_BY_4_0	Porcupine Natural History Society	Porcupine Marine Natural History Society			2025-01-11T00:20:25.778Z
Actiniidae	2957547747	52422715-c1db-40a0-ba16-b84a295d248a	T-MRMCS00400003405	Animalia	Cnidaria	Anthozoa	Actiniaria	Actiniidae	Urticina	Urticina felina		SPECIES	Urticina felina (Linnaeus, 1761)	Urticina felina	(Linnaeus, 1761)	GB	Royal Sovereign Shoals	England	PRESENT	NA	5d662340-07fa-41b7-a3fc-e2e63ca50800	50.7483	0.43081	70.7	NA	NA	NA	NA	NA	2013-08-02	2	8	2013	2256780	2256780	HUMAN_OBSERVATION	Seasearch	MRMCS0040000002D					CC_BY_4_0	Seasearch				2025-01-17T01:04:45.292Z
Actiniidae	2956484643	928304f1-d313-47cd-b17b-0232bc27b727	T-MRNIR00100001709	Animalia	Cnidaria	Anthozoa	Actiniaria	Actiniidae	Urticina	Urticina felina		SPECIES	Urticina felina (Linnaeus, 1761)	Urticina felina	(Linnaeus, 1761)	GB	North-West of the Giant's Causeway	Northern Ireland	PRESENT	NA	5d662340-07fa-41b7-a3fc-e2e63ca50800	55.2362	-6.52783	70.7	NA	NA	NA	NA	NA	2007-04-14	14	4	2007	2256780	2256780	HUMAN_OBSERVATION	Seasearch	MRNIR00100000014					CC_BY_4_0	Seasearch	Greer, D. Deirdre			2025-01-09T23:55:10.730Z
Actiniidae	2957449314	990e845f-836b-4467-bc5f-46c8495259ec	T-MRMCS0020000561D	Animalia	Cnidaria	Anthozoa	Actiniaria	Actiniidae	Urticina	Urticina felina		SPECIES	Urticina felina (Linnaeus, 1761)	Urticina felina	(Linnaeus, 1761)	GB	San Taburcio Reef	Scotland	PRESENT	NA	5d662340-07fa-41b7-a3fc-e2e63ca50800	57.8051	-3.73918	70.7	NA	NA	NA	NA	NA	2007-10-14	14	10	2007	2256780	2256780	HUMAN_OBSERVATION	Seasearch	MRMCS00200000060					CC_BY_4_0	Seasearch	Perutz, M. Marion			2025-01-10T00:05:23.854Z
Actiniidae	2956632064	82d23348-0fee-4e2d-9152-48136ef54b2d	T-MRLRC0210000051F	Animalia	Cnidaria	Anthozoa	Actiniaria	Actiniidae	Urticina	Urticina felina		SPECIES	Urticina felina (Linnaeus, 1761)	Urticina felina	(Linnaeus, 1761)	GB	Carreg y Trai near Aberffraw	Wales	PRESENT	NA	5d662340-07fa-41b7-a3fc-e2e63ca50800	53.1749	-4.48822	70.7	NA	NA	NA	NA	NA	2017-09-16	16	9	2017	2256780	2256780	HUMAN_OBSERVATION	Seasearch	MRLRC02100000004					CC_BY_4_0	Seasearch	Sharratt, R. Ruth			2025-01-17T00:57:18.470Z
Actiniidae	2956639645	52422715-c1db-40a0-ba16-b84a295d248a	T-MRLRC00300005913	Animalia	Cnidaria	Anthozoa	Actiniaria	Actiniidae	Urticina	Urticina felina		SPECIES	Urticina felina (Linnaeus, 1761)	Urticina felina	(Linnaeus, 1761)	GB	The Stones, Godrevy	England	PRESENT	NA	5d662340-07fa-41b7-a3fc-e2e63ca50800	50.2448	-5.41457	70.7	NA	NA	NA	NA	NA	2011-08-21	21	8	2011	2256780	2256780	HUMAN_OBSERVATION	Seasearch	MRLRC00300000049					CC_BY_4_0	Seasearch	Gall, A. Angie			2025-01-17T01:04:40.763Z
Actiniidae	2957804896	990e845f-836b-4467-bc5f-46c8495259ec	T-MRMCS0020000271B	Animalia	Cnidaria	Anthozoa	Actiniaria	Actiniidae	Urticina	Urticina felina		SPECIES	Urticina felina (Linnaeus, 1761)	Urticina felina	(Linnaeus, 1761)	GB	Cove, South of Aberdeen	Scotland	PRESENT	NA	5d662340-07fa-41b7-a3fc-e2e63ca50800	57.0954	-2.07393	70.7	NA	NA	NA	NA	NA	2005-06-29	29	6	2005	2256780	2256780	HUMAN_OBSERVATION	Seasearch	MRMCS00200000016					CC_BY_4_0	Seasearch	Perutz, M. Marion			2025-01-10T00:05:33.890Z
Actiniidae	2957671793	52422715-c1db-40a0-ba16-b84a295d248a	T-MRMCS00400000D84	Animalia	Cnidaria	Anthozoa	Actiniaria	Actiniidae	Urticina	Urticina felina		SPECIES	Urticina felina (Linnaeus, 1761)	Urticina felina	(Linnaeus, 1761)	GB	Ore Wreck	England	PRESENT	NA	5d662340-07fa-41b7-a3fc-e2e63ca50800	50.6736	-0.472975	70.7	NA	NA	NA	NA	NA	2005-05-30	30	5	2005	2256780	2256780	HUMAN_OBSERVATION	Seasearch	MRMCS0040000000F					CC_BY_4_0	Seasearch	Meesters, S. Stella			2025-01-17T01:04:46.366Z
Actiniidae	2956690173	82d23348-0fee-4e2d-9152-48136ef54b2d	T-MRMES00200001714	Animalia	Cnidaria	Anthozoa	Actiniaria	Actiniidae	Urticina	Urticina felina		SPECIES	Urticina felina (Linnaeus, 1761)	Urticina felina	(Linnaeus, 1761)	GB	Pelican Deep 2, 2.5miles SE of Pwllheli, South Llyn Peninsula, Gwynedd	Wales	PRESENT	NA	5d662340-07fa-41b7-a3fc-e2e63ca50800	52.8588	-4.34422	70.7	NA	NA	NA	NA	NA	2009-06-14	14	6	2009	2256780	2256780	HUMAN_OBSERVATION	Seasearch	MRMES00200000014					CC_BY_4_0	Seasearch	Peters, S. Sarah			2025-01-17T00:57:08.488Z
Actiniidae	2956735598	82d23348-0fee-4e2d-9152-48136ef54b2d	T-MRMCS0050000D24A	Animalia	Cnidaria	Anthozoa	Actiniaria	Actiniidae	Urticina	Urticina felina		SPECIES	Urticina felina (Linnaeus, 1761)	Urticina felina	(Linnaeus, 1761)	GB	The Wick Basin, South side Skomer Island	Wales	PRESENT	NA	5d662340-07fa-41b7-a3fc-e2e63ca50800	51.7308	-5.30456	70.7	NA	NA	NA	NA	NA	2012-05-13	13	5	2012	2256780	2256780	HUMAN_OBSERVATION	Seasearch	MRMCS0050000006D					CC_BY_4_0	Seasearch	Bound, S. Steve			2025-01-17T00:57:19.271Z
Actiniidae	2925149114	fae37d1f-5b7a-4fe2-8cfa-8948aefbcac2	554349575	Animalia	Cnidaria	Anthozoa	Actiniaria	Actiniidae	Urticina	Urticina felina		SPECIES	Urticina felina (Linnaeus, 1761)	Urticina felina	(Linnaeus, 1761)	GB	Stn_09 - 411_47 01	England	PRESENT	NA	598eb93d-a844-4289-8adb-0f8583dac91e	53.9664	-3.02812	70.7	NA	NA	NA	NA	NA	2014-09-05	5	9	2014	2256780	2256780	HUMAN_OBSERVATION		MRNE010800000046		T-MRNE01080003189C			CC_BY_4_0	Natural England	Seastar Survey Ltd.			2025-01-16T20:34:28.663Z
Actiniidae	2957496861	990e845f-836b-4467-bc5f-46c8495259ec	T-MRMCS00700008C80	Animalia	Cnidaria	Anthozoa	Actiniaria	Actiniidae	Urticina	Urticina felina		SPECIES	Urticina felina (Linnaeus, 1761)	Urticina felina	(Linnaeus, 1761)	GB	Staxigo Harbour	Scotland	PRESENT	NA	5d662340-07fa-41b7-a3fc-e2e63ca50800	58.457	-3.05344	70.7	NA	NA	NA	NA	NA	2009-10-01	1	10	2009	2256780	2256780	HUMAN_OBSERVATION	Seasearch	MRMCS0070000009F					CC_BY_4_0	Seasearch	Watson, F. Fiona			2025-01-10T00:05:29.264Z
Actiniidae	2957926060	52422715-c1db-40a0-ba16-b84a295d248a	T-MRSHS00100001212	Animalia	Cnidaria	Anthozoa	Actiniaria	Actiniidae	Urticina	Urticina felina		SPECIES	Urticina felina (Linnaeus, 1761)	Urticina felina	(Linnaeus, 1761)	GB	Kentish Flats, Herne Bay	England	PRESENT	NA	5d662340-07fa-41b7-a3fc-e2e63ca50800	51.4461	1.13397	70.7	NA	NA	NA	NA	NA	2007-09-09	9	9	2007	2256780	2256780	HUMAN_OBSERVATION	Seasearch	MRSHS00100000010					CC_BY_4_0	Seasearch	Chapman, B. Bryony			2025-01-17T01:04:49.105Z
Actiniidae	2956647390	82d23348-0fee-4e2d-9152-48136ef54b2d	T-MRMCS00500002D97	Animalia	Cnidaria	Anthozoa	Actiniaria	Actiniidae	Urticina	Urticina felina		SPECIES	Urticina felina (Linnaeus, 1761)	Urticina felina	(Linnaeus, 1761)	GB	Watwick Bay	Wales	PRESENT	NA	5d662340-07fa-41b7-a3fc-e2e63ca50800	51.6893	-5.15197	70.7	NA	NA	NA	NA	NA	2007-06-09	9	6	2007	2256780	2256780	HUMAN_OBSERVATION	Seasearch	MRMCS00500000023					CC_BY_4_0	Seasearch	Evans, K. Ken			2025-01-17T00:57:14.218Z
Actiniidae	4139688770	3d230fe9-07f3-4f60-a3d1-feb4cb5fe7d7	180613_8_18_frame grab_18_Max50	Animalia	Cnidaria	Anthozoa	Actiniaria	Actiniidae	Urticina	Urticina felina		SPECIES	Urticina felina (Linnaeus, 1761)	Urticina felina		GB			PRESENT	NA	f6b48504-1651-4a49-a88d-c2bc6178694d	54.1149	-0.033817	15	NA	NA	NA	38	0	2013-06-18	18	6	2013	2256780	2256780	HUMAN_OBSERVATION	DASSH						CC_BY_4_0					2024-07-02T09:52:40.119Z
Actiniidae	2957341625	52422715-c1db-40a0-ba16-b84a295d248a	T-MRMCS01800001DF2	Animalia	Cnidaria	Anthozoa	Actiniaria	Actiniidae	Urticina	Urticina felina		SPECIES	Urticina felina (Linnaeus, 1761)	Urticina felina	(Linnaeus, 1761)	GB	MCZ mussel pNTZ	England	PRESENT	NA	5d662340-07fa-41b7-a3fc-e2e63ca50800	52.9196	1.47561	70.7	NA	NA	NA	NA	NA	2012-08-24	24	8	2012	2256780	2256780	HUMAN_OBSERVATION	Seasearch	MRMCS0180000000D					CC_BY_4_0	Seasearch	Harris, J. Jane			2025-01-17T01:04:37.544Z
Actiniidae	2925620945	fae37d1f-5b7a-4fe2-8cfa-8948aefbcac2	554084286	Animalia	Cnidaria	Anthozoa	Actiniaria	Actiniidae	Urticina	Urticina felina		SPECIES	Urticina felina (Linnaeus, 1761)	Urticina felina	(Linnaeus, 1761)	GB	GT092_STN_027	England	PRESENT	1	598eb93d-a844-4289-8adb-0f8583dac91e	51.0185	1.33859	70.7	NA	NA	NA	NA	NA	2014-06-19	19	6	2014	2256780	2256780	HUMAN_OBSERVATION		MRNE014100000003		T-MRNE0141000021CF			CC_BY_4_0	Natural England	Recorders, F. Field			2025-01-16T20:34:19.172Z
Actiniidae	2932261043	a71b06c8-c62d-46ed-8daa-f10b0aeca0da	437967227	Animalia	Cnidaria	Anthozoa	Actiniaria	Actiniidae	Urticina	Urticina felina		SPECIES	Urticina felina (Linnaeus, 1761)	Urticina felina	(Linnaeus, 1761)	GB	Video/Stills Station W19	England	PRESENT	1	bb108780-00da-49a7-ba12-40a25192a626	50.2025	-2.3019	70.7	NA	NA	NA	NA	NA	2006-07-31	31	7	2006	2256780	2256780	HUMAN_OBSERVATION		MRMIT6000000001C		T-MRMIT600000193DD			CC_BY_4_0	Joint Nature Conservation Committee				2025-01-09T18:58:14.488Z
Actiniidae	2916861296	edd017b6-bf00-4b00-93ad-9789c42a36b1	T-MRSNH025000006D3	Animalia	Cnidaria	Anthozoa	Actiniaria	Actiniidae	Urticina	Urticina eques		SPECIES	Urticina eques (Gosse, 1858)	Urticina eques	(Gosse, 1858)	GB	DDV ST31/2011	Scotland	PRESENT	1	98ba8467-5081-4d15-b168-32d893e18b76	57.7305	-2.20945	100	NA	NA	NA	NA	NA	2011-09-10	10	9	2011	4339145	4339145	HUMAN_OBSERVATION	NatureScot	MRSNH02500000003					CC_BY_4_0	NatureScot	Hirst, N. Natalie			2025-01-16T19:56:04.606Z
Actiniidae	2926487595	fae37d1f-5b7a-4fe2-8cfa-8948aefbcac2	554417170	Animalia	Cnidaria	Anthozoa	Actiniaria	Actiniidae	Urticina	Urticina felina		SPECIES	Urticina felina (Linnaeus, 1761)	Urticina felina	(Linnaeus, 1761)	GB	UT13 Cam	England	PRESENT	NA	598eb93d-a844-4289-8adb-0f8583dac91e	50.6506	-0.866227	70.7	NA	NA	NA	NA	NA	2012-02-29	29	2	2012	2256780	2256780	HUMAN_OBSERVATION		MRNE01080000001B		T-MRNE0108000117A4			CC_BY_4_0	Natural England	Marine, R.S.S.			2025-01-16T20:34:29.302Z
Actiniidae	2932149060	a71b06c8-c62d-46ed-8daa-f10b0aeca0da	437941083	Animalia	Cnidaria	Anthozoa	Actiniaria	Actiniidae	Urticina	Urticina felina		SPECIES	Urticina felina (Linnaeus, 1761)	Urticina felina	(Linnaeus, 1761)	GB	Video Tow/Stills Station 28-2	England	PRESENT	1	bb108780-00da-49a7-ba12-40a25192a626	50.2532	-0.480109	70.7	NA	NA	NA	NA	NA	2006-07-25	25	7	2006	2256780	2256780	HUMAN_OBSERVATION		MRMIT6000000000F		T-MRMIT600000185B6			CC_BY_4_0	Joint Nature Conservation Committee				2025-01-09T18:58:14.279Z
Actiniidae	2956803098	990e845f-836b-4467-bc5f-46c8495259ec	T-MRMCS02000009E80	Animalia	Cnidaria	Anthozoa	Actiniaria	Actiniidae	Urticina	Urticina felina		SPECIES	Urticina felina (Linnaeus, 1761)	Urticina felina	(Linnaeus, 1761)	GB	Kepple Pier, Cumbrae	Scotland	PRESENT	NA	5d662340-07fa-41b7-a3fc-e2e63ca50800	55.7497	-4.90493	70.7	NA	NA	NA	NA	NA	2019-06-29	29	6	2019	2256780	2256780	HUMAN_OBSERVATION	Seasearch	MRMCS0200000005D					CC_BY_4_0	Seasearch	Watt, R. Robert			2025-01-10T00:05:27.589Z
Actiniidae	2957726206	52422715-c1db-40a0-ba16-b84a295d248a	T-MRLRC00800000587	Animalia	Cnidaria	Anthozoa	Actiniaria	Actiniidae	Urticina	Urticina felina		SPECIES	Urticina felina (Linnaeus, 1761)	Urticina felina	(Linnaeus, 1761)	GB	Swanage Bay	England	PRESENT	NA	5d662340-07fa-41b7-a3fc-e2e63ca50800	50.61	-1.89882	70.7	NA	NA	NA	NA	NA	2001-05-05	5	5	2001	2256780	2256780	HUMAN_OBSERVATION	Seasearch	MRLRC00800000014					CC_BY_4_0	Seasearch	Shute, S. Spencer			2025-01-17T01:04:46.583Z
Actiniidae	2957929008	52422715-c1db-40a0-ba16-b84a295d248a	T-MRLRC00700000A38	Animalia	Cnidaria	Anthozoa	Actiniaria	Actiniidae	Urticina	Urticina felina		SPECIES	Urticina felina (Linnaeus, 1761)	Urticina felina	(Linnaeus, 1761)	GB	West Bank, Sailing ship wreckage	England	PRESENT	NA	5d662340-07fa-41b7-a3fc-e2e63ca50800	51.0654	1.27418	70.7	NA	NA	NA	NA	NA	2009-07-31	31	7	2009	2256780	2256780	HUMAN_OBSERVATION	Seasearch	MRLRC00700000004					CC_BY_4_0	Seasearch	Barrie, I. Ian			2025-01-17T01:04:48.506Z
Actiniidae	2925441593	fae37d1f-5b7a-4fe2-8cfa-8948aefbcac2	554461138	Animalia	Cnidaria	Anthozoa	Actiniaria	Actiniidae	Urticina	Urticina felina		SPECIES	Urticina felina (Linnaeus, 1761)	Urticina felina	(Linnaeus, 1761)	GB	Stn_15 - 411_25 01	England	PRESENT	NA	598eb93d-a844-4289-8adb-0f8583dac91e	53.9849	-3.06822	70.7	NA	NA	NA	NA	NA	2014-09-03	3	9	2014	2256780	2256780	HUMAN_OBSERVATION		MRNE010800000046		T-MRNE010800031736			CC_BY_4_0	Natural England	Seastar Survey Ltd.			2025-01-16T20:34:15.721Z
Actiniidae	3355891267	52422715-c1db-40a0-ba16-b84a295d248a	T-MRMCS0330001006A	Animalia	Cnidaria	Anthozoa	Actiniaria	Actiniidae	Urticina	Urticina felina		SPECIES	Urticina felina (Linnaeus, 1761)	Urticina felina	(Linnaeus, 1761)	GB	Newholm Wreck near Start Point	England	PRESENT	NA	5d662340-07fa-41b7-a3fc-e2e63ca50800	50.2096	-3.64217	70.7	NA	NA	NA	NA	NA	2019-05-25	25	5	2019	2256780	2256780	HUMAN_OBSERVATION	Seasearch	MRMCS03300000098					CC_BY_4_0	Seasearch	Schuhmann, H. Holger			2025-01-17T01:04:47.143Z
Actiniidae	2956639197	82d23348-0fee-4e2d-9152-48136ef54b2d	T-MRMCS01200000843	Animalia	Cnidaria	Anthozoa	Actiniaria	Actiniidae	Urticina	Urticina felina		SPECIES	Urticina felina (Linnaeus, 1761)	Urticina felina	(Linnaeus, 1761)	GB	Lighthouse Rock, Mumbles Head	Wales	PRESENT	NA	5d662340-07fa-41b7-a3fc-e2e63ca50800	51.5668	-3.96902	70.7	NA	NA	NA	NA	NA	2006-05-07	7	5	2006	2256780	2256780	HUMAN_OBSERVATION	Seasearch	MRMCS01200000007					CC_BY_4_0	Seasearch	Munn, K. Kevin			2025-01-17T00:57:02.462Z
Actiniidae	2957608900	990e845f-836b-4467-bc5f-46c8495259ec	T-MRMCS0070000CC23	Animalia	Cnidaria	Anthozoa	Actiniaria	Actiniidae	Urticina	Urticina felina		SPECIES	Urticina felina (Linnaeus, 1761)	Urticina felina	(Linnaeus, 1761)	GB	Meanish Pier Beach	Scotland	PRESENT	NA	5d662340-07fa-41b7-a3fc-e2e63ca50800	57.4573	-6.746	70.7	NA	NA	NA	NA	NA	2011-06-17	17	6	2011	2256780	2256780	HUMAN_OBSERVATION	Seasearch	MRMCS007000000C8					CC_BY_4_0	Seasearch	Lucey, J. James			2025-01-10T00:05:31.250Z
Actiniidae	2956515088	928304f1-d313-47cd-b17b-0232bc27b727	T-MRMCS0050000B438	Animalia	Cnidaria	Anthozoa	Actiniaria	Actiniidae	Urticina	Urticina felina		SPECIES	Urticina felina (Linnaeus, 1761)	Urticina felina	(Linnaeus, 1761)	IE	Black Rock, off East Beach, Inisboffin Island, Co. Galway		PRESENT	NA	5d662340-07fa-41b7-a3fc-e2e63ca50800	53.6225	-10.1666	70.7	NA	NA	NA	NA	NA	2011-06-18	18	6	2011	2256780	2256780	HUMAN_OBSERVATION	Seasearch	MRMCS0050000005F					CC_BY_4_0	Seasearch	Mockler, A. Adrienne			2025-01-09T23:55:21.658Z
Actiniidae	2956610431	52422715-c1db-40a0-ba16-b84a295d248a	T-MRMCS00400000F32	Animalia	Cnidaria	Anthozoa	Actiniaria	Actiniidae	Urticina	Urticina felina		SPECIES	Urticina felina (Linnaeus, 1761)	Urticina felina	(Linnaeus, 1761)	GB	Kingmere Rocks	England	PRESENT	NA	5d662340-07fa-41b7-a3fc-e2e63ca50800	50.7261	-0.465147	70.7	NA	NA	NA	NA	NA	2004-09-26	26	9	2004	2256780	2256780	HUMAN_OBSERVATION	Seasearch	MRMCS00400000004					CC_BY_4_0	Seasearch	Dooley, B. David			2025-01-17T01:04:38.757Z
Actiniidae	2926103518	fae37d1f-5b7a-4fe2-8cfa-8948aefbcac2	554049583	Animalia	Cnidaria	Anthozoa	Actiniaria	Actiniidae	Urticina	Urticina felina		SPECIES	Urticina felina (Linnaeus, 1761)	Urticina felina	(Linnaeus, 1761)	GB	BTFP/GT059_A1	England	PRESENT	NA	598eb93d-a844-4289-8adb-0f8583dac91e	51.2262	-4.10588	70.7	NA	NA	NA	NA	NA	2014-09-22	22	9	2014	2256780	2256780	HUMAN_OBSERVATION		MRNE017000000004		T-MRNE0170000022C8			CC_BY_4_0	Natural England	Baldock, L. Lin			2025-01-16T20:34:25.544Z
Actiniidae	2932147028	a71b06c8-c62d-46ed-8daa-f10b0aeca0da	437894747	Animalia	Cnidaria	Anthozoa	Actiniaria	Actiniidae	Bolocera	Bolocera tuediae		SPECIES	Bolocera tuediae (Johnston, 1832)	Bolocera tuediae	(Johnston, 1832)	GB	Scottish MPA Station 10(2) - Stills	Scotland	PRESENT	NA	bb108780-00da-49a7-ba12-40a25192a626	59.4253	-0.767222	70.7	NA	NA	NA	NA	NA	2010-07-05	5	7	2010	5711876	5711876	HUMAN_OBSERVATION		MRCON02100000005		T-MRCON02100000679			CC_BY_4_0	Joint Nature Conservation Committee				2025-01-09T18:58:20.603Z
Actiniidae	4109872079	199958ab-9096-43e1-9f4c-8a4d97feb024	IML-2009-U04_004186:435833	Animalia	Cnidaria	Anthozoa	Actiniaria	Actiniidae	Bolocera	Bolocera tuediae		SPECIES	Bolocera tuediae (Johnston, 1832)	Bolocera tuediae	(Johnston, 1832)	CA	Quebec		PRESENT	NA	c98a8d0d-cab2-4506-8c0f-c91a5e4996b9	49.455	-64.7817	10	NA	NA	NA	364	0	2009-08-26	26	8	2009	5711876	5711876	HUMAN_OBSERVATION	IML	DFO_QC_Groundfish-2009					CC_BY_4_0	His Majesty the King in right of Canada, as represented by the Minister of Fisheries and Oceans				2024-07-02T09:40:32.369Z
Actiniidae	2932148443	a71b06c8-c62d-46ed-8daa-f10b0aeca0da	437931935	Animalia	Cnidaria	Anthozoa	Actiniaria	Actiniidae	Urticina	Urticina eques		SPECIES	Urticina eques (Gosse, 1858)	Urticina eques	(Gosse, 1858)	GB	2 - Video / stills camera survey	Wales	PRESENT	NA	bb108780-00da-49a7-ba12-40a25192a626	53.6607	-4.54321	70.7	NA	NA	NA	NA	NA	2005-08-12	12	8	2005	4339145	4339145	HUMAN_OBSERVATION		MRMIT6000000000A		T-MRMIT6000000109B			CC_BY_4_0	Joint Nature Conservation Committee				2025-01-09T18:58:27.694Z
Actiniidae	2467855658	b124e1e0-4755-430f-9eab-894f25a9b59c	urn:uuid:26cc9b76-177d-4514-8d78-de20c7a20d29	Animalia	Cnidaria	Anthozoa	Actiniaria	Actiniidae	Bolocera	Bolocera tuediae		SPECIES	Bolocera tuediae (Johnston, 1832)	Bolocera tuediae	(Johnston, 1832)	NO	Buholmen, KlÃ¸kstad, BodÃ¸, No	Nordland	PRESENT	1	d3978a37-635a-4ae3-bb85-7b4d41bc0b88	67.3841	14.6195	5	NA	NA	NA	21	0	2019-11-04	4	11	2019	5711876	5711876	HUMAN_OBSERVATION	nef	so2-bugs	23002628				CC_BY_4_0		VebjÃ¸rn Karlsen			2025-01-07T18:48:21.635Z	StillImage
Actiniidae	2917380361	edd017b6-bf00-4b00-93ad-9789c42a36b1	T-MRSNH01600007329	Animalia	Cnidaria	Anthozoa	Actiniaria	Actiniidae	Urticina	Urticina felina		SPECIES	Urticina felina (Linnaeus, 1761)	Urticina felina	(Linnaeus, 1761)	GB	309_161 01 Stills	Scotland	PRESENT	NA	98ba8467-5081-4d15-b168-32d893e18b76	54.693	-4.74641	100	NA	NA	NA	NA	NA	2012-09-10	10	9	2012	2256780	2256780	HUMAN_OBSERVATION	NatureScot	MRSNH0160000000B					CC_BY_4_0	NatureScot	Seastar Survey Ltd.			2025-01-16T19:55:59.323Z
Actiniidae	2956630815	82d23348-0fee-4e2d-9152-48136ef54b2d	T-MRCCW30000003290	Animalia	Cnidaria	Anthozoa	Actiniaria	Actiniidae	Urticina	Urticina felina		SPECIES	Urticina felina (Linnaeus, 1761)	Urticina felina	(Linnaeus, 1761)	GB	Porth Cadlan Drift	Wales	PRESENT	NA	5d662340-07fa-41b7-a3fc-e2e63ca50800	52.794	-4.67584	70.7	NA	NA	NA	NA	NA	2002-08-25	25	8	2002	2256780	2256780	HUMAN_OBSERVATION	Seasearch	MRCCW3000000000F					CC_BY_4_0	Seasearch	Ramsay, K. Kirsten			2025-01-17T00:57:14.643Z
Actiniidae	2956612059	52422715-c1db-40a0-ba16-b84a295d248a	T-MRLRC010000010C1	Animalia	Cnidaria	Anthozoa	Actiniaria	Actiniidae	Urticina	Urticina felina		SPECIES	Urticina felina (Linnaeus, 1761)	Urticina felina	(Linnaeus, 1761)	GB	Pomerania Wreck	England	PRESENT	NA	5d662340-07fa-41b7-a3fc-e2e63ca50800	51.0382	1.32737	70.7	NA	NA	NA	NA	NA	2005-09-04	4	9	2005	2256780	2256780	HUMAN_OBSERVATION	Seasearch	MRLRC01000000007					CC_BY_4_0	Seasearch	Taylor, K. Kirstin			2025-01-17T01:04:39.598Z
Actiniidae	2957431986	52422715-c1db-40a0-ba16-b84a295d248a	T-MRLRC0080000112A	Animalia	Cnidaria	Anthozoa	Actiniaria	Actiniidae	Urticina	Urticina felina		SPECIES	Urticina felina (Linnaeus, 1761)	Urticina felina	(Linnaeus, 1761)	GB	Brittlestar beds - Kimmeridge	England	PRESENT	NA	5d662340-07fa-41b7-a3fc-e2e63ca50800	50.597	-2.14777	70.7	NA	NA	NA	NA	NA	2005-08-30	30	8	2005	2256780	2256780	HUMAN_OBSERVATION	Seasearch	MRLRC0010000055C					CC_BY_4_0	Seasearch	Powell, A. Andrew			2025-01-17T01:04:42.887Z
Actiniidae	2926120677	fae37d1f-5b7a-4fe2-8cfa-8948aefbcac2	554467524	Animalia	Cnidaria	Anthozoa	Actiniaria	Actiniidae	Urticina	Urticina felina		SPECIES	Urticina felina (Linnaeus, 1761)	Urticina felina	(Linnaeus, 1761)	GB	Stn5/NW1_Video	England	PRESENT	NA	598eb93d-a844-4289-8adb-0f8583dac91e	49.9747	-6.46683	70.7	NA	NA	NA	NA	NA	2011-11-01	1	11	2011	2256780	2256780	HUMAN_OBSERVATION		MRNE013000000003		T-MRNE0130000000F7			CC_BY_4_0	Natural England	Centre of Environment Fisheries and Aquaculture Science			2025-01-16T20:34:26.033Z
Actiniidae	2962341091	6b3877d5-4869-43aa-af12-92c703fd5b6d	T-MRCCW16300005A42	Animalia	Cnidaria	Anthozoa	Actiniaria	Actiniidae	Urticina	Urticina felina		SPECIES	Urticina felina (Linnaeus, 1761)	Urticina felina	(Linnaeus, 1761)	GB	NoltonHaven	Wales	PRESENT	1	ee45975b-3d89-42b5-ac7a-c03f47b6dcb4	51.8219	-5.1106	1	NA	NA	NA	NA	NA	2007-08-14	14	8	2007	2256780	2256780	HUMAN_OBSERVATION	NRW	MRCCW1630000000C			Natural Resources Wales Staff and Contractors		CC_BY_4_0	Natural Resources Wales	Natural Resources Wales Staff and Contractors			2025-01-10T23:23:26.367Z
Actiniidae	4140384899	4e934fdd-4774-4a2e-b695-fc675ba82f5e	MRPMN00100004E63	Animalia	Cnidaria	Anthozoa	Actiniaria	Actiniidae	Urticina	Urticina felina		SPECIES	Urticina felina (Linnaeus, 1761)	Urticina felina		GB			PRESENT	NA	f6b48504-1651-4a49-a88d-c2bc6178694d	52.4792	-4.05847	NA	NA	NA	NA	NA	NA	2016-10-15	15	10	2016	2256780	2256780	MATERIAL_SAMPLE	DASSH				Porcupine Marine Natural History Society		CC_BY_4_0		Porcupine Marine Natural History Society			2024-03-05T12:34:01.794Z
Actiniidae	4034433986	a2d59875-d379-4753-b4f7-3c19002080a9	TAXA-21508	Animalia	Cnidaria	Anthozoa	Actiniaria	Actiniidae	Urticina	Urticina felina		SPECIES	Urticina felina (Linnaeus, 1761)	Urticina felina	(Linnaeus, 1761)	SE	SkuteskÃ¤r		PRESENT	NA	a067ec85-ef28-4672-80ed-3cdcbf6c2667	57.9232	11.4914	NA	NA	NA	NA	23	0.5	2000-07-15	15	7	2000	2256780	2256780	MATERIAL_SAMPLE							CC0_1_0	Swedish Agency for Marine and Water Management	Jan Karlsson			2024-06-25T13:21:02.998Z
Actiniidae	2957628362	52422715-c1db-40a0-ba16-b84a295d248a	T-MRLRC008000048DC	Animalia	Cnidaria	Anthozoa	Actiniaria	Actiniidae	Urticina	Urticina felina		SPECIES	Urticina felina (Linnaeus, 1761)	Urticina felina	(Linnaeus, 1761)	GB	Chesil Cove	England	PRESENT	NA	5d662340-07fa-41b7-a3fc-e2e63ca50800	50.559	-2.44959	70.7	NA	NA	NA	NA	NA	2011-04-17	17	4	2011	2256780	2256780	HUMAN_OBSERVATION	Seasearch	MRLRC00800000026					CC_BY_4_0	Seasearch	Evans, J. Justin			2025-01-17T01:04:45.586Z
Actiniidae	2916613687	edd017b6-bf00-4b00-93ad-9789c42a36b1	T-MRSNH01800003332	Animalia	Cnidaria	Anthozoa	Actiniaria	Actiniidae	Urticina	Urticina felina		SPECIES	Urticina felina (Linnaeus, 1761)	Urticina felina	(Linnaeus, 1761)	GB	Armadale video survey	Scotland	PRESENT	NA	98ba8467-5081-4d15-b168-32d893e18b76	58.5768	-4.3706	100	NA	NA	NA	NA	NA	2011-09-19	NA	NA	2011	2256780	2256780	HUMAN_OBSERVATION	NatureScot	MRSNH01800000019					CC_BY_4_0	NatureScot	Moore, C. Colin			2025-01-16T19:55:57.831Z
Actiniidae	2957845938	52422715-c1db-40a0-ba16-b84a295d248a	T-MRMCS001000044B6	Animalia	Cnidaria	Anthozoa	Actiniaria	Actiniidae	Urticina	Urticina felina		SPECIES	Urticina felina (Linnaeus, 1761)	Urticina felina	(Linnaeus, 1761)	GB	Wreck of City of Brussels	England	PRESENT	NA	5d662340-07fa-41b7-a3fc-e2e63ca50800	53.5583	-3.53705	70.7	NA	NA	NA	NA	NA	2009-04-03	3	4	2009	2256780	2256780	HUMAN_OBSERVATION	Seasearch	MRMCS00100000040					CC_BY_4_0	Seasearch	Griffen, P. Peter			2025-01-17T01:04:47.757Z
Actiniidae	2956514635	928304f1-d313-47cd-b17b-0232bc27b727	T-MRMCS0050001BA63	Animalia	Cnidaria	Anthozoa	Actiniaria	Actiniidae	Urticina	Urticina felina		SPECIES	Urticina felina (Linnaeus, 1761)	Urticina felina	(Linnaeus, 1761)	IE	Green Island, South of Aranmore Island, Co. Donegal		PRESENT	NA	5d662340-07fa-41b7-a3fc-e2e63ca50800	54.9796	-8.57151	70.7	NA	NA	NA	NA	NA	2018-05-26	26	5	2018	2256780	2256780	HUMAN_OBSERVATION	Seasearch	MRMCS005000000F0					CC_BY_4_0	Seasearch				2025-01-09T23:55:21.550Z
Actiniidae	5014758692	6ac3f774-d9fb-4796-b3e9-92bf6c81c084		Animalia	Cnidaria	Anthozoa	Actiniaria	Actiniidae	Urticina	Urticina felina		SPECIES	Urticina felina (Linnaeus, 1761)	Urticina felina		DE	TK25 Blatt 1819/3 - Dithmarschen / BÃ¼sum		PRESENT	NA	bb646dff-a905-4403-a49b-6d378c2cf0d9	54.1251	8.86212	25	NA	NA	NA	NA	NA	2016-10-05	5	10	2016	2256780	2256780	HUMAN_OBSERVATION	NABU|naturgucker	NABU|naturgucker	1809225470				CC_BY_4_0		358313338			2025-01-16T17:18:17.854Z
Actiniidae	2925894992	fae37d1f-5b7a-4fe2-8cfa-8948aefbcac2	554019820	Animalia	Cnidaria	Anthozoa	Actiniaria	Actiniidae	Urticina	Urticina felina		SPECIES	Urticina felina (Linnaeus, 1761)	Urticina felina	(Linnaeus, 1761)	GB	Appletree Point, Tresco, Isles of Scilly	England	PRESENT	2	598eb93d-a844-4289-8adb-0f8583dac91e	49.9463	-6.3387	70.7	NA	NA	NA	NA	NA	2011-10-01	1	10	2011	2256780	2256780	HUMAN_OBSERVATION		MRNE011600000002		T-MRNE0116000008DE			CC_BY_4_0	Natural England	Reach, I. Ian			2025-01-16T20:34:22.947Z
Actiniidae	2956927820	52422715-c1db-40a0-ba16-b84a295d248a	T-MRMCS00400003034	Animalia	Cnidaria	Anthozoa	Actiniaria	Actiniidae	Urticina	Urticina felina		SPECIES	Urticina felina (Linnaeus, 1761)	Urticina felina	(Linnaeus, 1761)	GB	Off Widewater	England	PRESENT	NA	5d662340-07fa-41b7-a3fc-e2e63ca50800	50.8201	-0.290408	70.7	NA	NA	NA	NA	NA	2012-09-08	8	9	2012	2256780	2256780	HUMAN_OBSERVATION	Seasearch	MRMCS00400000023					CC_BY_4_0	Seasearch	Legg, G. Gerald			2025-01-17T01:04:45.577Z
Actiniidae	2957557990	52422715-c1db-40a0-ba16-b84a295d248a	T-MRMCS0040000071D	Animalia	Cnidaria	Anthozoa	Actiniaria	Actiniidae	Urticina	Urticina felina		SPECIES	Urticina felina (Linnaeus, 1761)	Urticina felina	(Linnaeus, 1761)	GB	SW of Medmary Bank	England	PRESENT	NA	5d662340-07fa-41b7-a3fc-e2e63ca50800	50.705	-0.874985	70.7	NA	NA	NA	NA	NA	2001-09-23	23	9	2001	2256780	2256780	HUMAN_OBSERVATION	Seasearch	MRMCS00400000006					CC_BY_4_0	Seasearch	Hewitt, W. William			2025-01-17T01:04:44.582Z
Actiniidae	4109795606	199958ab-9096-43e1-9f4c-8a4d97feb024	IML-2014-021_004979:405711	Animalia	Cnidaria	Anthozoa	Actiniaria	Actiniidae	Bolocera	Bolocera tuediae		SPECIES	Bolocera tuediae (Johnston, 1832)	Bolocera tuediae	(Johnston, 1832)	CA	Quebec		PRESENT	NA	c98a8d0d-cab2-4506-8c0f-c91a5e4996b9	48.4477	-62.4037	10	NA	NA	NA	373	0	2014-08-17	17	8	2014	5711876	5711876	HUMAN_OBSERVATION	IML	DFO_QC_Groundfish-2014					CC_BY_4_0	His Majesty the King in right of Canada, as represented by the Minister of Fisheries and Oceans				2024-07-02T09:40:07.594Z
Actiniidae	4109848084	199958ab-9096-43e1-9f4c-8a4d97feb024	IML-2007-U04_003840:435702	Animalia	Cnidaria	Anthozoa	Actiniaria	Actiniidae	Bolocera	Bolocera tuediae		SPECIES	Bolocera tuediae (Johnston, 1832)	Bolocera tuediae	(Johnston, 1832)	CA	Quebec		PRESENT	NA	c98a8d0d-cab2-4506-8c0f-c91a5e4996b9	48.9495	-63.6157	10	NA	NA	NA	327	0	2007-08-31	31	8	2007	5711876	5711876	HUMAN_OBSERVATION	IML	DFO_QC_Groundfish-2007					CC_BY_4_0	His Majesty the King in right of Canada, as represented by the Minister of Fisheries and Oceans				2024-07-02T09:40:24.886Z
Actiniidae	2957671847	52422715-c1db-40a0-ba16-b84a295d248a	T-MRLRC00800004582	Animalia	Cnidaria	Anthozoa	Actiniaria	Actiniidae	Urticina	Urticina felina		SPECIES	Urticina felina (Linnaeus, 1761)	Urticina felina	(Linnaeus, 1761)	GB	The Little Well, Peveril Ledges	England	PRESENT	NA	5d662340-07fa-41b7-a3fc-e2e63ca50800	50.6067	-1.93172	70.7	NA	NA	NA	NA	NA	2010-06-22	22	6	2010	2256780	2256780	HUMAN_OBSERVATION	Seasearch	MRLRC00800000024					CC_BY_4_0	Seasearch	Lucey, J. James			2025-01-17T01:04:46.376Z
Actiniidae	2957056310	52422715-c1db-40a0-ba16-b84a295d248a	T-MRLRC00700006623	Animalia	Cnidaria	Anthozoa	Actiniaria	Actiniidae	Urticina	Urticina felina		SPECIES	Urticina felina (Linnaeus, 1761)	Urticina felina	(Linnaeus, 1761)	GB	Samphire Gardens	England	PRESENT	NA	5d662340-07fa-41b7-a3fc-e2e63ca50800	51.0828	1.28391	70.7	NA	NA	NA	NA	NA	2019-05-05	5	5	2019	2256780	2256780	HUMAN_OBSERVATION	Seasearch	MRLRC0070000004A					CC_BY_4_0	Seasearch	Wood, D. Dave			2025-01-17T01:04:47.480Z
Actiniidae	2957090116	52422715-c1db-40a0-ba16-b84a295d248a	T-MRMCS01900002201	Animalia	Cnidaria	Anthozoa	Actiniaria	Actiniidae	Urticina	Urticina felina		SPECIES	Urticina felina (Linnaeus, 1761)	Urticina felina	(Linnaeus, 1761)	GB	Shrimp trial drift I	England	PRESENT	NA	5d662340-07fa-41b7-a3fc-e2e63ca50800	52.9397	0.270436	70.7	NA	NA	NA	NA	NA	2017-08-30	30	8	2017	2256780	2256780	HUMAN_OBSERVATION	Seasearch	MRMCS0190000000A					CC_BY_4_0	Seasearch	Southwood, M. Michael			2025-01-17T01:04:47.522Z
Actiniidae	2956506989	928304f1-d313-47cd-b17b-0232bc27b727	T-MRMCS0050001D68F	Animalia	Cnidaria	Anthozoa	Actiniaria	Actiniidae	Urticina	Urticina felina		SPECIES	Urticina felina (Linnaeus, 1761)	Urticina felina	(Linnaeus, 1761)	IE	Falskirt Rock, off Swine's Head, Co. Waterford		PRESENT	NA	5d662340-07fa-41b7-a3fc-e2e63ca50800	52.1285	-7.03343	70.7	NA	NA	NA	NA	NA	2019-09-08	8	9	2019	2256780	2256780	HUMAN_OBSERVATION	Seasearch	MRMCS00500000100					CC_BY_4_0	Seasearch	Oneill, E. Emmet			2025-01-09T23:55:17.897Z
Actiniidae	2957055178	990e845f-836b-4467-bc5f-46c8495259ec	T-MRMCS00700007EEB	Animalia	Cnidaria	Anthozoa	Actiniaria	Actiniidae	Urticina	Urticina felina		SPECIES	Urticina felina (Linnaeus, 1761)	Urticina felina	(Linnaeus, 1761)	GB	Ocean Island	Scotland	PRESENT	NA	5d662340-07fa-41b7-a3fc-e2e63ca50800	57.5305	-6.64706	70.7	NA	NA	NA	NA	NA	2009-07-16	16	7	2009	2256780	2256780	HUMAN_OBSERVATION	Seasearch	MRMCS00700000090					CC_BY_4_0	Seasearch	Rickard, C. Chris			2025-01-10T00:05:32.087Z
Actiniidae	2925208581	fae37d1f-5b7a-4fe2-8cfa-8948aefbcac2	554227601	Animalia	Cnidaria	Anthozoa	Actiniaria	Actiniidae	Urticina	Urticina felina		SPECIES	Urticina felina (Linnaeus, 1761)	Urticina felina	(Linnaeus, 1761)	GB	OFRL074 Stn194 Cam	England	PRESENT	NA	598eb93d-a844-4289-8adb-0f8583dac91e	51.0232	1.4245	70.7	NA	NA	NA	NA	NA	2014-05-01	1	5	2014	2256780	2256780	HUMAN_OBSERVATION		MRNE01080000003C		T-MRNE01080002D3D4			CC_BY_4_0	Natural England	Seastar Survey Ltd.			2025-01-16T20:34:28.480Z
Actiniidae	4109859832	199958ab-9096-43e1-9f4c-8a4d97feb024	IML-2008-U04_003999:435752	Animalia	Cnidaria	Anthozoa	Actiniaria	Actiniidae	Bolocera	Bolocera tuediae		SPECIES	Bolocera tuediae (Johnston, 1832)	Bolocera tuediae	(Johnston, 1832)	CA	Quebec		PRESENT	NA	c98a8d0d-cab2-4506-8c0f-c91a5e4996b9	49.7678	-65.9145	10	NA	NA	NA	339	0	2008-08-18	18	8	2008	5711876	5711876	HUMAN_OBSERVATION	IML	DFO_QC_Groundfish-2008					CC_BY_4_0	His Majesty the King in right of Canada, as represented by the Minister of Fisheries and Oceans				2024-07-02T09:40:28.457Z
Actiniidae	4594959271	f240817c-23f3-4a8f-b32e-97833663fd4d	125b458d-427f-415e-9c07-6d4d6cf1143e	Animalia	Cnidaria	Anthozoa	Actiniaria	Actiniidae	Urticina	Urticina felina		SPECIES	Urticina felina (Linnaeus, 1761)	Urticina felina (Linnaeus, 1761)		FR			PRESENT	NA	1928bdf0-f5d2-11dc-8c12-b8a03c50a862	47.7991	-4.17797	NA	NA	NA	NA	NA	NA	2018-11-24	24	11	2018	2256780	2256780	HUMAN_OBSERVATION							CC_BY_4_0					2024-03-21T10:14:35.549Z
Actiniidae	2956609073	52422715-c1db-40a0-ba16-b84a295d248a	T-MRKWT00300000141	Animalia	Cnidaria	Anthozoa	Actiniaria	Actiniidae	Urticina	Urticina felina		SPECIES	Urticina felina (Linnaeus, 1761)	Urticina felina	(Linnaeus, 1761)	GB	West Bank Barge Area	England	PRESENT	NA	5d662340-07fa-41b7-a3fc-e2e63ca50800	51.0721	1.24626	70.7	NA	NA	NA	NA	NA	2010-06-06	6	6	2010	2256780	2256780	HUMAN_OBSERVATION	Seasearch	MRKWT00300000002					CC_BY_4_0	Seasearch	Barrie, I. Ian			2025-01-17T01:04:39.778Z
Actiniidae	3081838113	ec186b76-898c-435b-9aea-ebbd5785a25f	NED2009027:133:8315:total	Animalia	Cnidaria	Anthozoa	Actiniaria	Actiniidae	Urticina	Urticina felina		SPECIES	Tealia felina (Linnaeus, 1767)	Tealia felina	(Linnaeus, 1767)	CA			PRESENT	NA	c98a8d0d-cab2-4506-8c0f-c91a5e4996b9	45.6478	-59.6467	NA	NA	NA	NA	NA	NA	2009-07-19	19	7	2009	2256786	2256780	HUMAN_OBSERVATION	Bedford Institute of Oceanography (BIO)						CC_BY_4_0	Her Majesty the Queen in right of Canada, as represented by the Minister of Fisheries and Oceans				2024-07-02T11:25:13.033Z
Actiniidae	2978375487	427a6290-0c65-11dd-84d2-b8a03c50a862	MZLU:Evertebrata:L004/0639	Animalia	Cnidaria	Anthozoa	Actiniaria	Actiniidae	Urticina	Urticina felina		SPECIES	Urticina felina (Linnaeus, 1761)	Urticina felina (Linnaeus, 1761)	(Linnaeus, 1761)	SE	Kattegatt, Hallands lÃ¤n, Varberg, VÃ¤ndelsÃ¶arkipelagen, N8 KUNGSBACKAFJORDEN	Halland	PRESENT	1	c0758a16-296b-4ec3-97fd-8a057d9060f3	57.2687	12.0833	NA	NA	NA	NA	NA	NA	2004-05-29	29	5	2004	2256780	2256780	PRESERVED_SPECIMEN	MZLU	Evertebrata	L004/0639				CC_BY_NC_4_0					2025-01-19T02:38:36.385Z
Actiniidae	2917061272	edd017b6-bf00-4b00-93ad-9789c42a36b1	T-MRSNH01800007060	Animalia	Cnidaria	Anthozoa	Actiniaria	Actiniidae	Urticina	Urticina felina		SPECIES	Urticina felina (Linnaeus, 1761)	Urticina felina	(Linnaeus, 1761)	GB	2013 Stronsay Firth video survey	Scotland	PRESENT	NA	98ba8467-5081-4d15-b168-32d893e18b76	59.0785	-2.69984	100	NA	NA	NA	NA	NA	2013-02-08	NA	2	2013	2256780	2256780	HUMAN_OBSERVATION	NatureScot	MRSNH01800000034					CC_BY_4_0	NatureScot	Moore, C. Colin			2025-01-16T19:56:08.777Z
Actiniidae	4109840382	199958ab-9096-43e1-9f4c-8a4d97feb024	IML-2018-041_005738:466531	Animalia	Cnidaria	Anthozoa	Actiniaria	Actiniidae	Bolocera	Bolocera tuediae		SPECIES	Bolocera tuediae (Johnston, 1832)	Bolocera tuediae	(Johnston, 1832)	CA	Quebec		PRESENT	NA	c98a8d0d-cab2-4506-8c0f-c91a5e4996b9	48.4445	-60.1805	10	NA	NA	NA	351	0	2018-08-31	31	8	2018	5711876	5711876	HUMAN_OBSERVATION	IML	DFO_QC_Groundfish-2018					CC_BY_4_0	His Majesty the King in right of Canada, as represented by the Minister of Fisheries and Oceans				2024-07-02T09:40:21.333Z
Actiniidae	2917138933	edd017b6-bf00-4b00-93ad-9789c42a36b1	T-MRSNH01100002974	Animalia	Cnidaria	Anthozoa	Actiniaria	Actiniidae	Urticina	Urticina felina		SPECIES	Urticina felina (Linnaeus, 1761)	Urticina felina	(Linnaeus, 1761)	GB	West Bay Cave	Scotland	PRESENT	NA	98ba8467-5081-4d15-b168-32d893e18b76	60.3348	-1.74817	100	NA	NA	NA	NA	NA	2003-08-07	7	8	2003	2256780	2256780	HUMAN_OBSERVATION	NatureScot	MRSNH01100000012					CC_BY_4_0	NatureScot	ERT (Scotland) Ltd			2025-01-16T19:56:04.070Z
Actiniidae	2956510022	928304f1-d313-47cd-b17b-0232bc27b727	T-MRMCS0050000A83A	Animalia	Cnidaria	Anthozoa	Actiniaria	Actiniidae	Urticina	Urticina felina		SPECIES	Urticina felina (Linnaeus, 1761)	Urticina felina	(Linnaeus, 1761)	IE	Zorro Zaure wreck, Roancamguiore Lighthouse, Bantry Bay		PRESENT	NA	5d662340-07fa-41b7-a3fc-e2e63ca50800	51.6546	-9.74758	70.7	NA	NA	NA	NA	NA	2011-07-07	7	7	2011	2256780	2256780	HUMAN_OBSERVATION	Seasearch	MRMCS0050000005C					CC_BY_4_0	Seasearch	Hunter, M. Mary			2025-01-09T23:55:19.935Z
Actiniidae	2957381988	52422715-c1db-40a0-ba16-b84a295d248a	T-MRMCS00400000FCE	Animalia	Cnidaria	Anthozoa	Actiniaria	Actiniidae	Urticina	Urticina felina		SPECIES	Urticina felina (Linnaeus, 1761)	Urticina felina	(Linnaeus, 1761)	GB	Sabellaria reef	England	PRESENT	NA	5d662340-07fa-41b7-a3fc-e2e63ca50800	50.7686	0.484213	70.7	NA	NA	NA	NA	NA	2006-05-07	7	5	2006	2256780	2256780	HUMAN_OBSERVATION	Seasearch	MRMCS00400000011					CC_BY_4_0	Seasearch	Holmes, A. Alex			2025-01-17T01:04:41.108Z
Actiniidae	2956807204	52422715-c1db-40a0-ba16-b84a295d248a	T-MRMCS016000002D4	Animalia	Cnidaria	Anthozoa	Actiniaria	Actiniidae	Urticina	Urticina eques		SPECIES	Urticina eques (Gosse, 1858)	Urticina eques	(Gosse, 1858)	GB	Knivestone	England	PRESENT	NA	5d662340-07fa-41b7-a3fc-e2e63ca50800	55.6509	-1.60029	70.7	NA	NA	NA	NA	NA	2009-09-26	26	9	2009	4339145	4339145	HUMAN_OBSERVATION	Seasearch	MRMCS01600000003					CC_BY_4_0	Seasearch	Capes, S. Steve			2025-01-17T01:04:45.059Z
Actiniidae	4109788301	199958ab-9096-43e1-9f4c-8a4d97feb024	IML-2014-021_004927:404077	Animalia	Cnidaria	Anthozoa	Actiniaria	Actiniidae	Bolocera	Bolocera tuediae		SPECIES	Bolocera tuediae (Johnston, 1832)	Bolocera tuediae	(Johnston, 1832)	CA	Quebec		PRESENT	NA	c98a8d0d-cab2-4506-8c0f-c91a5e4996b9	49.2957	-59.2252	10	NA	NA	NA	200	0	2014-08-09	9	8	2014	5711876	5711876	HUMAN_OBSERVATION	IML	DFO_QC_Groundfish-2014					CC_BY_4_0	His Majesty the King in right of Canada, as represented by the Minister of Fisheries and Oceans				2024-07-02T09:40:05.395Z
Actiniidae	2956605355	82d23348-0fee-4e2d-9152-48136ef54b2d	T-MRMES002000008C1	Animalia	Cnidaria	Anthozoa	Actiniaria	Actiniidae	Urticina	Urticina felina		SPECIES	Urticina felina (Linnaeus, 1761)	Urticina felina	(Linnaeus, 1761)	GB	St Tudwals Road Inner Channel 1, 1miles SW of Abersoch	Wales	PRESENT	NA	5d662340-07fa-41b7-a3fc-e2e63ca50800	52.8034	-4.47305	70.7	NA	NA	NA	NA	NA	2008-04-27	27	4	2008	2256780	2256780	HUMAN_OBSERVATION	Seasearch	MRMES0020000000A					CC_BY_4_0	Seasearch	Kay, L. Lucy			2025-01-17T00:57:03.623Z
Actiniidae	4147879160	0be687cb-a53e-4f2f-bd46-a93ac4700c36	36747	Animalia	Cnidaria	Anthozoa	Actiniaria	Actiniidae	Urticina	Urticina felina		SPECIES	Urticina felina (Linnaeus, 1761)	Urticina felina		FR			PRESENT	NA	61e40671-1a75-4bcd-9a0d-63515057d39d	49.8184	-1.1024	NA	NA	NA	NA	42	0	2015-01-15	NA	1	2015	2256780	2256780	HUMAN_OBSERVATION							CC_BY_NC_4_0					2024-01-24T15:54:18.317Z
Actiniidae	2957099154	52422715-c1db-40a0-ba16-b84a295d248a	T-MRLRC013000001CA	Animalia	Cnidaria	Anthozoa	Actiniaria	Actiniidae	Urticina	Urticina felina		SPECIES	Urticina felina (Linnaeus, 1761)	Urticina felina	(Linnaeus, 1761)	GB	Logans Head	England	PRESENT	NA	5d662340-07fa-41b7-a3fc-e2e63ca50800	50.0488	-5.60298	70.7	NA	NA	NA	NA	NA	2004-08-29	29	8	2004	2256780	2256780	HUMAN_OBSERVATION	Seasearch	MRLRC00300000015					CC_BY_4_0	Seasearch	Tompsett, S. Scott			2025-01-17T01:04:48.063Z
Actiniidae	4109880233	199958ab-9096-43e1-9f4c-8a4d97feb024	IML-2013-030_004821:310240	Animalia	Cnidaria	Anthozoa	Actiniaria	Actiniidae	Bolocera	Bolocera tuediae		SPECIES	Bolocera tuediae (Johnston, 1832)	Bolocera tuediae	(Johnston, 1832)	CA	Quebec		PRESENT	NA	c98a8d0d-cab2-4506-8c0f-c91a5e4996b9	48.3708	-69.3282	10	NA	NA	NA	265	0	2013-08-23	23	8	2013	5711876	5711876	HUMAN_OBSERVATION	IML	DFO_QC_Groundfish-2013					CC_BY_4_0	His Majesty the King in right of Canada, as represented by the Minister of Fisheries and Oceans				2024-07-02T09:40:34.542Z
Actiniidae	4034430232	a2d59875-d379-4753-b4f7-3c19002080a9	TAXA-275735	Animalia	Cnidaria	Anthozoa	Actiniaria	Actiniidae	Urticina	Urticina felina		SPECIES	Urticina felina (Linnaeus, 1761)	Urticina felina	(Linnaeus, 1761)	SE			PRESENT	NA	a067ec85-ef28-4672-80ed-3cdcbf6c2667	55.9288	12.6906	NA	NA	NA	NA	31.5	1.5	2015-09-30	30	9	2015	2256780	2256780	MATERIAL_SAMPLE							CC0_1_0	Swedish Agency for Marine and Water Management	Andreas Emanuelsson och Peter GÃ¶ransson			2024-06-25T13:21:14.356Z
Actiniidae	4109818012	199958ab-9096-43e1-9f4c-8a4d97feb024	IML-2012-027_004707:269977	Animalia	Cnidaria	Anthozoa	Actiniaria	Actiniidae	Bolocera	Bolocera tuediae		SPECIES	Bolocera tuediae (Johnston, 1832)	Bolocera tuediae	(Johnston, 1832)	CA	Quebec		PRESENT	NA	c98a8d0d-cab2-4506-8c0f-c91a5e4996b9	48.66	-68.6867	10	NA	NA	NA	340	0	2012-08-29	29	8	2012	5711876	5711876	HUMAN_OBSERVATION	IML	DFO_QC_Groundfish-2012					CC_BY_4_0	His Majesty the King in right of Canada, as represented by the Minister of Fisheries and Oceans				2024-07-02T09:40:12.534Z
Actiniidae	2932288405	a71b06c8-c62d-46ed-8daa-f10b0aeca0da	437909351	Animalia	Cnidaria	Anthozoa	Actiniaria	Actiniidae	Urticina	Urticina felina		SPECIES	Urticina felina (Linnaeus, 1761)	Urticina felina	(Linnaeus, 1761)	GB	WBF11 Video Tow (DC) Station 895	England	PRESENT	NA	bb108780-00da-49a7-ba12-40a25192a626	50.1833	-1.11824	70.7	NA	NA	NA	NA	NA	2012-02-27	27	2	2012	2256780	2256780	HUMAN_OBSERVATION		MRCON0400000000C		T-MRCON04000004091			CC_BY_4_0	Joint Nature Conservation Committee				2025-01-09T18:58:20.974Z
Actiniidae	4109778245	199958ab-9096-43e1-9f4c-8a4d97feb024	IML-2017-027_005483:450237	Animalia	Cnidaria	Anthozoa	Actiniaria	Actiniidae	Bolocera	Bolocera tuediae		SPECIES	Bolocera tuediae (Johnston, 1832)	Bolocera tuediae	(Johnston, 1832)	CA	Quebec		PRESENT	NA	c98a8d0d-cab2-4506-8c0f-c91a5e4996b9	48.7833	-62.4218	10	NA	NA	NA	368	0	2017-08-14	14	8	2017	5711876	5711876	HUMAN_OBSERVATION	IML	DFO_QC_Groundfish-2017					CC_BY_4_0	His Majesty the King in right of Canada, as represented by the Minister of Fisheries and Oceans				2024-07-02T09:40:01.304Z
Actiniidae	4147879084	0be687cb-a53e-4f2f-bd46-a93ac4700c36	24780	Animalia	Cnidaria	Anthozoa	Actiniaria	Actiniidae	Urticina	Urticina felina		SPECIES	Urticina felina (Linnaeus, 1761)	Urticina felina		GB			PRESENT	NA	61e40671-1a75-4bcd-9a0d-63515057d39d	50.7908	0.86158	NA	NA	NA	NA	39	0	2008-01-15	NA	1	2008	2256780	2256780	HUMAN_OBSERVATION							CC_BY_NC_4_0					2024-01-24T15:54:18.297Z
Actiniidae	2957647449	52422715-c1db-40a0-ba16-b84a295d248a	T-MRLRC0070000319E	Animalia	Cnidaria	Anthozoa	Actiniaria	Actiniidae	Urticina	Urticina felina		SPECIES	Urticina felina (Linnaeus, 1761)	Urticina felina	(Linnaeus, 1761)	GB	Hythe West Parade Groyne	England	PRESENT	NA	5d662340-07fa-41b7-a3fc-e2e63ca50800	51.0642	1.08715	70.7	NA	NA	NA	NA	NA	2012-05-28	28	5	2012	2256780	2256780	HUMAN_OBSERVATION	Seasearch	MRLRC0070000000C					CC_BY_4_0	Seasearch	Young, P. Paula			2025-01-17T01:04:45.988Z
Actiniidae	2488163889	72a17f09-ceaa-4420-aff3-3bb99564774e	82e3ca40-2bb8-24f6-e053-2614a8c008ee	Animalia	Cnidaria	Anthozoa	Actiniaria	Actiniidae	Urticina	Urticina felina		SPECIES	Urticina felina (Linnaeus, 1761)	Urticina felina (Linnaeus, 1761)		FR			PRESENT	NA	1928bdf0-f5d2-11dc-8c12-b8a03c50a862	47.3615	-2.85175	50	NA	NA	NA	NA	NA	2011-05-04	4	5	2011	2256780	2256780	HUMAN_OBSERVATION							CC_BY_4_0		Benjamin Guyonnet			2024-01-24T19:53:25.255Z
Actiniidae	2962573220	6b3877d5-4869-43aa-af12-92c703fd5b6d	T-MRCCW30500000E42	Animalia	Cnidaria	Anthozoa	Actiniaria	Actiniidae	Urticina	Urticina felina		SPECIES	Urticina felina (Linnaeus, 1761)	Urticina felina	(Linnaeus, 1761)	GB	BlockC2008	Wales	PRESENT	NA	ee45975b-3d89-42b5-ac7a-c03f47b6dcb4	52.932	-4.63343	1	NA	NA	NA	NA	NA	2008-05-12	12	5	2008	2256780	2256780	HUMAN_OBSERVATION	NRW	MRCCW30500000012			Natural Resources Wales Staff and Contractors		CC_BY_4_0	Natural Resources Wales	Natural Resources Wales Staff and Contractors			2025-01-10T23:23:41.680Z
Actiniidae	2957132534	990e845f-836b-4467-bc5f-46c8495259ec	T-MRMCS00200004EF5	Animalia	Cnidaria	Anthozoa	Actiniaria	Actiniidae	Urticina	Urticina felina		SPECIES	Urticina felina (Linnaeus, 1761)	Urticina felina	(Linnaeus, 1761)	GB	Meldon	Scotland	PRESENT	NA	5d662340-07fa-41b7-a3fc-e2e63ca50800	56.3248	-5.9254	70.7	NA	NA	NA	NA	NA	2007-09-30	30	9	2007	2256780	2256780	HUMAN_OBSERVATION	Seasearch	MRMCS00200000050					CC_BY_4_0	Seasearch	Davies, Y. Yvonne			2025-01-10T00:05:31.541Z
Actiniidae	2957716219	52422715-c1db-40a0-ba16-b84a295d248a	T-MRMCS0010000292E	Animalia	Cnidaria	Anthozoa	Actiniaria	Actiniidae	Urticina	Urticina felina		SPECIES	Urticina felina (Linnaeus, 1761)	Urticina felina	(Linnaeus, 1761)	GB	Parton Slip	England	PRESENT	NA	5d662340-07fa-41b7-a3fc-e2e63ca50800	54.5682	-3.58368	70.7	NA	NA	NA	NA	NA	2006-05-12	12	5	2006	2256780	2256780	HUMAN_OBSERVATION	Seasearch	MRMCS0010000002E					CC_BY_4_0	Seasearch	Robson, C. Colin			2025-01-17T01:04:46.854Z
Actiniidae	4109843446	199958ab-9096-43e1-9f4c-8a4d97feb024	IML-2019-036_005872:475430	Animalia	Cnidaria	Anthozoa	Actiniaria	Actiniidae	Bolocera	Bolocera tuediae		SPECIES	Bolocera tuediae (Johnston, 1832)	Bolocera tuediae	(Johnston, 1832)	CA	Quebec		PRESENT	NA	c98a8d0d-cab2-4506-8c0f-c91a5e4996b9	48.707	-62.6222	10	NA	NA	NA	391	0	2019-09-03	3	9	2019	5711876	5711876	HUMAN_OBSERVATION	IML	DFO_QC_Groundfish-2019					CC_BY_4_0	His Majesty the King in right of Canada, as represented by the Minister of Fisheries and Oceans				2024-07-02T09:40:22.512Z
Actiniidae	4139390591	d6dc810e-93bc-4e1d-8e93-deb9f422a294	DASSHDT00000386_842_100834	Animalia	Cnidaria	Anthozoa	Actiniaria	Actiniidae	Urticina	Urticina felina		SPECIES	Urticina felina (Linnaeus, 1761)	Urticina felina		GB			PRESENT	NA	f6b48504-1651-4a49-a88d-c2bc6178694d	51.199	-4.17913	5	NA	NA	NA	NA	NA	2018-03-20	20	3	2018	2256780	2256780	MATERIAL_SAMPLE	DASSH				Nicola Mello & Ruth Turner		CC_BY_4_0					2024-07-02T10:17:09.468Z
Actiniidae	2956925532	52422715-c1db-40a0-ba16-b84a295d248a	T-MRMCS016000031FA	Animalia	Cnidaria	Anthozoa	Actiniaria	Actiniidae	Urticina	Urticina eques		SPECIES	Urticina eques (Gosse, 1858)	Urticina eques	(Gosse, 1858)	GB	Blyth	England	PRESENT	NA	5d662340-07fa-41b7-a3fc-e2e63ca50800	55.1321	-1.47289	70.7	NA	NA	NA	NA	NA	2014-07-20	20	7	2014	4339145	4339145	HUMAN_OBSERVATION	Seasearch	MRMCS0160000001F					CC_BY_4_0	Seasearch	Dallison, D. Debbie			2025-01-17T01:04:45.708Z
Actiniidae	2957362301	990e845f-836b-4467-bc5f-46c8495259ec	T-MRMCS0070000C8CD	Animalia	Cnidaria	Anthozoa	Actiniaria	Actiniidae	Urticina	Urticina felina		SPECIES	Urticina felina (Linnaeus, 1761)	Urticina felina	(Linnaeus, 1761)	GB	Copinsay Cliff	Scotland	PRESENT	NA	5d662340-07fa-41b7-a3fc-e2e63ca50800	58.8991	-2.66541	70.7	NA	NA	NA	NA	NA	2011-08-30	30	8	2011	2256780	2256780	HUMAN_OBSERVATION	Seasearch	MRMCS007000000C7					CC_BY_4_0	Seasearch	Porter, J. Jo			2025-01-10T00:05:33.671Z
Actiniidae	2488251522	72a17f09-ceaa-4420-aff3-3bb99564774e	82e3ca3f-a010-24f6-e053-2614a8c008ee	Animalia	Cnidaria	Anthozoa	Actiniaria	Actiniidae	Urticina	Urticina felina		SPECIES	Urticina felina (Linnaeus, 1761)	Urticina felina (Linnaeus, 1761)		FR			PRESENT	NA	1928bdf0-f5d2-11dc-8c12-b8a03c50a862	48.9452	-3.20505	50	NA	NA	NA	NA	NA	2011-05-17	17	5	2011	2256780	2256780	HUMAN_OBSERVATION							CC_BY_4_0		Benjamin Guyonnet			2024-01-24T19:53:17.443Z
Actiniidae	4147891962	0be687cb-a53e-4f2f-bd46-a93ac4700c36	15124	Animalia	Cnidaria	Anthozoa	Actiniaria	Actiniidae	Urticina	Urticina felina		SPECIES	Urticina felina (Linnaeus, 1761)	Urticina felina		FR			PRESENT	NA	61e40671-1a75-4bcd-9a0d-63515057d39d	49.984	0.77155	NA	NA	NA	NA	NA	NA	2015-09-15	NA	9	2015	2256780	2256780	HUMAN_OBSERVATION							CC_BY_NC_4_0					2024-01-24T15:54:22.028Z
Actiniidae	4109851994	199958ab-9096-43e1-9f4c-8a4d97feb024	IML-2007-U04_003830:435694	Animalia	Cnidaria	Anthozoa	Actiniaria	Actiniidae	Bolocera	Bolocera tuediae		SPECIES	Bolocera tuediae (Johnston, 1832)	Bolocera tuediae	(Johnston, 1832)	CA	Quebec		PRESENT	NA	c98a8d0d-cab2-4506-8c0f-c91a5e4996b9	49.5827	-64.2762	10	NA	NA	NA	237	0	2007-08-29	29	8	2007	5711876	5711876	HUMAN_OBSERVATION	IML	DFO_QC_Groundfish-2007					CC_BY_4_0	His Majesty the King in right of Canada, as represented by the Minister of Fisheries and Oceans				2024-07-02T09:40:26.212Z
Actiniidae	2957497571	990e845f-836b-4467-bc5f-46c8495259ec	T-MRMCS0200000B914	Animalia	Cnidaria	Anthozoa	Actiniaria	Actiniidae	Urticina	Urticina felina		SPECIES	Urticina felina (Linnaeus, 1761)	Urticina felina	(Linnaeus, 1761)	GB	Cave, SE end, Taransay, Harris	Scotland	PRESENT	NA	5d662340-07fa-41b7-a3fc-e2e63ca50800	57.8839	-7.08093	70.7	NA	NA	NA	NA	NA	2019-06-22	22	6	2019	2256780	2256780	HUMAN_OBSERVATION	Seasearch	MRMCS02000000069					CC_BY_4_0	Seasearch	Woods, A. Andrew			2025-01-10T00:05:28.474Z
Actiniidae	4147891499	0be687cb-a53e-4f2f-bd46-a93ac4700c36	27191	Animalia	Cnidaria	Anthozoa	Actiniaria	Actiniidae	Urticina	Urticina felina		SPECIES	Urticina felina (Linnaeus, 1761)	Urticina felina		GB			PRESENT	NA	61e40671-1a75-4bcd-9a0d-63515057d39d	53.346	1.81435	NA	NA	NA	NA	30.4	0	2009-01-15	NA	1	2009	2256780	2256780	HUMAN_OBSERVATION							CC_BY_NC_4_0					2024-01-24T15:54:21.824Z
Actiniidae	2956485639	928304f1-d313-47cd-b17b-0232bc27b727	T-MRMCS0050000A199	Animalia	Cnidaria	Anthozoa	Actiniaria	Actiniidae	Urticina	Urticina felina		SPECIES	Urticina felina (Linnaeus, 1761)	Urticina felina	(Linnaeus, 1761)	IE	East of Clare Island lighthouse, Co Mayo		PRESENT	NA	5d662340-07fa-41b7-a3fc-e2e63ca50800	53.8287	-9.97581	70.7	NA	NA	NA	NA	NA	2011-08-13	13	8	2011	2256780	2256780	HUMAN_OBSERVATION	Seasearch	MRMCS0050000005A					CC_BY_4_0	Seasearch	Greer, D. Deirdre			2025-01-09T23:55:11.148Z
Actiniidae	2956498678	82d23348-0fee-4e2d-9152-48136ef54b2d	T-MRMCS005000070DD	Animalia	Cnidaria	Anthozoa	Actiniaria	Actiniidae	Urticina	Urticina felina		SPECIES	Urticina felina (Linnaeus, 1761)	Urticina felina	(Linnaeus, 1761)	GB	Red Stack, Chapel Point	Wales	PRESENT	NA	5d662340-07fa-41b7-a3fc-e2e63ca50800	51.6311	-4.67815	70.7	NA	NA	NA	NA	NA	2010-07-03	3	7	2010	2256780	2256780	HUMAN_OBSERVATION	Seasearch	MRMCS00500000044					CC_BY_4_0	Seasearch	Bullimore, R. Ross			2025-01-17T00:57:06.173Z
Actiniidae	2957553011	990e845f-836b-4467-bc5f-46c8495259ec	T-MRMCS00200003829	Animalia	Cnidaria	Anthozoa	Actiniaria	Actiniidae	Urticina	Urticina eques		SPECIES	Urticina eques (Gosse, 1858)	Urticina eques	(Gosse, 1858)	GB	Carr Rocks (North)	Scotland	PRESENT	NA	5d662340-07fa-41b7-a3fc-e2e63ca50800	56.2962	-2.56773	70.7	NA	NA	NA	NA	NA	2006-07-30	30	7	2006	4339145	4339145	HUMAN_OBSERVATION	Seasearch	MRMCS0020000003C					CC_BY_4_0	Seasearch	Duncan, C. Calum			2025-01-10T00:05:30.452Z
Actiniidae	2956823319	82d23348-0fee-4e2d-9152-48136ef54b2d	T-MRMCS0050000292F	Animalia	Cnidaria	Anthozoa	Actiniaria	Actiniidae	Urticina	Urticina felina		SPECIES	Urticina felina (Linnaeus, 1761)	Urticina felina	(Linnaeus, 1761)	GB	North end of Stack Rocks	Wales	PRESENT	NA	5d662340-07fa-41b7-a3fc-e2e63ca50800	51.7759	-5.17489	70.7	NA	NA	NA	NA	NA	2007-04-28	28	4	2007	2256780	2256780	HUMAN_OBSERVATION	Seasearch	MRMCS00500000021					CC_BY_4_0	Seasearch	Bullimore, R. Ross			2025-01-17T00:57:22.728Z
Actiniidae	2957514127	52422715-c1db-40a0-ba16-b84a295d248a	T-MRLRC015000013A8	Animalia	Cnidaria	Anthozoa	Actiniaria	Actiniidae	Urticina	Urticina felina		SPECIES	Urticina felina (Linnaeus, 1761)	Urticina felina	(Linnaeus, 1761)	GB	Railway Line Wreck Reef	England	PRESENT	NA	5d662340-07fa-41b7-a3fc-e2e63ca50800	50.5745	-2.19556	70.7	NA	NA	NA	NA	NA	2014-09-20	20	9	2014	2256780	2256780	HUMAN_OBSERVATION	Seasearch	MRLRC01500000006					CC_BY_4_0	Seasearch	Owen, N. Nick			2025-01-17T01:04:44.012Z
Actiniidae	2916614005	edd017b6-bf00-4b00-93ad-9789c42a36b1	T-MRSNH03000001500	Animalia	Cnidaria	Anthozoa	Actiniaria	Actiniidae	Urticina	Urticina felina		SPECIES	Urticina felina (Linnaeus, 1761)	Urticina felina	(Linnaeus, 1761)	GB	Pentland Firth and Orkney Islands video survey	Scotland	PRESENT	NA	98ba8467-5081-4d15-b168-32d893e18b76	58.6221	-2.99341	100	NA	NA	NA	NA	NA	2008-10-12	NA	NA	2008	2256780	2256780	HUMAN_OBSERVATION	NatureScot	MRSNH03000000005					CC_BY_4_0	NatureScot	Moore, C. Colin			2025-01-16T19:55:58.575Z
Actiniidae	2957755842	990e845f-836b-4467-bc5f-46c8495259ec	T-MRMCS002000001B5	Animalia	Cnidaria	Anthozoa	Actiniaria	Actiniidae	Urticina	Urticina felina		SPECIES	Urticina felina (Linnaeus, 1761)	Urticina felina	(Linnaeus, 1761)	GB	Murrayfield, Mousa	Scotland	PRESENT	NA	5d662340-07fa-41b7-a3fc-e2e63ca50800	59.99	-1.15934	7.1	NA	NA	NA	NA	NA	2003-07-09	9	7	2003	2256780	2256780	HUMAN_OBSERVATION	Seasearch	MRMCS00200000006					CC_BY_4_0	Seasearch	Watson, F. Fiona			2025-01-10T00:05:33.327Z
Actiniidae	4147905149	0be687cb-a53e-4f2f-bd46-a93ac4700c36	35964	Animalia	Cnidaria	Anthozoa	Actiniaria	Actiniidae	Urticina	Urticina eques		SPECIES	Urticina eques (Gosse, 1858)	Urticina eques		GB			PRESENT	NA	61e40671-1a75-4bcd-9a0d-63515057d39d	55.8687	-1.29669	NA	NA	NA	NA	89	0	2014-01-15	NA	1	2014	4339145	4339145	HUMAN_OBSERVATION							CC_BY_NC_4_0					2024-01-24T15:54:25.257Z
Actiniidae	2957571413	990e845f-836b-4467-bc5f-46c8495259ec	T-MRMCS007000082EA	Animalia	Cnidaria	Anthozoa	Actiniaria	Actiniidae	Urticina	Urticina felina		SPECIES	Urticina felina (Linnaeus, 1761)	Urticina felina	(Linnaeus, 1761)	GB	Wreck Pionersk	Scotland	PRESENT	NA	5d662340-07fa-41b7-a3fc-e2e63ca50800	60.1194	-1.17173	70.7	NA	NA	NA	NA	NA	2009-08-27	27	8	2009	2256780	2256780	HUMAN_OBSERVATION	Seasearch	MRMCS00700000094					CC_BY_4_0	Seasearch	Faulks, N. Nicola			2025-01-10T00:05:29.912Z
Actiniidae	2924367566	fae37d1f-5b7a-4fe2-8cfa-8948aefbcac2	554336837	Animalia	Cnidaria	Anthozoa	Actiniaria	Actiniidae	Urticina	Urticina felina		SPECIES	Urticina felina (Linnaeus, 1761)	Urticina felina	(Linnaeus, 1761)	GB	PBSR116 Cam	England	PRESENT	NA	598eb93d-a844-4289-8adb-0f8583dac91e	50.6008	-4.91447	70.7	NA	NA	NA	NA	NA	2013-03-02	2	3	2013	2256780	2256780	HUMAN_OBSERVATION		MRNE010800000028		T-MRNE010800016F47			CC_BY_4_0	Natural England	Marine, R.S.S.			2025-01-16T20:34:19.147Z
Actiniidae	3035136870	686c1b9b-5f29-4e1f-8c28-f9779d264579	MRPMN0010000045A	Animalia	Cnidaria	Anthozoa	Actiniaria	Actiniidae	Urticina	Urticina felina		SPECIES	Urticina felina (Linnaeus, 1761)	Urticina felina	(Linnaeus, 1761)	IM		Isle of Man	PRESENT	NA	f0a23325-1a1d-4b4c-a192-63765963d0a4	54.0699	-4.62541	70.1	NA	NA	NA	35	NA	2006-03-26	26	3	2006	2256780	2256780	MATERIAL_SAMPLE	PNHS				Porcupine Marine Natural History Society		CC_BY_4_0	Porcupine Natural History Society	Porcupine Marine Natural History Society			2025-01-11T00:20:26.632Z
Actiniidae	2917773383	edd017b6-bf00-4b00-93ad-9789c42a36b1	T-MRSNH01800006472	Animalia	Cnidaria	Anthozoa	Actiniaria	Actiniidae	Urticina	Urticina felina		SPECIES	Urticina felina (Linnaeus, 1761)	Urticina felina	(Linnaeus, 1761)	GB	2012 Mull of Kintyre video survey	Scotland	PRESENT	NA	98ba8467-5081-4d15-b168-32d893e18b76	55.3464	-5.89451	100	NA	NA	NA	NA	NA	2012-10-02	2	10	2012	2256780	2256780	HUMAN_OBSERVATION	NatureScot	MRSNH0180000002F					CC_BY_4_0	NatureScot	Moore, C. Colin			2025-01-16T19:56:03.463Z
Actiniidae	2956516036	928304f1-d313-47cd-b17b-0232bc27b727	T-MRMCS005000047F0	Animalia	Cnidaria	Anthozoa	Actiniaria	Actiniidae	Urticina	Urticina felina		SPECIES	Urticina felina (Linnaeus, 1761)	Urticina felina	(Linnaeus, 1761)	IE	Black Head, west side of Old Head of Kinsale		PRESENT	NA	5d662340-07fa-41b7-a3fc-e2e63ca50800	51.6259	-8.52438	70.7	NA	NA	NA	NA	NA	2009-09-27	27	9	2009	2256780	2256780	HUMAN_OBSERVATION	Seasearch	MRMCS00500000030					CC_BY_4_0	Seasearch	Buckley, O. Oliver			2025-01-09T23:55:21.977Z
Actiniidae	2957185128	990e845f-836b-4467-bc5f-46c8495259ec	T-MRSS00100000D9A	Animalia	Cnidaria	Anthozoa	Actiniaria	Actiniidae	Urticina	Urticina felina		SPECIES	Urticina felina (Linnaeus, 1761)	Urticina felina	(Linnaeus, 1761)	GB	Old Hill Island	Scotland	PRESENT	NA	5d662340-07fa-41b7-a3fc-e2e63ca50800	58.2834	-6.91786	70.7	NA	NA	NA	NA	NA	2002-03-31	31	3	2002	2256780	2256780	HUMAN_OBSERVATION	Seasearch	MRSS00100000009					CC_BY_4_0	Seasearch	Duncan, C. Calum			2025-01-10T00:05:33.240Z
Actiniidae	4109851129	199958ab-9096-43e1-9f4c-8a4d97feb024	IML-2017-027_005522:451622	Animalia	Cnidaria	Anthozoa	Actiniaria	Actiniidae	Bolocera	Bolocera tuediae		SPECIES	Bolocera tuediae (Johnston, 1832)	Bolocera tuediae	(Johnston, 1832)	CA	Quebec		PRESENT	NA	c98a8d0d-cab2-4506-8c0f-c91a5e4996b9	48.9208	-67.686	10	NA	NA	NA	281	0	2017-08-22	22	8	2017	5711876	5711876	HUMAN_OBSERVATION	IML	DFO_QC_Groundfish-2017					CC_BY_4_0	His Majesty the King in right of Canada, as represented by the Minister of Fisheries and Oceans				2024-07-02T09:40:25.869Z
Actiniidae	2925376212	fae37d1f-5b7a-4fe2-8cfa-8948aefbcac2	554148174	Animalia	Cnidaria	Anthozoa	Actiniaria	Actiniidae	Urticina	Urticina felina		SPECIES	Urticina felina (Linnaeus, 1761)	Urticina felina	(Linnaeus, 1761)	GB	GT051_STN_159	England	PRESENT	1	598eb93d-a844-4289-8adb-0f8583dac91e	51.0332	1.2298	70.7	NA	NA	NA	NA	NA	2014-06-22	22	6	2014	2256780	2256780	HUMAN_OBSERVATION		MRNE014100000003		T-MRNE014100003121			CC_BY_4_0	Natural England	Recorders, F. Field			2025-01-16T20:34:15.143Z
Actiniidae	4109837244	199958ab-9096-43e1-9f4c-8a4d97feb024	IML-2006-U02_003642:149806	Animalia	Cnidaria	Anthozoa	Actiniaria	Actiniidae	Bolocera	Bolocera tuediae		SPECIES	Bolocera tuediae (Johnston, 1832)	Bolocera tuediae	(Johnston, 1832)	CA	Quebec		PRESENT	NA	c98a8d0d-cab2-4506-8c0f-c91a5e4996b9	48.6163	-68.739	10	NA	NA	NA	329	0	2006-08-26	26	8	2006	5711876	5711876	HUMAN_OBSERVATION	IML	DFO_QC_Groundfish-2006					CC_BY_4_0	His Majesty the King in right of Canada, as represented by the Minister of Fisheries and Oceans				2024-07-02T09:40:20.138Z
Actiniidae	2956648653	82d23348-0fee-4e2d-9152-48136ef54b2d	T-MRMCS0050001C71B	Animalia	Cnidaria	Anthozoa	Actiniaria	Actiniidae	Urticina	Urticina felina		SPECIES	Urticina felina (Linnaeus, 1761)	Urticina felina	(Linnaeus, 1761)	GB	Collier wreckage, Stack Buoy, entrance to Milford Haven	Wales	PRESENT	NA	5d662340-07fa-41b7-a3fc-e2e63ca50800	51.7086	-5.10688	70.7	NA	NA	NA	NA	NA	2019-07-21	21	7	2019	2256780	2256780	HUMAN_OBSERVATION	Seasearch	MRMCS005000000F7					CC_BY_4_0	Seasearch				2025-01-17T00:57:22.195Z
Actiniidae	4109774323	199958ab-9096-43e1-9f4c-8a4d97feb024	IML-2013-030_004774:306363	Animalia	Cnidaria	Anthozoa	Actiniaria	Actiniidae	Bolocera	Bolocera tuediae		SPECIES	Bolocera tuediae (Johnston, 1832)	Bolocera tuediae	(Johnston, 1832)	CA	Quebec		PRESENT	NA	c98a8d0d-cab2-4506-8c0f-c91a5e4996b9	48.2947	-61.1387	10	NA	NA	NA	407	0	2013-08-14	14	8	2013	5711876	5711876	HUMAN_OBSERVATION	IML	DFO_QC_Groundfish-2013					CC_BY_4_0	His Majesty the King in right of Canada, as represented by the Minister of Fisheries and Oceans				2024-07-02T09:39:59.314Z
Actiniidae	2956805073	82d23348-0fee-4e2d-9152-48136ef54b2d	T-MRMCS012000005FA	Animalia	Cnidaria	Anthozoa	Actiniaria	Actiniidae	Urticina	Urticina felina		SPECIES	Urticina felina (Linnaeus, 1761)	Urticina felina	(Linnaeus, 1761)	GB	Crow Rock, off Linney Head	Wales	PRESENT	NA	5d662340-07fa-41b7-a3fc-e2e63ca50800	51.6121	-5.05606	70.7	NA	NA	NA	NA	NA	2006-06-03	3	6	2006	2256780	2256780	HUMAN_OBSERVATION	Seasearch	MRMCS01200000009					CC_BY_4_0	Seasearch	Bound, S. Steve			2025-01-17T00:57:09.262Z
Actiniidae	2957237112	52422715-c1db-40a0-ba16-b84a295d248a	T-MRLRC00300003B9D	Animalia	Cnidaria	Anthozoa	Actiniaria	Actiniidae	Urticina	Urticina felina		SPECIES	Urticina felina (Linnaeus, 1761)	Urticina felina	(Linnaeus, 1761)	GB	Sally's Silty Spong Site, St Martin's	England	PRESENT	NA	5d662340-07fa-41b7-a3fc-e2e63ca50800	49.9687	-6.26258	70.7	NA	NA	NA	NA	NA	2010-05-13	13	5	2010	2256780	2256780	HUMAN_OBSERVATION	Seasearch	MRLRC00300000041					CC_BY_4_0	Seasearch	Sharrock, S. Sally			2025-01-17T01:04:48.529Z
Actiniidae	2956763795	82d23348-0fee-4e2d-9152-48136ef54b2d	T-MRMES00200004A60	Animalia	Cnidaria	Anthozoa	Actiniaria	Actiniidae	Urticina	Urticina felina		SPECIES	Urticina felina (Linnaeus, 1761)	Urticina felina	(Linnaeus, 1761)	GB	Rissoides Hunt, approx 0.6km NE of St Tudwal's East.	Wales	PRESENT	NA	5d662340-07fa-41b7-a3fc-e2e63ca50800	52.8104	-4.45143	70.7	NA	NA	NA	NA	NA	2014-08-23	23	8	2014	2256780	2256780	HUMAN_OBSERVATION	Seasearch	MRMES0020000002B					CC_BY_4_0	Seasearch				2025-01-17T00:57:08.789Z
Actiniidae	4109847919	199958ab-9096-43e1-9f4c-8a4d97feb024	IML-2019-036_005850:474684	Animalia	Cnidaria	Anthozoa	Actiniaria	Actiniidae	Bolocera	Bolocera tuediae		SPECIES	Bolocera tuediae (Johnston, 1832)	Bolocera tuediae	(Johnston, 1832)	CA	Quebec		PRESENT	NA	c98a8d0d-cab2-4506-8c0f-c91a5e4996b9	49.3837	-65.5735	10	NA	NA	NA	328	0	2019-08-31	31	8	2019	5711876	5711876	HUMAN_OBSERVATION	IML	DFO_QC_Groundfish-2019					CC_BY_4_0	His Majesty the King in right of Canada, as represented by the Minister of Fisheries and Oceans				2024-07-02T09:40:24.843Z
Actiniidae	2956555471	928304f1-d313-47cd-b17b-0232bc27b727	T-MRMCS00500015F9A	Animalia	Cnidaria	Anthozoa	Actiniaria	Actiniidae	Urticina	Urticina felina		SPECIES	Urticina felina (Linnaeus, 1761)	Urticina felina	(Linnaeus, 1761)	IE	Hole Ogen Bay, Old Head of Kinsale		PRESENT	NA	5d662340-07fa-41b7-a3fc-e2e63ca50800	51.6105	-8.52844	70.7	NA	NA	NA	NA	NA	2015-07-31	31	7	2015	2256780	2256780	HUMAN_OBSERVATION	Seasearch	MRMCS005000000B2					CC_BY_4_0	Seasearch				2025-01-09T23:55:31.838Z
Actiniidae	2962495231	6b3877d5-4869-43aa-af12-92c703fd5b6d	T-MRCCW30500001A0F	Animalia	Cnidaria	Anthozoa	Actiniaria	Actiniidae	Urticina	Urticina felina		SPECIES	Urticina felina (Linnaeus, 1761)	Urticina felina	(Linnaeus, 1761)	GB	other??	Wales	PRESENT	NA	ee45975b-3d89-42b5-ac7a-c03f47b6dcb4	51.7092	-5.44618	1	NA	NA	NA	NA	NA	2007-08-09	9	8	2007	2256780	2256780	HUMAN_OBSERVATION	NRW	MRCCW30500000013			Natural Resources Wales Staff and Contractors		CC_BY_4_0	Natural Resources Wales	Natural Resources Wales Staff and Contractors			2025-01-10T23:23:40.341Z
Actiniidae	2957616107	990e845f-836b-4467-bc5f-46c8495259ec	T-MRMCS00200004745	Animalia	Cnidaria	Anthozoa	Actiniaria	Actiniidae	Urticina	Urticina felina		SPECIES	Urticina felina (Linnaeus, 1761)	Urticina felina	(Linnaeus, 1761)	GB	Smythe Rock	Scotland	PRESENT	NA	5d662340-07fa-41b7-a3fc-e2e63ca50800	57.0258	-5.73663	70.7	NA	NA	NA	NA	NA	2006-08-27	27	8	2006	2256780	2256780	HUMAN_OBSERVATION	Seasearch	MRMCS0020000004A					CC_BY_4_0	Seasearch	Crosby, R. Ron			2025-01-10T00:05:31.992Z
Actiniidae	2956990800	990e845f-836b-4467-bc5f-46c8495259ec	T-MRMCS002000037F6	Animalia	Cnidaria	Anthozoa	Actiniaria	Actiniidae	Urticina	Urticina felina		SPECIES	Urticina felina (Linnaeus, 1761)	Urticina felina	(Linnaeus, 1761)	GB	Holborn head	Scotland	PRESENT	NA	5d662340-07fa-41b7-a3fc-e2e63ca50800	58.6256	-3.54691	70.7	NA	NA	NA	NA	NA	2006-01-15	15	1	2006	2256780	2256780	HUMAN_OBSERVATION	Seasearch	MRMCS0020000003B					CC_BY_4_0	Seasearch	Guest, R. Richard			2025-01-10T00:05:30.072Z
Actiniidae	2957522799	52422715-c1db-40a0-ba16-b84a295d248a	T-MRMCS00100002E33	Animalia	Cnidaria	Anthozoa	Actiniaria	Actiniidae	Urticina	Urticina felina		SPECIES	Urticina felina (Linnaeus, 1761)	Urticina felina	(Linnaeus, 1761)	GB	St Anchorite's Rock Reef	England	PRESENT	NA	5d662340-07fa-41b7-a3fc-e2e63ca50800	50.2478	-3.97794	70.7	NA	NA	NA	NA	NA	2006-08-19	19	8	2006	2256780	2256780	HUMAN_OBSERVATION	Seasearch	MRMCS00100000032					CC_BY_4_0	Seasearch	Restell, M. Mary			2025-01-17T01:04:44.558Z
Actiniidae	4034275417	a2d59875-d379-4753-b4f7-3c19002080a9	TAXA-24963	Animalia	Cnidaria	Anthozoa	Actiniaria	Actiniidae	Urticina	Urticina felina		SPECIES	Urticina felina (Linnaeus, 1761)	Urticina felina	(Linnaeus, 1761)	SE	Y. Vannholmen, vÃ¤stsidan		PRESENT	NA	a067ec85-ef28-4672-80ed-3cdcbf6c2667	57.9322	11.514	NA	NA	NA	NA	20	0.5	2000-07-15	15	7	2000	2256780	2256780	MATERIAL_SAMPLE							CC0_1_0	Swedish Agency for Marine and Water Management	Jan Karlsson			2024-06-25T13:21:03.141Z
Actiniidae	2956484097	928304f1-d313-47cd-b17b-0232bc27b727	T-MRMCS00500005DCF	Animalia	Cnidaria	Anthozoa	Actiniaria	Actiniidae	Urticina	Urticina felina		SPECIES	Urticina felina (Linnaeus, 1761)	Urticina felina	(Linnaeus, 1761)	IE	Flay Rock, Horn Head		PRESENT	NA	5d662340-07fa-41b7-a3fc-e2e63ca50800	55.2284	-7.98407	70.7	NA	NA	NA	NA	NA	2009-06-28	28	6	2009	2256780	2256780	HUMAN_OBSERVATION	Seasearch	MRMCS0050000003C					CC_BY_4_0	Seasearch	Mcclintock, D. Dearn			2025-01-09T23:55:10.584Z
Actiniidae	2957856057	990e845f-836b-4467-bc5f-46c8495259ec	T-MRMCS020000026B9	Animalia	Cnidaria	Anthozoa	Actiniaria	Actiniidae	Urticina	Urticina felina		SPECIES	Urticina felina (Linnaeus, 1761)	Urticina felina	(Linnaeus, 1761)	GB	Ulva small Island	Scotland	PRESENT	NA	5d662340-07fa-41b7-a3fc-e2e63ca50800	56.4578	-6.22701	70.7	NA	NA	NA	NA	NA	2016-09-19	19	9	2016	2256780	2256780	HUMAN_OBSERVATION	Seasearch	MRMCS02000000020					CC_BY_4_0	Seasearch	Russell, T. Trudy			2025-01-10T00:05:34.198Z
Actiniidae	2956732037	82d23348-0fee-4e2d-9152-48136ef54b2d	T-MRMES002000023C0	Animalia	Cnidaria	Anthozoa	Actiniaria	Actiniidae	Urticina	Urticina felina		SPECIES	Urticina felina (Linnaeus, 1761)	Urticina felina	(Linnaeus, 1761)	GB	Porth Castell, Ravenspoint Road, Trearddur Bay, West Anglesey, North Wales	Wales	PRESENT	NA	5d662340-07fa-41b7-a3fc-e2e63ca50800	53.2722	-4.62185	70.7	NA	NA	NA	NA	NA	2010-04-17	17	4	2010	2256780	2256780	HUMAN_OBSERVATION	Seasearch	MRMES0020000001A					CC_BY_4_0	Seasearch	Dowrick, R. Robert			2025-01-17T00:57:21.198Z
Actiniidae	4147882566	0be687cb-a53e-4f2f-bd46-a93ac4700c36	34616	Animalia	Cnidaria	Anthozoa	Actiniaria	Actiniidae	Urticina	Urticina felina		SPECIES	Urticina felina (Linnaeus, 1761)	Urticina felina		GB			PRESENT	NA	61e40671-1a75-4bcd-9a0d-63515057d39d	53.8329	0.90075	NA	NA	NA	NA	44	0	2013-02-15	NA	2	2013	2256780	2256780	HUMAN_OBSERVATION							CC_BY_NC_4_0					2024-01-24T15:54:19.259Z
Actiniidae	2932360009	a71b06c8-c62d-46ed-8daa-f10b0aeca0da	437885213	Animalia	Cnidaria	Anthozoa	Actiniaria	Actiniidae	Urticina	Urticina eques		SPECIES	Urticina eques (Gosse, 1858)	Urticina eques	(Gosse, 1858)	GB	Station 83 - Camera Sledge	England	PRESENT	NA	bb108780-00da-49a7-ba12-40a25192a626	54.6278	2.09265	70.7	NA	NA	NA	NA	NA	2008-04-14	14	4	2008	4339145	4339145	HUMAN_OBSERVATION		MRCON01300000002		T-MRCON01300000623			CC_BY_4_0	Joint Nature Conservation Committee				2025-01-09T18:58:17.718Z
Actiniidae	4109833367	199958ab-9096-43e1-9f4c-8a4d97feb024	IML-2017-027_005426:448573	Animalia	Cnidaria	Anthozoa	Actiniaria	Actiniidae	Bolocera	Bolocera tuediae		SPECIES	Bolocera tuediae (Johnston, 1832)	Bolocera tuediae	(Johnston, 1832)	CA	Quebec		PRESENT	NA	c98a8d0d-cab2-4506-8c0f-c91a5e4996b9	49.8647	-59.6068	10	NA	NA	NA	202	0	2017-08-05	5	8	2017	5711876	5711876	HUMAN_OBSERVATION	IML	DFO_QC_Groundfish-2017					CC_BY_4_0	His Majesty the King in right of Canada, as represented by the Minister of Fisheries and Oceans				2024-07-02T09:40:18.558Z
Actiniidae	2957709187	990e845f-836b-4467-bc5f-46c8495259ec	T-MRMCS002000002FC	Animalia	Cnidaria	Anthozoa	Actiniaria	Actiniidae	Urticina	Urticina felina		SPECIES	Urticina felina (Linnaeus, 1761)	Urticina felina	(Linnaeus, 1761)	GB	Goodwill Merchant, Ness of Ireland	Scotland	PRESENT	NA	5d662340-07fa-41b7-a3fc-e2e63ca50800	59.9965	-1.34588	70.7	NA	NA	NA	NA	NA	2003-07-27	27	7	2003	2256780	2256780	HUMAN_OBSERVATION	Seasearch	MRMCS00200000006					CC_BY_4_0	Seasearch	Watson, F. Fiona			2025-01-10T00:05:33.305Z
Actiniidae	2956604229	82d23348-0fee-4e2d-9152-48136ef54b2d	T-MRMES00200005AC8	Animalia	Cnidaria	Anthozoa	Actiniaria	Actiniidae	Urticina	Urticina felina		SPECIES	Urticina felina (Linnaeus, 1761)	Urticina felina	(Linnaeus, 1761)	GB	Mud and Boulders	Wales	PRESENT	NA	5d662340-07fa-41b7-a3fc-e2e63ca50800	53.2741	-4.65848	70.7	NA	NA	NA	NA	NA	2016-06-11	11	6	2016	2256780	2256780	HUMAN_OBSERVATION	Seasearch	MRMES00200000034					CC_BY_4_0	Seasearch	Morris-Webb, L. Liz			2025-01-17T00:57:14.191Z
Actiniidae	2962130132	6b3877d5-4869-43aa-af12-92c703fd5b6d	T-JNCCMNCR40615032	Animalia	Cnidaria	Anthozoa	Actiniaria	Actiniidae	Urticina	Urticina felina		SPECIES	Urticina felina (Linnaeus, 1761)	Urticina felina	(Linnaeus, 1761)	GB	`TennisBallCave`, southoftheneck.(Skomer)	Wales	PRESENT	NA	ee45975b-3d89-42b5-ac7a-c03f47b6dcb4	51.7337	-5.27517	1	NA	NA	NA	NA	NA	2001-07-03	3	7	2001	2256780	2256780	HUMAN_OBSERVATION	NRW	JNCCMNCR40000961			Natural Resources Wales Staff and Contractors		CC_BY_4_0	Natural Resources Wales	Natural Resources Wales Staff and Contractors			2025-01-10T23:23:38.745Z
Actiniidae	4109770311	199958ab-9096-43e1-9f4c-8a4d97feb024	IML-2006-U02_003632:150352	Animalia	Cnidaria	Anthozoa	Actiniaria	Actiniidae	Bolocera	Bolocera tuediae		SPECIES	Bolocera tuediae (Johnston, 1832)	Bolocera tuediae	(Johnston, 1832)	CA	Quebec		PRESENT	NA	c98a8d0d-cab2-4506-8c0f-c91a5e4996b9	49.9607	-65.9047	10	NA	NA	NA	146	0	2006-08-24	24	8	2006	5711876	5711876	HUMAN_OBSERVATION	IML	DFO_QC_Groundfish-2006					CC_BY_4_0	His Majesty the King in right of Canada, as represented by the Minister of Fisheries and Oceans				2024-07-02T09:39:55.501Z
Actiniidae	4147899223	0be687cb-a53e-4f2f-bd46-a93ac4700c36	1659	Animalia	Cnidaria	Anthozoa	Actiniaria	Actiniidae	Urticina	Urticina felina		SPECIES	Urticina felina (Linnaeus, 1761)	Urticina felina		FR			PRESENT	NA	61e40671-1a75-4bcd-9a0d-63515057d39d	49.6607	-0.677039	NA	NA	NA	NA	38.66	0	2014-10-15	NA	10	2014	2256780	2256780	HUMAN_OBSERVATION							CC_BY_NC_4_0					2024-01-24T15:54:23.846Z
Actiniidae	4109792165	199958ab-9096-43e1-9f4c-8a4d97feb024	IML-2009-U04_004072:435790	Animalia	Cnidaria	Anthozoa	Actiniaria	Actiniidae	Bolocera	Bolocera tuediae		SPECIES	Bolocera tuediae (Johnston, 1832)	Bolocera tuediae	(Johnston, 1832)	CA	Quebec		PRESENT	NA	c98a8d0d-cab2-4506-8c0f-c91a5e4996b9	48.5683	-59.7212	10	NA	NA	NA	208	0	2009-08-04	4	8	2009	5711876	5711876	HUMAN_OBSERVATION	IML	DFO_QC_Groundfish-2009					CC_BY_4_0	His Majesty the King in right of Canada, as represented by the Minister of Fisheries and Oceans				2024-07-02T09:40:06.398Z
Actiniidae	4034357336	a2d59875-d379-4753-b4f7-3c19002080a9	TAXA-88298	Animalia	Cnidaria	Anthozoa	Actiniaria	Actiniidae	Urticina	Urticina felina		SPECIES	Urticina felina (Linnaeus, 1761)	Urticina felina	(Linnaeus, 1761)	SE	N31		PRESENT	NA	a067ec85-ef28-4672-80ed-3cdcbf6c2667	57.6363	11.6215	NA	NA	NA	NA	28	0	2006-09-12	12	9	2006	2256780	2256780	MATERIAL_SAMPLE							CC0_1_0	Swedish Agency for Marine and Water Management	Bo Gustavsson			2024-06-25T13:21:05.748Z
Actiniidae	2957206000	990e845f-836b-4467-bc5f-46c8495259ec	T-MRMCS02000007E50	Animalia	Cnidaria	Anthozoa	Actiniaria	Actiniidae	Urticina	Urticina felina		SPECIES	Urticina felina (Linnaeus, 1761)	Urticina felina	(Linnaeus, 1761)	GB	Tabarka wreck, Burra Sound, Scapa Flow, Orkney	Scotland	PRESENT	NA	5d662340-07fa-41b7-a3fc-e2e63ca50800	58.9304	-3.31659	70.7	NA	NA	NA	NA	NA	2018-08-17	17	8	2018	2256780	2256780	HUMAN_OBSERVATION	Seasearch	MRMCS0200000004A					CC_BY_4_0	Seasearch	Hirst, N. Natalie			2025-01-10T00:05:32.539Z
Actiniidae	4109855242	199958ab-9096-43e1-9f4c-8a4d97feb024	IML-2013-030_004855:311254	Animalia	Cnidaria	Anthozoa	Actiniaria	Actiniidae	Bolocera	Bolocera tuediae		SPECIES	Bolocera tuediae (Johnston, 1832)	Bolocera tuediae	(Johnston, 1832)	CA	Quebec		PRESENT	NA	c98a8d0d-cab2-4506-8c0f-c91a5e4996b9	48.7883	-60.3633	10	NA	NA	NA	289	0	2013-08-29	29	8	2013	5711876	5711876	HUMAN_OBSERVATION	IML	DFO_QC_Groundfish-2013					CC_BY_4_0	His Majesty the King in right of Canada, as represented by the Minister of Fisheries and Oceans				2024-07-02T09:40:27.135Z
Actiniidae	4019459115	a2524e29-0395-48b5-96d0-2e3de27f9944	TAXA-276635	Animalia	Cnidaria	Anthozoa	Actiniaria	Actiniidae	Urticina	Urticina felina		SPECIES	Urticina felina (Linnaeus, 1761)	Urticina felina	(Linnaeus, 1761)	SE	Ã–stra rÃ¶n		PRESENT	NA	a067ec85-ef28-4672-80ed-3cdcbf6c2667	57.4205	11.8325	NA	NA	NA	NA	20	0.5	2012-07-30	30	7	2012	2256780	2256780	MATERIAL_SAMPLE							CC0_1_0	Swedish Agency for Marine and Water Management	Bo Gustafsson			2024-06-25T10:54:59.669Z
Actiniidae	2956533178	928304f1-d313-47cd-b17b-0232bc27b727	T-MRMCS00500007923	Animalia	Cnidaria	Anthozoa	Actiniaria	Actiniidae	Urticina	Urticina felina		SPECIES	Urticina felina (Linnaeus, 1761)	Urticina felina	(Linnaeus, 1761)	IE	Guillayenes, Tramore, Co. Waterford		PRESENT	NA	5d662340-07fa-41b7-a3fc-e2e63ca50800	52.1354	-7.17768	70.7	NA	NA	NA	NA	NA	2010-07-28	28	7	2010	2256780	2256780	HUMAN_OBSERVATION	Seasearch	MRMCS00500000047					CC_BY_4_0	Seasearch	Barry, E. Eoin			2025-01-09T23:55:25.433Z
Actiniidae	2917670566	edd017b6-bf00-4b00-93ad-9789c42a36b1	T-MRSNH03000008FA3	Animalia	Cnidaria	Anthozoa	Actiniaria	Actiniidae	Urticina	Urticina felina		SPECIES	Urticina felina (Linnaeus, 1761)	Urticina felina	(Linnaeus, 1761)	GB	Video run B03	Scotland	PRESENT	NA	98ba8467-5081-4d15-b168-32d893e18b76	56.9674	-7.3696	100	NA	NA	NA	NA	NA	2017-05-12	12	5	2017	2256780	2256780	HUMAN_OBSERVATION	NatureScot	MRSNH0300000002F					CC_BY_4_0	NatureScot	Moore, C. Colin			2025-01-16T19:56:07.012Z
Actiniidae	2956612568	52422715-c1db-40a0-ba16-b84a295d248a	T-MRMCS0040000234E	Animalia	Cnidaria	Anthozoa	Actiniaria	Actiniidae	Urticina	Urticina felina		SPECIES	Urticina felina (Linnaeus, 1761)	Urticina felina	(Linnaeus, 1761)	GB	Wreck: steam trawler	England	PRESENT	NA	5d662340-07fa-41b7-a3fc-e2e63ca50800	50.7459	-0.187958	70.7	NA	NA	NA	NA	NA	2012-08-05	5	8	2012	2256780	2256780	HUMAN_OBSERVATION	Seasearch	MRMCS00400000023					CC_BY_4_0	Seasearch	Lucey, J. James			2025-01-17T01:04:38.943Z
Actiniidae	4109789583	199958ab-9096-43e1-9f4c-8a4d97feb024	IML-2016-037_005280:438617	Animalia	Cnidaria	Anthozoa	Actiniaria	Actiniidae	Bolocera	Bolocera tuediae		SPECIES	Bolocera tuediae (Johnston, 1832)	Bolocera tuediae	(Johnston, 1832)	CA	Quebec		PRESENT	NA	c98a8d0d-cab2-4506-8c0f-c91a5e4996b9	50.1048	-58.239	10	NA	NA	NA	221	0	2016-08-10	10	8	2016	5711876	5711876	HUMAN_OBSERVATION	IML	DFO_QC_Groundfish-2016					CC_BY_4_0	His Majesty the King in right of Canada, as represented by the Minister of Fisheries and Oceans				2024-07-02T09:40:05.772Z
Actiniidae	4034389996	a2d59875-d379-4753-b4f7-3c19002080a9	TAXA-257853	Animalia	Cnidaria	Anthozoa	Actiniaria	Actiniidae	Bolocera	Bolocera tuediae		SPECIES	Bolocera tuediae (Johnston, 1832)	Bolocera tuediae	(Johnston, 1832)	SE	T50		PRESENT	NA	a067ec85-ef28-4672-80ed-3cdcbf6c2667	58.474	10.6286	NA	NA	NA	NA	191.5	8.5	2013-09-06	6	9	2013	5711876	5711876	MATERIAL_SAMPLE							CC0_1_0	Swedish Agency for Marine and Water Management	Jon Teleberg			2024-06-25T13:21:13.929Z
Actiniidae	2957719017	52422715-c1db-40a0-ba16-b84a295d248a	T-MRLRC00700003D16	Animalia	Cnidaria	Anthozoa	Actiniaria	Actiniidae	Urticina	Urticina felina		SPECIES	Urticina felina (Linnaeus, 1761)	Urticina felina	(Linnaeus, 1761)	GB	Echinoidea	England	PRESENT	NA	5d662340-07fa-41b7-a3fc-e2e63ca50800	51.0454	1.30316	70.7	NA	NA	NA	NA	NA	2013-09-28	28	9	2013	2256780	2256780	HUMAN_OBSERVATION	Seasearch	MRLRC00700000010					CC_BY_4_0	Seasearch	Young, P. Paula			2025-01-17T01:04:46.796Z
Actiniidae	2956467835	928304f1-d313-47cd-b17b-0232bc27b727	T-MRMCS00500004A64	Animalia	Cnidaria	Anthozoa	Actiniaria	Actiniidae	Urticina	Urticina felina		SPECIES	Urticina felina (Linnaeus, 1761)	Urticina felina	(Linnaeus, 1761)	IE	Muglins, Dalkey, Co. Dublin		PRESENT	NA	5d662340-07fa-41b7-a3fc-e2e63ca50800	53.2716	-6.07118	70.7	NA	NA	NA	NA	NA	2009-10-04	4	10	2009	2256780	2256780	HUMAN_OBSERVATION	Seasearch	MRMCS00500000032					CC_BY_4_0	Seasearch	Carroll, F. Fidelma			2025-01-09T23:55:08.516Z
Actiniidae	2957091031	52422715-c1db-40a0-ba16-b84a295d248a	T-MRMCS004000009A6	Animalia	Cnidaria	Anthozoa	Actiniaria	Actiniidae	Urticina	Urticina felina		SPECIES	Urticina felina (Linnaeus, 1761)	Urticina felina	(Linnaeus, 1761)	GB	Near WWII 'Hedgehogs'	England	PRESENT	NA	5d662340-07fa-41b7-a3fc-e2e63ca50800	50.6988	-0.685561	70.7	NA	NA	NA	NA	NA	2000-09-10	10	9	2000	2256780	2256780	HUMAN_OBSERVATION	Seasearch	MRMCS00400000008					CC_BY_4_0	Seasearch	Wood, C. Chris			2025-01-17T01:04:47.936Z
Actiniidae	4947422037	44c5565c-b772-404e-9231-fc78d77dfbb4	SWG9902073606	Animalia	Cnidaria	Anthozoa	Actiniaria	Actiniidae	Urticina	Urticina felina		SPECIES	Urticina felina (Linnaeus, 1761)	Urticina felina (Linnaeus, 1761)		NL	Zuid-Beveland, Borsele, Borssele, cooling water outlet nuclear power plant	Zeeland	PRESENT	NA	16afe573-48e9-4c9e-836c-69e8489885fc	51.426	3.717	100	0.001	NA	NA	NA	NA	2016-07-23	23	7	2016	2256780	2256780	HUMAN_OBSERVATION	SWG		SWG9902073606		Strandwerkgroep Waterweg-Noord		CC_BY_NC_4_0		Strandwerkgroep Waterweg-Noord			2024-09-26T10:05:32.312Z
Actiniidae	2924745221	fae37d1f-5b7a-4fe2-8cfa-8948aefbcac2	554190231	Animalia	Cnidaria	Anthozoa	Actiniaria	Actiniidae	Urticina	Urticina felina		SPECIES	Urticina felina (Linnaeus, 1761)	Urticina felina	(Linnaeus, 1761)	GB	NDLS_Video Tow/Stills (DC)_GT019_STN_008_A1	England	PRESENT	NA	598eb93d-a844-4289-8adb-0f8583dac91e	50.6778	-1.56757	70.7	NA	NA	NA	NA	NA	2014-09-09	9	9	2014	2256780	2256780	HUMAN_OBSERVATION		MRNE017600000002		T-MRNE0176000024E8			CC_BY_4_0	Natural England	Griffin, R. Ross			2025-01-16T20:34:25.117Z
Actiniidae	2957344875	990e845f-836b-4467-bc5f-46c8495259ec	T-MRMCS02000005D49	Animalia	Cnidaria	Anthozoa	Actiniaria	Actiniidae	Urticina	Urticina felina		SPECIES	Urticina felina (Linnaeus, 1761)	Urticina felina	(Linnaeus, 1761)	GB	Roin Bay, South shore of Eilean an Roin Mor	Scotland	PRESENT	NA	5d662340-07fa-41b7-a3fc-e2e63ca50800	58.4763	-5.11751	70.7	NA	NA	NA	NA	NA	2018-09-21	21	9	2018	2256780	2256780	HUMAN_OBSERVATION	Seasearch	MRMCS02000000044					CC_BY_4_0	Seasearch	Hollingdale, C. Cathy			2025-01-10T00:05:34.087Z
Actiniidae	2924323529	fae37d1f-5b7a-4fe2-8cfa-8948aefbcac2	554204790	Animalia	Cnidaria	Anthozoa	Actiniaria	Actiniidae	Urticina	Urticina felina		SPECIES	Urticina felina (Linnaeus, 1761)	Urticina felina	(Linnaeus, 1761)	GB	OFRL084 Stn152 Cam	England	PRESENT	NA	598eb93d-a844-4289-8adb-0f8583dac91e	51.0219	1.4672	70.7	NA	NA	NA	NA	NA	2014-04-30	30	4	2014	2256780	2256780	HUMAN_OBSERVATION		MRNE01080000003C		T-MRNE01080002D959			CC_BY_4_0	Natural England	Seastar Survey Ltd.			2025-01-16T20:34:17.422Z
Actiniidae	2956532725	928304f1-d313-47cd-b17b-0232bc27b727	T-MRMCS0050000ABF0	Animalia	Cnidaria	Anthozoa	Actiniaria	Actiniidae	Urticina	Urticina felina		SPECIES	Urticina felina (Linnaeus, 1761)	Urticina felina	(Linnaeus, 1761)	IE	Lambay North, Lambay Island, Dublin Bay		PRESENT	NA	5d662340-07fa-41b7-a3fc-e2e63ca50800	53.4986	-6.05991	70.7	NA	NA	NA	NA	NA	2011-08-20	20	8	2011	2256780	2256780	HUMAN_OBSERVATION	Seasearch	MRMCS0050000005D					CC_BY_4_0	Seasearch	Maye, K. Ken			2025-01-09T23:55:25.278Z
Actiniidae	2916839164	edd017b6-bf00-4b00-93ad-9789c42a36b1	T-MRSNH030000016BA	Animalia	Cnidaria	Anthozoa	Actiniaria	Actiniidae	Urticina	Urticina felina		SPECIES	Urticina felina (Linnaeus, 1761)	Urticina felina	(Linnaeus, 1761)	GB	Orkney west coast and Pentland Firth video survey	Scotland	PRESENT	NA	98ba8467-5081-4d15-b168-32d893e18b76	58.8566	-3.43385	100	NA	NA	NA	NA	NA	2009-07-23	NA	NA	2009	2256780	2256780	HUMAN_OBSERVATION	NatureScot	MRSNH03000000006					CC_BY_4_0	NatureScot	Moore, C. Colin			2025-01-16T19:56:04.118Z
Actiniidae	2962340253	6b3877d5-4869-43aa-af12-92c703fd5b6d	T-MRCCW30100002724	Animalia	Cnidaria	Anthozoa	Actiniaria	Actiniidae	Urticina	Urticina felina		SPECIES	Urticina felina (Linnaeus, 1761)	Urticina felina	(Linnaeus, 1761)	GB	C25:11.5kmNNWofYnysLochtyn	Wales	PRESENT	NA	ee45975b-3d89-42b5-ac7a-c03f47b6dcb4	52.2638	-4.54073	1	NA	NA	NA	NA	NA	2004-09-10	10	9	2004	2256780	2256780	HUMAN_OBSERVATION	NRW	MRCCW3010000000B			Natural Resources Wales Staff and Contractors		CC_BY_4_0	Natural Resources Wales	Natural Resources Wales Staff and Contractors			2025-01-10T23:23:26.530Z
Actiniidae	4140532993	3d230fe9-07f3-4f60-a3d1-feb4cb5fe7d7	140613_1_06_frame grab_6_Max50	Animalia	Cnidaria	Anthozoa	Actiniaria	Actiniidae	Urticina	Urticina felina		SPECIES	Urticina felina (Linnaeus, 1761)	Urticina felina		GB			PRESENT	NA	f6b48504-1651-4a49-a88d-c2bc6178694d	54.0749	-0.07235	15	NA	NA	NA	24	0	2013-06-14	14	6	2013	2256780	2256780	HUMAN_OBSERVATION	DASSH						CC_BY_4_0					2024-07-02T09:52:58.173Z
Actiniidae	2932143509	a71b06c8-c62d-46ed-8daa-f10b0aeca0da	437967461	Animalia	Cnidaria	Anthozoa	Actiniaria	Actiniidae	Urticina	Urticina felina		SPECIES	Urticina felina (Linnaeus, 1761)	Urticina felina	(Linnaeus, 1761)	GB	Video/Stills Station P12	England	PRESENT	NA	bb108780-00da-49a7-ba12-40a25192a626	50.3286	-2.49798	70.7	NA	NA	NA	NA	NA	2006-07-31	31	7	2006	2256780	2256780	HUMAN_OBSERVATION		MRMIT6000000001C		T-MRMIT600000190BE			CC_BY_4_0	Joint Nature Conservation Committee				2025-01-09T18:58:16.380Z
Actiniidae	2916828310	edd017b6-bf00-4b00-93ad-9789c42a36b1	T-MRSNH0300000143C	Animalia	Cnidaria	Anthozoa	Actiniaria	Actiniidae	Urticina	Urticina felina		SPECIES	Urticina felina (Linnaeus, 1761)	Urticina felina	(Linnaeus, 1761)	GB	Pentland Firth and Orkney Islands video survey	Scotland	PRESENT	NA	98ba8467-5081-4d15-b168-32d893e18b76	59.0113	-2.85129	100	NA	NA	NA	NA	NA	2008-10-12	NA	NA	2008	2256780	2256780	HUMAN_OBSERVATION	NatureScot	MRSNH03000000005					CC_BY_4_0	NatureScot	Moore, C. Colin			2025-01-16T19:56:02.438Z
Actiniidae	2917666462	edd017b6-bf00-4b00-93ad-9789c42a36b1	T-MRSNH01800002614	Animalia	Cnidaria	Anthozoa	Actiniaria	Actiniidae	Urticina	Urticina felina		SPECIES	Urticina felina (Linnaeus, 1761)	Urticina felina	(Linnaeus, 1761)	GB	Lewis 27/07/2010	Scotland	PRESENT	NA	98ba8467-5081-4d15-b168-32d893e18b76	58.3071	-6.83873	100	NA	NA	NA	NA	NA	2010-07-27	27	7	2010	2256780	2256780	HUMAN_OBSERVATION	NatureScot	MRSNH0180000000D					CC_BY_4_0	NatureScot	Moore, C. Colin			2025-01-16T19:56:02.040Z
Actiniidae	2957759228	52422715-c1db-40a0-ba16-b84a295d248a	T-MRLRC00700003F20	Animalia	Cnidaria	Anthozoa	Actiniaria	Actiniidae	Urticina	Urticina felina		SPECIES	Urticina felina (Linnaeus, 1761)	Urticina felina	(Linnaeus, 1761)	GB	Samphire Hoe South West	England	PRESENT	NA	5d662340-07fa-41b7-a3fc-e2e63ca50800	51.0973	1.26883	70.7	NA	NA	NA	NA	NA	2014-07-20	20	7	2014	2256780	2256780	HUMAN_OBSERVATION	Seasearch	MRLRC00700000012					CC_BY_4_0	Seasearch				2025-01-17T01:04:47.150Z
Actiniidae	2957494575	990e845f-836b-4467-bc5f-46c8495259ec	T-MRMCS0070000B015	Animalia	Cnidaria	Anthozoa	Actiniaria	Actiniidae	Urticina	Urticina felina		SPECIES	Urticina felina (Linnaeus, 1761)	Urticina felina	(Linnaeus, 1761)	GB	Oigh Sgeir (NE end)	Scotland	PRESENT	NA	5d662340-07fa-41b7-a3fc-e2e63ca50800	56.9752	-6.67718	70.7	NA	NA	NA	NA	NA	2010-05-02	2	5	2010	2256780	2256780	HUMAN_OBSERVATION	Seasearch	MRMCS007000000B9					CC_BY_4_0	Seasearch	Goodwin, C. Claire			2025-01-10T00:05:28.523Z
Actiniidae	3988274118	2ac4b2f0-9887-4d25-a8fa-f94391e87919	T-MRMLN0040001DFCD	Animalia	Cnidaria	Anthozoa	Actiniaria	Actiniidae	Urticina	Urticina felina		SPECIES	Urticina felina (Linnaeus, 1761)	Urticina felina	(Linnaeus, 1761)	IM	J4	Isle of Man	PRESENT	NA	f6b48504-1651-4a49-a88d-c2bc6178694d	54.3499	-4.33785	70.7	NA	NA	NA	NA	NA	2000-06-20	20	6	2000	2256780	2256780	HUMAN_OBSERVATION		MRMLN0040000008E					CC_BY_4_0	Marine Biological Association				2025-01-11T00:21:27.672Z
Actiniidae	2956683896	82d23348-0fee-4e2d-9152-48136ef54b2d	T-MRMCS00500006FBD	Animalia	Cnidaria	Anthozoa	Actiniaria	Actiniidae	Urticina	Urticina felina		SPECIES	Urticina felina (Linnaeus, 1761)	Urticina felina	(Linnaeus, 1761)	GB	Lydstep Point, nr Tenby	Wales	PRESENT	NA	5d662340-07fa-41b7-a3fc-e2e63ca50800	51.6433	-4.75508	70.7	NA	NA	NA	NA	NA	2010-08-07	7	8	2010	2256780	2256780	HUMAN_OBSERVATION	Seasearch	MRMCS00500000044					CC_BY_4_0	Seasearch	Bowen, S. Sarah			2025-01-17T00:57:13.813Z
Actiniidae	3355903532	52422715-c1db-40a0-ba16-b84a295d248a	T-MRMCS00400004CB8	Animalia	Cnidaria	Anthozoa	Actiniaria	Actiniidae	Urticina	Urticina felina		SPECIES	Urticina felina (Linnaeus, 1761)	Urticina felina	(Linnaeus, 1761)	GB	Goring: nearshore	England	PRESENT	NA	5d662340-07fa-41b7-a3fc-e2e63ca50800	50.7608	-0.401961	70.7	NA	NA	NA	NA	NA	2019-07-25	25	7	2019	2256780	2256780	HUMAN_OBSERVATION	Seasearch	MRMCS0040000003B					CC_BY_4_0	Seasearch	Lumb, L. Liz			2025-01-17T01:04:47.782Z
Actiniidae	2957126462	990e845f-836b-4467-bc5f-46c8495259ec	T-MRMCS007000097C1	Animalia	Cnidaria	Anthozoa	Actiniaria	Actiniidae	Urticina	Urticina felina		SPECIES	Urticina felina (Linnaeus, 1761)	Urticina felina	(Linnaeus, 1761)	GB	East Eilean nan Caorach	Scotland	PRESENT	NA	5d662340-07fa-41b7-a3fc-e2e63ca50800	56.5642	-5.41207	70.7	NA	NA	NA	NA	NA	2010-08-23	23	8	2010	2256780	2256780	HUMAN_OBSERVATION	Seasearch	MRMCS007000000A7					CC_BY_4_0	Seasearch	Restell, R. Roy			2025-01-10T00:05:32.222Z
Actiniidae	4542691442	8e9974a4-12e2-475f-9aec-5abdf24a1f50	dbdf7377-b658-4b3a-8dea-ad1d4adf1f98	Animalia	Cnidaria	Anthozoa	Actiniaria	Actiniidae	Urticina	Urticina felina		SPECIES	Urticina felina (Linnaeus, 1761)	Urticina felina (Linnaeus, 1761)		FR			PRESENT	NA	1928bdf0-f5d2-11dc-8c12-b8a03c50a862	48.6517	-2.4873	NA	NA	NA	NA	NA	NA	2019-07-06	6	7	2019	2256780	2256780	HUMAN_OBSERVATION					PELOU Erwan (FFESSM)	2019-07-06T00:00:00	CC_BY_4_0		AnonymisÃ© RGPD (FFESSM)			2024-03-20T14:27:58.731Z
Actiniidae	2957572724	990e845f-836b-4467-bc5f-46c8495259ec	T-MRMCS0070000C772	Animalia	Cnidaria	Anthozoa	Actiniaria	Actiniidae	Urticina	Urticina felina		SPECIES	Urticina felina (Linnaeus, 1761)	Urticina felina	(Linnaeus, 1761)	GB	South Holms	Scotland	PRESENT	NA	5d662340-07fa-41b7-a3fc-e2e63ca50800	60.7692	-0.947987	70.7	NA	NA	NA	NA	NA	2011-08-14	14	8	2011	2256780	2256780	HUMAN_OBSERVATION	Seasearch	MRMCS007000000C5					CC_BY_4_0	Seasearch	Pickford, D. Dave			2025-01-10T00:05:29.923Z
Actiniidae	2956890552	990e845f-836b-4467-bc5f-46c8495259ec	T-MRMCS00200002B67	Animalia	Cnidaria	Anthozoa	Actiniaria	Actiniidae	Urticina	Urticina felina		SPECIES	Urticina felina (Linnaeus, 1761)	Urticina felina	(Linnaeus, 1761)	GB	East face	Scotland	PRESENT	NA	5d662340-07fa-41b7-a3fc-e2e63ca50800	56.0779	-2.63672	70.7	NA	NA	NA	NA	NA	2005-07-03	3	7	2005	2256780	2256780	HUMAN_OBSERVATION	Seasearch	MRMCS00200000028					CC_BY_4_0	Seasearch	Pursey, R. Russel			2025-01-10T00:05:28.545Z
Actiniidae	2957656668	990e845f-836b-4467-bc5f-46c8495259ec	T-MRMCS0200000B977	Animalia	Cnidaria	Anthozoa	Actiniaria	Actiniidae	Urticina	Urticina felina		SPECIES	Urticina felina (Linnaeus, 1761)	Urticina felina	(Linnaeus, 1761)	GB	Tarskavaig church pier, Sleat	Scotland	PRESENT	NA	5d662340-07fa-41b7-a3fc-e2e63ca50800	57.1141	-5.99608	70.7	NA	NA	NA	NA	NA	2019-01-09	9	1	2019	2256780	2256780	HUMAN_OBSERVATION	Seasearch	MRMCS0200000006A					CC_BY_4_0	Seasearch	Charles, V. Vanessa			2025-01-10T00:05:31.726Z
Actiniidae	4109787767	199958ab-9096-43e1-9f4c-8a4d97feb024	IML-2008-U04_004003:435756	Animalia	Cnidaria	Anthozoa	Actiniaria	Actiniidae	Bolocera	Bolocera tuediae		SPECIES	Bolocera tuediae (Johnston, 1832)	Bolocera tuediae	(Johnston, 1832)	CA	Quebec		PRESENT	NA	c98a8d0d-cab2-4506-8c0f-c91a5e4996b9	49.9325	-66.7067	10	NA	NA	NA	163	0	2008-08-18	18	8	2008	5711876	5711876	HUMAN_OBSERVATION	IML	DFO_QC_Groundfish-2008					CC_BY_4_0	His Majesty the King in right of Canada, as represented by the Minister of Fisheries and Oceans				2024-07-02T09:40:05.230Z
Actiniidae	2962572584	6b3877d5-4869-43aa-af12-92c703fd5b6d	T-MRCCW30500001AA9	Animalia	Cnidaria	Anthozoa	Actiniaria	Actiniidae	Urticina	Urticina felina		SPECIES	Urticina felina (Linnaeus, 1761)	Urticina felina	(Linnaeus, 1761)	GB	BlockE	Wales	PRESENT	NA	ee45975b-3d89-42b5-ac7a-c03f47b6dcb4	52.9683	-4.62213	1	NA	NA	NA	NA	NA	2007-07-11	11	7	2007	2256780	2256780	HUMAN_OBSERVATION	NRW	MRCCW30500000015			Natural Resources Wales Staff and Contractors		CC_BY_4_0	Natural Resources Wales	Natural Resources Wales Staff and Contractors			2025-01-10T23:23:41.430Z
Actiniidae	3355894886	52422715-c1db-40a0-ba16-b84a295d248a	T-MRMCS0400000EC14	Animalia	Cnidaria	Anthozoa	Actiniaria	Actiniidae	Urticina	Urticina felina		SPECIES	Urticina felina (Linnaeus, 1761)	Urticina felina	(Linnaeus, 1761)	GB	Angie's Maerl Patch, Little Gribbin head	England	PRESENT	NA	5d662340-07fa-41b7-a3fc-e2e63ca50800	50.3171	-4.69931	70.7	NA	NA	NA	NA	NA	2019-05-12	12	5	2019	2256780	2256780	HUMAN_OBSERVATION	Seasearch	MRMCS040000000AD					CC_BY_4_0	Seasearch	Moran, S. Shannon			2025-01-17T01:04:44.971Z
Actiniidae	2926024139	fae37d1f-5b7a-4fe2-8cfa-8948aefbcac2	554187787	Animalia	Cnidaria	Anthozoa	Actiniaria	Actiniidae	Urticina	Urticina felina		SPECIES	Urticina felina (Linnaeus, 1761)	Urticina felina	(Linnaeus, 1761)	GB	KNKE074 Cam	England	PRESENT	NA	598eb93d-a844-4289-8adb-0f8583dac91e	51.6392	1.78158	70.7	NA	NA	NA	NA	NA	2014-01-15	15	1	2014	2256780	2256780	HUMAN_OBSERVATION		MRNE010800000037		T-MRNE010800020BBD			CC_BY_4_0	Natural England	Marine, R.S.S.			2025-01-16T20:34:25.155Z
Actiniidae	2957725550	52422715-c1db-40a0-ba16-b84a295d248a	T-MRMCS001000016C6	Animalia	Cnidaria	Anthozoa	Actiniaria	Actiniidae	Urticina	Urticina felina		SPECIES	Urticina felina (Linnaeus, 1761)	Urticina felina	(Linnaeus, 1761)	GB	Wreck of EEE	England	PRESENT	NA	5d662340-07fa-41b7-a3fc-e2e63ca50800	53.1097	1.25517	70.7	NA	NA	NA	NA	NA	2003-08-09	9	8	2003	2256780	2256780	HUMAN_OBSERVATION	Seasearch	MRMCS0010000000E					CC_BY_4_0	Seasearch	Nott, H. Helen			2025-01-17T01:04:46.315Z
Actiniidae	4109783072	199958ab-9096-43e1-9f4c-8a4d97feb024	IML-2013-030_004811:312638	Animalia	Cnidaria	Anthozoa	Actiniaria	Actiniidae	Bolocera	Bolocera tuediae		SPECIES	Bolocera tuediae (Johnston, 1832)	Bolocera tuediae	(Johnston, 1832)	CA	Quebec		PRESENT	NA	c98a8d0d-cab2-4506-8c0f-c91a5e4996b9	48.9453	-67.6243	10	NA	NA	NA	282	0	2013-08-22	22	8	2013	5711876	5711876	HUMAN_OBSERVATION	IML	DFO_QC_Groundfish-2013					CC_BY_4_0	His Majesty the King in right of Canada, as represented by the Minister of Fisheries and Oceans				2024-07-02T09:40:03.502Z
Actiniidae	2924673222	fae37d1f-5b7a-4fe2-8cfa-8948aefbcac2	554163716	Animalia	Cnidaria	Anthozoa	Actiniaria	Actiniidae	Urticina	Urticina felina		SPECIES	Urticina felina (Linnaeus, 1761)	Urticina felina	(Linnaeus, 1761)	GB	KNKE035 Cam	England	PRESENT	NA	598eb93d-a844-4289-8adb-0f8583dac91e	51.684	1.78676	70.7	NA	NA	NA	NA	NA	2014-01-10	10	1	2014	2256780	2256780	HUMAN_OBSERVATION		MRNE010800000037		T-MRNE010800020AEB			CC_BY_4_0	Natural England	Marine, R.S.S.			2025-01-16T20:34:23.764Z
Actiniidae	2956533559	928304f1-d313-47cd-b17b-0232bc27b727	T-MRMCS00500008D00	Animalia	Cnidaria	Anthozoa	Actiniaria	Actiniidae	Urticina	Urticina felina		SPECIES	Urticina felina (Linnaeus, 1761)	Urticina felina	(Linnaeus, 1761)	IE	The Pond, Inis Turk, Co Galway		PRESENT	NA	5d662340-07fa-41b7-a3fc-e2e63ca50800	53.6938	-10.1361	70.7	NA	NA	NA	NA	NA	2010-08-28	28	8	2010	2256780	2256780	HUMAN_OBSERVATION	Seasearch	MRMCS0050000004E					CC_BY_4_0	Seasearch	Greer, D. Deirdre			2025-01-09T23:55:25.530Z
Actiniidae	4109795493	199958ab-9096-43e1-9f4c-8a4d97feb024	IML-2015-031_005101:421621	Animalia	Cnidaria	Anthozoa	Actiniaria	Actiniidae	Bolocera	Bolocera tuediae		SPECIES	Bolocera tuediae (Johnston, 1832)	Bolocera tuediae	(Johnston, 1832)	CA	Quebec		PRESENT	NA	c98a8d0d-cab2-4506-8c0f-c91a5e4996b9	49.0832	-59.6065	10	NA	NA	NA	256	0	2015-08-09	9	8	2015	5711876	5711876	HUMAN_OBSERVATION	IML	DFO_QC_Groundfish-2015					CC_BY_4_0	His Majesty the King in right of Canada, as represented by the Minister of Fisheries and Oceans				2024-07-02T09:40:07.569Z
Actiniidae	2917400043	edd017b6-bf00-4b00-93ad-9789c42a36b1	T-MRSNH022000003B9	Animalia	Cnidaria	Anthozoa	Actiniaria	Actiniidae	Urticina	Urticina felina		SPECIES	Urticina felina (Linnaeus, 1761)	Urticina felina	(Linnaeus, 1761)	GB	E An-t-Each, N E Canna 2010	Scotland	PRESENT	NA	98ba8467-5081-4d15-b168-32d893e18b76	57.0708	-6.48575	100	NA	NA	NA	NA	NA	2010-09-01	1	9	2010	2256780	2256780	HUMAN_OBSERVATION	NatureScot	MRSNH02200000002					CC_BY_4_0	NatureScot	Survey, A. Aquatic;Ltd, M. Monitoring			2025-01-16T19:55:58.973Z
Actiniidae	2917090606	edd017b6-bf00-4b00-93ad-9789c42a36b1	T-MRSNH01600006EBC	Animalia	Cnidaria	Anthozoa	Actiniaria	Actiniidae	Urticina	Urticina felina		SPECIES	Urticina felina (Linnaeus, 1761)	Urticina felina	(Linnaeus, 1761)	GB	309_144 01 Stills	Scotland	PRESENT	NA	98ba8467-5081-4d15-b168-32d893e18b76	54.6735	-4.64205	100	NA	NA	NA	NA	NA	2012-09-08	8	9	2012	2256780	2256780	HUMAN_OBSERVATION	NatureScot	MRSNH0160000000B					CC_BY_4_0	NatureScot	Seastar Survey Ltd.			2025-01-16T19:56:08.377Z
Actiniidae	4109847957	199958ab-9096-43e1-9f4c-8a4d97feb024	IML-2009-U04_004150:435823	Animalia	Cnidaria	Anthozoa	Actiniaria	Actiniidae	Bolocera	Bolocera tuediae		SPECIES	Bolocera tuediae (Johnston, 1832)	Bolocera tuediae	(Johnston, 1832)	CA	Quebec		PRESENT	NA	c98a8d0d-cab2-4506-8c0f-c91a5e4996b9	49.5663	-65.5425	10	NA	NA	NA	325	0	2009-08-20	20	8	2009	5711876	5711876	HUMAN_OBSERVATION	IML	DFO_QC_Groundfish-2009					CC_BY_4_0	His Majesty the King in right of Canada, as represented by the Minister of Fisheries and Oceans				2024-07-02T09:40:24.849Z
Actiniidae	2932310938	a71b06c8-c62d-46ed-8daa-f10b0aeca0da	437894870	Animalia	Cnidaria	Anthozoa	Actiniaria	Actiniidae	Bolocera	Bolocera tuediae		SPECIES	Bolocera tuediae (Johnston, 1832)	Bolocera tuediae	(Johnston, 1832)	GB	Scottish MPA Station 7(1) - Video	Scotland	PRESENT	NA	bb108780-00da-49a7-ba12-40a25192a626	59.0538	0.420835	70.7	NA	NA	NA	NA	NA	2010-07-04	4	7	2010	5711876	5711876	HUMAN_OBSERVATION		MRCON02100000005		T-MRCON021000006F4			CC_BY_4_0	Joint Nature Conservation Committee				2025-01-09T18:58:34.198Z
Actiniidae	2956526170	82d23348-0fee-4e2d-9152-48136ef54b2d	T-MRLRC02300000606	Animalia	Cnidaria	Anthozoa	Actiniaria	Actiniidae	Urticina	Urticina felina		SPECIES	Urticina felina (Linnaeus, 1761)	Urticina felina	(Linnaeus, 1761)	GB	North east Skerries	Wales	PRESENT	NA	5d662340-07fa-41b7-a3fc-e2e63ca50800	53.4243	-4.60229	70.7	NA	NA	NA	NA	NA	2019-05-12	12	5	2019	2256780	2256780	HUMAN_OBSERVATION	Seasearch	MRLRC02300000007					CC_BY_4_0	Seasearch	Brazier, P. Paul			2025-01-17T00:57:04.333Z
Actiniidae	2925615859	fae37d1f-5b7a-4fe2-8cfa-8948aefbcac2	554020447	Animalia	Cnidaria	Anthozoa	Actiniaria	Actiniidae	Urticina	Urticina felina		SPECIES	Urticina felina (Linnaeus, 1761)	Urticina felina	(Linnaeus, 1761)	GB	BHd_E05 Cam	England	PRESENT	NA	598eb93d-a844-4289-8adb-0f8583dac91e	50.7294	0.357117	70.7	NA	NA	NA	NA	NA	2012-03-16	16	3	2012	2256780	2256780	HUMAN_OBSERVATION		MRNE010800000031		T-MRNE01080001F169			CC_BY_4_0	Natural England	Seastar Survey Ltd.			2025-01-16T20:34:19.324Z
Actiniidae	4109878209	199958ab-9096-43e1-9f4c-8a4d97feb024	IML-2008-U04_003936:430934	Animalia	Cnidaria	Anthozoa	Actiniaria	Actiniidae	Bolocera	Bolocera tuediae		SPECIES	Bolocera tuediae (Johnston, 1832)	Bolocera tuediae	(Johnston, 1832)	CA	Quebec		PRESENT	NA	c98a8d0d-cab2-4506-8c0f-c91a5e4996b9	48.24	-61.3467	10	NA	NA	NA	383	0	2008-08-07	7	8	2008	5711876	5711876	HUMAN_OBSERVATION	IML	DFO_QC_Groundfish-2008					CC_BY_4_0	His Majesty the King in right of Canada, as represented by the Minister of Fisheries and Oceans				2024-07-02T09:40:34.087Z
Actiniidae	4109874947	199958ab-9096-43e1-9f4c-8a4d97feb024	IML-2014-021_004882:402476	Animalia	Cnidaria	Anthozoa	Actiniaria	Actiniidae	Bolocera	Bolocera tuediae		SPECIES	Bolocera tuediae (Johnston, 1832)	Bolocera tuediae	(Johnston, 1832)	CA	Quebec		PRESENT	NA	c98a8d0d-cab2-4506-8c0f-c91a5e4996b9	49.1193	-60.5237	10	NA	NA	NA	245	0	2014-08-03	3	8	2014	5711876	5711876	HUMAN_OBSERVATION	IML	DFO_QC_Groundfish-2014					CC_BY_4_0	His Majesty the King in right of Canada, as represented by the Minister of Fisheries and Oceans				2024-07-02T09:40:33.091Z
Actiniidae	2956496955	82d23348-0fee-4e2d-9152-48136ef54b2d	T-MRMES002000011DB	Animalia	Cnidaria	Anthozoa	Actiniaria	Actiniidae	Urticina	Urticina felina		SPECIES	Urticina felina (Linnaeus, 1761)	Urticina felina	(Linnaeus, 1761)	GB	Pen Trwyn 1, East Great Orme, North Wales	Wales	PRESENT	NA	5d662340-07fa-41b7-a3fc-e2e63ca50800	53.3364	-3.8294	70.7	NA	NA	NA	NA	NA	2009-09-27	27	9	2009	2256780	2256780	HUMAN_OBSERVATION	Seasearch	MRMES00200000012					CC_BY_4_0	Seasearch	Ramsay, K. Kirsten			2025-01-17T00:57:00.304Z
Actiniidae	4109807025	199958ab-9096-43e1-9f4c-8a4d97feb024	IML-2014-021_005017:407005	Animalia	Cnidaria	Anthozoa	Actiniaria	Actiniidae	Bolocera	Bolocera tuediae		SPECIES	Bolocera tuediae (Johnston, 1832)	Bolocera tuediae	(Johnston, 1832)	CA	Quebec		PRESENT	NA	c98a8d0d-cab2-4506-8c0f-c91a5e4996b9	49.1553	-67.575	10	NA	NA	NA	290	0	2014-08-25	25	8	2014	5711876	5711876	HUMAN_OBSERVATION	IML	DFO_QC_Groundfish-2014					CC_BY_4_0	His Majesty the King in right of Canada, as represented by the Minister of Fisheries and Oceans				2024-07-02T09:40:08.618Z
Actiniidae	4147910823	0be687cb-a53e-4f2f-bd46-a93ac4700c36	18854	Animalia	Cnidaria	Anthozoa	Actiniaria	Actiniidae	Urticina	Urticina eques		SPECIES	Urticina eques (Gosse, 1858)	Urticina eques		FR			PRESENT	NA	61e40671-1a75-4bcd-9a0d-63515057d39d	49.6284	0.0659	NA	NA	NA	NA	29	0	2017-10-15	NA	10	2017	4339145	4339145	HUMAN_OBSERVATION							CC_BY_NC_4_0					2024-01-24T15:54:27.158Z
Actiniidae	2956588591	928304f1-d313-47cd-b17b-0232bc27b727	T-MRMCS00500007E82	Animalia	Cnidaria	Anthozoa	Actiniaria	Actiniidae	Urticina	Urticina felina		SPECIES	Urticina felina (Linnaeus, 1761)	Urticina felina	(Linnaeus, 1761)	IE	Skellig Michael Pinnacle (near pier), Kerry		PRESENT	NA	5d662340-07fa-41b7-a3fc-e2e63ca50800	51.7724	-10.5348	70.7	NA	NA	NA	NA	NA	2010-06-24	24	6	2010	2256780	2256780	HUMAN_OBSERVATION	Seasearch	MRMCS0050000004B					CC_BY_4_0	Seasearch	Heaver, E. Elizabeth			2025-01-09T23:55:36.201Z
Actiniidae	4147899347	0be687cb-a53e-4f2f-bd46-a93ac4700c36	25615	Animalia	Cnidaria	Anthozoa	Actiniaria	Actiniidae	Urticina	Urticina eques		SPECIES	Urticina eques (Gosse, 1858)	Urticina eques		DE			PRESENT	NA	61e40671-1a75-4bcd-9a0d-63515057d39d	54.7641	7.497	NA	NA	NA	NA	22.1	0	2008-02-15	NA	2	2008	4339145	4339145	HUMAN_OBSERVATION							CC_BY_NC_4_0					2024-01-24T15:54:23.886Z
Actiniidae	2917551531	edd017b6-bf00-4b00-93ad-9789c42a36b1	T-MRSNH0180000275B	Animalia	Cnidaria	Anthozoa	Actiniaria	Actiniidae	Urticina	Urticina felina		SPECIES	Urticina felina (Linnaeus, 1761)	Urticina felina	(Linnaeus, 1761)	GB	Lewis 02/08/2010	Scotland	PRESENT	NA	98ba8467-5081-4d15-b168-32d893e18b76	58.338	-6.8291	100	NA	NA	NA	NA	NA	2010-08-02	2	8	2010	2256780	2256780	HUMAN_OBSERVATION	NatureScot	MRSNH0180000000D					CC_BY_4_0	NatureScot	Moore, C. Colin			2025-01-16T19:56:00.447Z
Actiniidae	2916711120	edd017b6-bf00-4b00-93ad-9789c42a36b1	T-MRSNH0180000714F	Animalia	Cnidaria	Anthozoa	Actiniaria	Actiniidae	Urticina	Urticina felina		SPECIES	Urticina felina (Linnaeus, 1761)	Urticina felina	(Linnaeus, 1761)	GB	2013 west of Islay video survey	Scotland	PRESENT	NA	98ba8467-5081-4d15-b168-32d893e18b76	55.7681	-6.78674	100	NA	NA	NA	NA	NA	2013-06-21	NA	NA	2013	2256780	2256780	HUMAN_OBSERVATION	NatureScot	MRSNH01800000035					CC_BY_4_0	NatureScot	Moore, C.			2025-01-16T19:56:00.903Z
Actiniidae	2956655543	52422715-c1db-40a0-ba16-b84a295d248a	T-MRMCS0040000047C	Animalia	Cnidaria	Anthozoa	Actiniaria	Actiniidae	Urticina	Urticina felina		SPECIES	Urticina felina (Linnaeus, 1761)	Urticina felina	(Linnaeus, 1761)	GB	East of East Beach - Selsey Bill	England	PRESENT	NA	5d662340-07fa-41b7-a3fc-e2e63ca50800	50.7307	-0.719091	70.7	NA	NA	NA	NA	NA	2002-07-13	13	7	2002	2256780	2256780	HUMAN_OBSERVATION	Seasearch	MRMCS00400000005					CC_BY_4_0	Seasearch	Futter, J. Jo			2025-01-17T01:04:41.905Z
Actiniidae	4109807293	199958ab-9096-43e1-9f4c-8a4d97feb024	IML-2014-021_004884:402533	Animalia	Cnidaria	Anthozoa	Actiniaria	Actiniidae	Bolocera	Bolocera tuediae		SPECIES	Bolocera tuediae (Johnston, 1832)	Bolocera tuediae	(Johnston, 1832)	CA	Quebec		PRESENT	NA	c98a8d0d-cab2-4506-8c0f-c91a5e4996b9	49.2278	-60.0577	10	NA	NA	NA	249	0	2014-08-03	3	8	2014	5711876	5711876	HUMAN_OBSERVATION	IML	DFO_QC_Groundfish-2014					CC_BY_4_0	His Majesty the King in right of Canada, as represented by the Minister of Fisheries and Oceans				2024-07-02T09:40:08.689Z
Actiniidae	2956570319	928304f1-d313-47cd-b17b-0232bc27b727	T-MRMCS0050000E23D	Animalia	Cnidaria	Anthozoa	Actiniaria	Actiniidae	Urticina	Urticina felina		SPECIES	Urticina felina (Linnaeus, 1761)	Urticina felina	(Linnaeus, 1761)	IE	Spotted Rock, south of Inish Shark		PRESENT	NA	5d662340-07fa-41b7-a3fc-e2e63ca50800	53.5898	-10.2601	70.7	NA	NA	NA	NA	NA	2012-07-06	6	7	2012	2256780	2256780	HUMAN_OBSERVATION	Seasearch	MRMCS00500000075					CC_BY_4_0	Seasearch				2025-01-09T23:55:34.855Z
Actiniidae	2956926596	52422715-c1db-40a0-ba16-b84a295d248a	T-MRMCS01600002A75	Animalia	Cnidaria	Anthozoa	Actiniaria	Actiniidae	Urticina	Urticina felina		SPECIES	Urticina felina (Linnaeus, 1761)	Urticina felina	(Linnaeus, 1761)	GB	Gun Rock	England	PRESENT	NA	5d662340-07fa-41b7-a3fc-e2e63ca50800	55.63	-1.62731	70.7	NA	NA	NA	NA	NA	2013-09-14	14	9	2013	2256780	2256780	HUMAN_OBSERVATION	Seasearch	MRMCS0160000001C					CC_BY_4_0	Seasearch	Cook, S. Spencer			2025-01-17T01:04:45.764Z
Actiniidae	2956522360	82d23348-0fee-4e2d-9152-48136ef54b2d	T-MRMCS00500006E9B	Animalia	Cnidaria	Anthozoa	Actiniaria	Actiniidae	Urticina	Urticina felina		SPECIES	Urticina felina (Linnaeus, 1761)	Urticina felina	(Linnaeus, 1761)	GB	Lydstep Ledges, nr Tenby	Wales	PRESENT	NA	5d662340-07fa-41b7-a3fc-e2e63ca50800	51.645	-4.73738	70.7	NA	NA	NA	NA	NA	2010-08-08	8	8	2010	2256780	2256780	HUMAN_OBSERVATION	Seasearch	MRMCS00500000044					CC_BY_4_0	Seasearch	Dotto, W. Winter			2025-01-17T00:57:22.595Z
Actiniidae	2916782908	edd017b6-bf00-4b00-93ad-9789c42a36b1	T-MRSNH01600004366	Animalia	Cnidaria	Anthozoa	Actiniaria	Actiniidae	Urticina	Urticina eques		SPECIES	Urticina eques (Gosse, 1858)	Urticina eques	(Gosse, 1858)	GB	LL62 2 Video	Scotland	PRESENT	NA	98ba8467-5081-4d15-b168-32d893e18b76	56.0995	-4.85971	100	NA	NA	NA	NA	NA	2010-08-13	13	8	2010	4339145	4339145	HUMAN_OBSERVATION	NatureScot	MRSNH01600000008					CC_BY_4_0	NatureScot	Seastar Survey Ltd.			2025-01-16T19:55:59.424Z
Actiniidae	2957385454	52422715-c1db-40a0-ba16-b84a295d248a	T-MRLRC008000045F4	Animalia	Cnidaria	Anthozoa	Actiniaria	Actiniidae	Urticina	Urticina felina		SPECIES	Urticina felina (Linnaeus, 1761)	Urticina felina	(Linnaeus, 1761)	GB	Lulworth Banks North	England	PRESENT	NA	5d662340-07fa-41b7-a3fc-e2e63ca50800	50.5956	-2.28082	70.7	NA	NA	NA	NA	NA	2010-07-11	11	7	2010	2256780	2256780	HUMAN_OBSERVATION	Seasearch	MRLRC00800000024					CC_BY_4_0	Seasearch	Whyte, P. Polly			2025-01-17T01:04:40.487Z
Actiniidae	2916688994	edd017b6-bf00-4b00-93ad-9789c42a36b1	T-MRSNH030000020CE	Animalia	Cnidaria	Anthozoa	Actiniaria	Actiniidae	Bolocera	Bolocera tuediae		SPECIES	Bolocera tuediae (Johnston, 1832)	Bolocera tuediae	(Johnston, 1832)	GB	Fraserburgh video survey	Scotland	PRESENT	NA	98ba8467-5081-4d15-b168-32d893e18b76	57.8359	-1.7332	100	NA	NA	NA	NA	NA	2014-07-17	NA	7	2014	5711876	5711876	HUMAN_OBSERVATION	NatureScot	MRSNH03000000012					CC_BY_4_0	NatureScot	Moore, C. Colin			2025-01-16T19:56:00.461Z
Actiniidae	2956585033	52422715-c1db-40a0-ba16-b84a295d248a	T-MRLRC00300004D98	Animalia	Cnidaria	Anthozoa	Actiniaria	Actiniidae	Urticina	Urticina felina		SPECIES	Urticina felina (Linnaeus, 1761)	Urticina felina	(Linnaeus, 1761)	GB	Giant's Castle, St Mary's	England	PRESENT	NA	5d662340-07fa-41b7-a3fc-e2e63ca50800	49.9102	-6.28074	70.7	NA	NA	NA	NA	NA	2010-08-11	11	8	2010	2256780	2256780	HUMAN_OBSERVATION	Seasearch	MRLRC00300000047					CC_BY_4_0	Seasearch	Gall, A. Angie			2025-01-17T01:04:38.221Z
Actiniidae	4109874012	199958ab-9096-43e1-9f4c-8a4d97feb024	IML-2008-U04_003954:435732	Animalia	Cnidaria	Anthozoa	Actiniaria	Actiniidae	Bolocera	Bolocera tuediae		SPECIES	Bolocera tuediae (Johnston, 1832)	Bolocera tuediae	(Johnston, 1832)	CA	Quebec		PRESENT	NA	c98a8d0d-cab2-4506-8c0f-c91a5e4996b9	48.8998	-63.9467	10	NA	NA	NA	248	0	2008-08-10	10	8	2008	5711876	5711876	HUMAN_OBSERVATION	IML	DFO_QC_Groundfish-2008					CC_BY_4_0	His Majesty the King in right of Canada, as represented by the Minister of Fisheries and Oceans				2024-07-02T09:40:32.861Z
Actiniidae	2956663175	82d23348-0fee-4e2d-9152-48136ef54b2d	T-MRMCS00500010DEC	Animalia	Cnidaria	Anthozoa	Actiniaria	Actiniidae	Urticina	Urticina felina		SPECIES	Urticina felina (Linnaeus, 1761)	Urticina felina	(Linnaeus, 1761)	GB	Landing Craft, Angle Bay	Wales	PRESENT	NA	5d662340-07fa-41b7-a3fc-e2e63ca50800	51.6935	-5.08694	70.7	NA	NA	NA	NA	NA	2013-08-04	4	8	2013	2256780	2256780	HUMAN_OBSERVATION	Seasearch	MRMCS0050000007E					CC_BY_4_0	Seasearch				2025-01-17T00:57:15.694Z
Actiniidae	2956774367	82d23348-0fee-4e2d-9152-48136ef54b2d	T-MRMES002000002B5	Animalia	Cnidaria	Anthozoa	Actiniaria	Actiniidae	Urticina	Urticina felina		SPECIES	Urticina felina (Linnaeus, 1761)	Urticina felina	(Linnaeus, 1761)	GB	West of Maen Aberdywyll 3, 0.75 miles SW of Penrhyn Colmon	Wales	PRESENT	NA	5d662340-07fa-41b7-a3fc-e2e63ca50800	52.8753	-4.69339	70.7	NA	NA	NA	NA	NA	2007-06-10	10	6	2007	2256780	2256780	HUMAN_OBSERVATION	Seasearch	MRMES00200000005					CC_BY_4_0	Seasearch	Goudge, H. Harry			2025-01-17T00:57:02.415Z
Actiniidae	2932311687	a71b06c8-c62d-46ed-8daa-f10b0aeca0da	437891013	Animalia	Cnidaria	Anthozoa	Actiniaria	Actiniidae	Urticina	Urticina eques		SPECIES	Urticina eques (Gosse, 1858)	Urticina eques	(Gosse, 1858)	GB	Station 11 - Camera Sledge	Wales	PRESENT	2	bb108780-00da-49a7-ba12-40a25192a626	53.4581	-5.22561	70.7	NA	NA	NA	NA	NA	2008-05-21	21	5	2008	4339145	4339145	HUMAN_OBSERVATION		MRCON01500000003		T-MRCON01500003CC6			CC_BY_4_0	Joint Nature Conservation Committee				2025-01-09T18:58:18.240Z
Actiniidae	2917484690	edd017b6-bf00-4b00-93ad-9789c42a36b1	T-MRSNH018000061B7	Animalia	Cnidaria	Anthozoa	Actiniaria	Actiniidae	Urticina	Urticina felina		SPECIES	Urticina felina (Linnaeus, 1761)	Urticina felina	(Linnaeus, 1761)	GB	2012 south-west Islay video survey	Scotland	PRESENT	NA	98ba8467-5081-4d15-b168-32d893e18b76	55.5886	-6.50788	100	NA	NA	NA	NA	NA	2012-08-18	NA	8	2012	2256780	2256780	HUMAN_OBSERVATION	NatureScot	MRSNH0180000002E					CC_BY_4_0	NatureScot	Moore, C. Colin			2025-01-16T19:56:03.102Z
Actiniidae	2957439373	52422715-c1db-40a0-ba16-b84a295d248a	T-MRMCS01500004194	Animalia	Cnidaria	Anthozoa	Actiniaria	Actiniidae	Urticina	Urticina felina		SPECIES	Urticina felina (Linnaeus, 1761)	Urticina felina	(Linnaeus, 1761)	GB	Baggy Leap, Baggy Point	England	PRESENT	NA	5d662340-07fa-41b7-a3fc-e2e63ca50800	51.1502	-4.26738	70.7	NA	NA	NA	NA	NA	2010-09-04	4	9	2010	2256780	2256780	HUMAN_OBSERVATION	Seasearch	MRMCS01500000030					CC_BY_4_0	Seasearch	Sharrock, S. Sally			2025-01-17T01:04:42.852Z
Actiniidae	2956541240	928304f1-d313-47cd-b17b-0232bc27b727	T-MRMCS00500019A0D	Animalia	Cnidaria	Anthozoa	Actiniaria	Actiniidae	Urticina	Urticina felina		SPECIES	Urticina felina (Linnaeus, 1761)	Urticina felina	(Linnaeus, 1761)	IE	Tria Dhirean, Leiter Mor, Co. Galway		PRESENT	NA	5d662340-07fa-41b7-a3fc-e2e63ca50800	53.2321	-9.73243	70.7	NA	NA	NA	NA	NA	2017-05-24	24	5	2017	2256780	2256780	HUMAN_OBSERVATION	Seasearch	MRMCS005000000DC					CC_BY_4_0	Seasearch				2025-01-09T23:55:25.923Z
Actiniidae	2956706765	52422715-c1db-40a0-ba16-b84a295d248a	T-MRBAL00100010495	Animalia	Cnidaria	Anthozoa	Actiniaria	Actiniidae	Urticina	Urticina felina		SPECIES	Urticina felina (Linnaeus, 1761)	Urticina felina	(Linnaeus, 1761)	GB	Anvil Point	England	PRESENT	NA	5d662340-07fa-41b7-a3fc-e2e63ca50800	50.5883	-1.96496	70.7	NA	NA	NA	NA	NA	2013-05-19	19	5	2013	2256780	2256780	HUMAN_OBSERVATION	Seasearch	MRBAL00100000008					CC_BY_4_0	Seasearch	Baldock, L. Lin			2025-01-17T01:04:43.173Z
Actiniidae	1432598219	38b4c89f-584c-41bb-bd8f-cd1def33e92f	urn:lsid:artportalen.se:sighting:61234505	Animalia	Cnidaria	Anthozoa	Actiniaria	Actiniidae	Bolocera	Bolocera tuediae		SPECIES	Bolocera tuediae (Johnston, 1832)	Bolocera tuediae	(Johnston, 1832)	SE	V Persgrund, Boh	BohuslÃ¤n	PRESENT	NA	b8323864-602a-4a7d-9127-bb903054e97d	58.7383	10.7384	10	NA	NA	NA	NA	NA	2006-07-26	26	7	2006	5711876	5711876	HUMAN_OBSERVATION	SLU Artdatabanken	Artportalen	61234505				CC0_1_0	Anita Tullrot	Anita Tullrot			2025-01-18T21:45:41.212Z
Actiniidae	4109874108	199958ab-9096-43e1-9f4c-8a4d97feb024	IML-2017-027_005526:451770	Animalia	Cnidaria	Anthozoa	Actiniaria	Actiniidae	Bolocera	Bolocera tuediae		SPECIES	Bolocera tuediae (Johnston, 1832)	Bolocera tuediae	(Johnston, 1832)	CA	Quebec		PRESENT	NA	c98a8d0d-cab2-4506-8c0f-c91a5e4996b9	49.6017	-66.9735	10	NA	NA	NA	153	0	2017-08-23	23	8	2017	5711876	5711876	HUMAN_OBSERVATION	IML	DFO_QC_Groundfish-2017					CC_BY_4_0	His Majesty the King in right of Canada, as represented by the Minister of Fisheries and Oceans				2024-07-02T09:40:32.884Z
Actiniidae	2816229198	c45c8530-fd7d-4f30-a9e4-c6d243a4b404	T-MRMCS0050000DA42	Animalia	Cnidaria	Anthozoa	Actiniaria	Actiniidae	Urticina	Urticina felina		SPECIES	Urticina felina (Linnaeus, 1761)	Urticina felina	(Linnaeus, 1761)	IM	Fort Island Gulley, Langness	Isle of Man	PRESENT	NA	5d662340-07fa-41b7-a3fc-e2e63ca50800	54.0718	-4.60741	70.7	NA	NA	NA	NA	NA	2012-04-09	9	4	2012	2256780	2256780	HUMAN_OBSERVATION	Seasearch	MRMCS00500000071					CC_BY_4_0	Seasearch	Glen, T. Tony			2025-01-17T00:56:36.521Z
Actiniidae	2956545830	52422715-c1db-40a0-ba16-b84a295d248a	T-MRMCS0160000350A	Animalia	Cnidaria	Anthozoa	Actiniaria	Actiniidae	Urticina	Urticina felina		SPECIES	Urticina felina (Linnaeus, 1761)	Urticina felina	(Linnaeus, 1761)	GB	Off Salterfen Rocks	England	PRESENT	NA	5d662340-07fa-41b7-a3fc-e2e63ca50800	54.8832	-1.32158	70.7	NA	NA	NA	NA	NA	2014-07-26	26	7	2014	2256780	2256780	HUMAN_OBSERVATION	Seasearch	MRMCS01600000022					CC_BY_4_0	Seasearch	Lightfoot, P. Paula			2025-01-17T01:04:34.422Z
Actiniidae	2932211136	a71b06c8-c62d-46ed-8daa-f10b0aeca0da	437886290	Animalia	Cnidaria	Anthozoa	Actiniaria	Actiniidae	Urticina	Urticina eques		SPECIES	Urticina eques (Gosse, 1858)	Urticina eques	(Gosse, 1858)	GB	Station 53 - Drop Camera	Scotland	PRESENT	1	bb108780-00da-49a7-ba12-40a25192a626	58.9763	-4.95138	70.7	NA	NA	NA	NA	NA	2008-05-25	25	5	2008	4339145	4339145	HUMAN_OBSERVATION		MRCON01500000003		T-MRCON01500003AF7			CC_BY_4_0	Joint Nature Conservation Committee				2025-01-09T18:58:21.774Z
Actiniidae	2917401969	edd017b6-bf00-4b00-93ad-9789c42a36b1	T-MRSNH0300000A3A7	Animalia	Cnidaria	Anthozoa	Actiniaria	Actiniidae	Urticina	Urticina felina		SPECIES	Urticina felina (Linnaeus, 1761)	Urticina felina	(Linnaeus, 1761)	GB	Video run NH_01_V07	Scotland	PRESENT	NA	98ba8467-5081-4d15-b168-32d893e18b76	58.6036	-3.02178	100	NA	NA	NA	NA	NA	2017-07-08	8	7	2017	2256780	2256780	HUMAN_OBSERVATION	NatureScot	MRSNH03000000038					CC_BY_4_0	NatureScot	Moore, C. Colin			2025-01-16T19:55:58.534Z
Actiniidae	3053998089	69bc8993-33e4-4a34-985b-d73d70a88c6d	T-MRCED0050006522D	Animalia	Cnidaria	Anthozoa	Actiniaria	Actiniidae	Urticina	Urticina felina		SPECIES	Urticina felina (Linnaeus, 1761)	Urticina felina	(Linnaeus, 1761)	GB	140519_S1	Northern Ireland	PRESENT	NA	db20bedc-20f1-42dd-9051-a445139f8e51	55.2932	-6.2364	70.7	NA	NA	NA	NA	NA	2019-05-14	14	5	2019	2256780	2256780	HUMAN_OBSERVATION	CEDaR	MRCED00500000105					CC_BY_4_0	Centre for Environmental Data and Recording	Stewart-Moore, S. Sally;Picton, B. Bernard			2025-01-15T23:00:35.133Z
Actiniidae	2957774434	52422715-c1db-40a0-ba16-b84a295d248a	T-MRLRC00700000ECB	Animalia	Cnidaria	Anthozoa	Actiniaria	Actiniidae	Urticina	Urticina felina		SPECIES	Urticina felina (Linnaeus, 1761)	Urticina felina	(Linnaeus, 1761)	GB	Shakespeare Bay	England	PRESENT	NA	5d662340-07fa-41b7-a3fc-e2e63ca50800	51.1092	1.30718	70.7	NA	NA	NA	NA	NA	2009-09-10	10	9	2009	2256780	2256780	HUMAN_OBSERVATION	Seasearch	MRLRC00700000004					CC_BY_4_0	Seasearch	Bramley, J. Jon			2025-01-17T01:04:47.362Z
Actiniidae	2957932905	52422715-c1db-40a0-ba16-b84a295d248a	T-MRLRC012000011EC	Animalia	Cnidaria	Anthozoa	Actiniaria	Actiniidae	Urticina	Urticina felina		SPECIES	Urticina felina (Linnaeus, 1761)	Urticina felina	(Linnaeus, 1761)	GB	Maerl at Culver	England	PRESENT	NA	5d662340-07fa-41b7-a3fc-e2e63ca50800	50.6583	-1.07798	70.7	NA	NA	NA	NA	NA	2012-08-19	19	8	2012	2256780	2256780	HUMAN_OBSERVATION	Seasearch	MRLRC01200000016					CC_BY_4_0	Seasearch	Heaver, E. Elizabeth			2025-01-17T01:04:48.773Z
Actiniidae	2932290355	a71b06c8-c62d-46ed-8daa-f10b0aeca0da	437922330	Animalia	Cnidaria	Anthozoa	Actiniaria	Actiniidae	Urticina	Urticina eques		SPECIES	Urticina eques (Gosse, 1858)	Urticina eques	(Gosse, 1858)	GB	FE17_CameraSledge_stn272	England	PRESENT	NA	bb108780-00da-49a7-ba12-40a25192a626	55.7805	-1.15737	70.7	NA	NA	NA	NA	NA	2012-03-10	10	3	2012	4339145	4339145	HUMAN_OBSERVATION		MRCON04100000006		T-MRCON04100003B06			CC_BY_4_0	Joint Nature Conservation Committee				2025-01-09T18:58:21.780Z
Actiniidae	2916631402	edd017b6-bf00-4b00-93ad-9789c42a36b1	T-MRSNH018000032BD	Animalia	Cnidaria	Anthozoa	Actiniaria	Actiniidae	Urticina	Urticina felina		SPECIES	Urticina felina (Linnaeus, 1761)	Urticina felina	(Linnaeus, 1761)	GB	Armadale video survey	Scotland	PRESENT	NA	98ba8467-5081-4d15-b168-32d893e18b76	58.6303	-4.23878	100	NA	NA	NA	NA	NA	2011-09-19	NA	NA	2011	2256780	2256780	HUMAN_OBSERVATION	NatureScot	MRSNH01800000019					CC_BY_4_0	NatureScot	Moore, C. Colin			2025-01-16T19:55:57.762Z
Actiniidae	2956990187	990e845f-836b-4467-bc5f-46c8495259ec	T-MRMCS00900000310	Animalia	Cnidaria	Anthozoa	Actiniaria	Actiniidae	Urticina	Urticina felina		SPECIES	Urticina felina (Linnaeus, 1761)	Urticina felina	(Linnaeus, 1761)	GB	Pylons, E side Loch Long	Scotland	PRESENT	NA	5d662340-07fa-41b7-a3fc-e2e63ca50800	56.0859	-4.8588	70.7	NA	NA	NA	NA	NA	2004-11-06	6	11	2004	2256780	2256780	HUMAN_OBSERVATION	Seasearch	MRMCS0090000000D					CC_BY_4_0	Seasearch	Wood, C. Chris			2025-01-10T00:05:30.560Z
Actiniidae	2488051605	72a17f09-ceaa-4420-aff3-3bb99564774e	82e3c9e2-c43c-24f6-e053-2614a8c008ee	Animalia	Cnidaria	Anthozoa	Actiniaria	Actiniidae	Urticina	Urticina felina		SPECIES	Urticina felina (Linnaeus, 1761)	Urticina felina (Linnaeus, 1761)		FR			PRESENT	NA	1928bdf0-f5d2-11dc-8c12-b8a03c50a862	48.8981	-3.26786	50	NA	NA	NA	NA	NA	2011-05-31	31	5	2011	2256780	2256780	HUMAN_OBSERVATION							CC_BY_4_0		Benjamin Guyonnet			2024-01-24T19:53:16.738Z
Actiniidae	3054039871	29c713af-3f97-4c0a-bb6d-c09c1cef5f72	T-MRNIR00900049D4F	Animalia	Cnidaria	Anthozoa	Actiniaria	Actiniidae	Urticina	Urticina felina		SPECIES	Urticina felina (Linnaeus, 1761)	Urticina felina	(Linnaeus, 1761)	GB	Cass Bromley PhD data - Lough Foyle Species Records	Northern Ireland	PRESENT	NA	db20bedc-20f1-42dd-9051-a445139f8e51	55.1111	-7.11058	70.7	NA	NA	NA	NA	NA	2012-06-30	NA	NA	2012	2256780	2256780	HUMAN_OBSERVATION	CEDaR	MRNIR009000000DE					CC_BY_NC_4_0	DAERA	Qub			2025-01-15T23:00:45.095Z
Actiniidae	2957815406	52422715-c1db-40a0-ba16-b84a295d248a	T-MRMCS01900001677	Animalia	Cnidaria	Anthozoa	Actiniaria	Actiniidae	Urticina	Urticina felina		SPECIES	Urticina felina (Linnaeus, 1761)	Urticina felina	(Linnaeus, 1761)	GB	Alice Taylor wreck, 3 miles off Sea Palling	England	PRESENT	NA	5d662340-07fa-41b7-a3fc-e2e63ca50800	52.8128	1.68282	70.7	NA	NA	NA	NA	NA	2016-08-27	27	8	2016	2256780	2256780	HUMAN_OBSERVATION	Seasearch	MRMCS01900000006					CC_BY_4_0	Seasearch	Spray, R. Rob			2025-01-17T01:04:47.458Z
Actiniidae	3394464798	427a6290-0c65-11dd-84d2-b8a03c50a862	MZLU:Evertebrata:L008/11534	Animalia	Cnidaria	Anthozoa	Actiniaria	Actiniidae	Urticina	Urticina felina		SPECIES	Urticina felina (Linnaeus, 1761)	Urticina felina (Linnaeus, 1761)	(Linnaeus, 1761)	SE	Kattegatt, Hallands lÃ¤n, Falkenberg, Del av Kattegatts utsjÃ¶vatten, N14 FALKENBERG	Halland	PRESENT	1	c0758a16-296b-4ec3-97fd-8a057d9060f3	56.94	12.2117	NA	NA	NA	NA	NA	NA	2008-06-07	7	6	2008	2256780	2256780	PRESERVED_SPECIMEN	MZLU	Evertebrata	L008/11534				CC_BY_NC_4_0					2025-01-19T02:38:38.466Z
Actiniidae	4109852796	199958ab-9096-43e1-9f4c-8a4d97feb024	IML-2008-U04_004024:435768	Animalia	Cnidaria	Anthozoa	Actiniaria	Actiniidae	Bolocera	Bolocera tuediae		SPECIES	Bolocera tuediae (Johnston, 1832)	Bolocera tuediae	(Johnston, 1832)	CA	Quebec		PRESENT	NA	c98a8d0d-cab2-4506-8c0f-c91a5e4996b9	48.6778	-68.7105	10	NA	NA	NA	347	0	2008-08-21	21	8	2008	5711876	5711876	HUMAN_OBSERVATION	IML	DFO_QC_Groundfish-2008					CC_BY_4_0	His Majesty the King in right of Canada, as represented by the Minister of Fisheries and Oceans				2024-07-02T09:40:26.448Z
Actiniidae	2962455282	6b3877d5-4869-43aa-af12-92c703fd5b6d	T-MRCCW31600003AF4	Animalia	Cnidaria	Anthozoa	Actiniaria	Actiniidae	Urticina	Urticina felina		SPECIES	Urticina felina (Linnaeus, 1761)	Urticina felina	(Linnaeus, 1761)	GB	RhiannonStation9	Wales	PRESENT	NA	ee45975b-3d89-42b5-ac7a-c03f47b6dcb4	53.6269	-4.3677	1	NA	NA	NA	NA	NA	2015-10-16	16	10	2015	2256780	2256780	HUMAN_OBSERVATION	NRW	MRCCW31600000018			Natural Resources Wales Staff and Contractors		CC_BY_4_0	Natural Resources Wales	Natural Resources Wales Staff and Contractors			2025-01-10T23:23:38.904Z
Actiniidae	2956436728	a899709f-9a73-4cac-84d8-a7dcc7b70280	T-MRMCS00100008356	Animalia	Cnidaria	Anthozoa	Actiniaria	Actiniidae	Urticina	Urticina felina		SPECIES	Urticina felina (Linnaeus, 1761)	Urticina felina	(Linnaeus, 1761)	JE	La Platte, Dirouilles		PRESENT	NA	5d662340-07fa-41b7-a3fc-e2e63ca50800	49.2924	-2.01396	70.7	NA	NA	NA	NA	NA	2015-06-23	23	6	2015	2256780	2256780	HUMAN_OBSERVATION	Seasearch	MRMCS00100000068					CC_BY_4_0	Seasearch	Mcilwee, K. Kevin			2025-01-17T00:56:39.899Z
Actiniidae	2916616906	edd017b6-bf00-4b00-93ad-9789c42a36b1	T-MRSNH01600005750	Animalia	Cnidaria	Anthozoa	Actiniaria	Actiniidae	Urticina	Urticina felina		SPECIES	Urticina felina (Linnaeus, 1761)	Urticina felina	(Linnaeus, 1761)	GB	309_042 01 Stills	Scotland	PRESENT	NA	98ba8467-5081-4d15-b168-32d893e18b76	54.8047	-4.69404	100	NA	NA	NA	NA	NA	2012-08-14	14	8	2012	2256780	2256780	HUMAN_OBSERVATION	NatureScot	MRSNH0160000000B					CC_BY_4_0	NatureScot	Seastar Survey Ltd.			2025-01-16T19:55:57.416Z
Actiniidae	2956562422	82d23348-0fee-4e2d-9152-48136ef54b2d	T-MRMCS10000000129	Animalia	Cnidaria	Anthozoa	Actiniaria	Actiniidae	Urticina	Urticina felina		SPECIES	Urticina felina (Linnaeus, 1761)	Urticina felina	(Linnaeus, 1761)	GB	Porth Dafarch	Wales	PRESENT	NA	5d662340-07fa-41b7-a3fc-e2e63ca50800	53.2861	-4.65293	70.7	NA	NA	NA	NA	NA	2002-05-12	12	5	2002	2256780	2256780	HUMAN_OBSERVATION	Seasearch	MRMCS10000000004					CC_BY_4_0	Seasearch	Thompson, P. Philippa			2025-01-17T00:57:12.709Z
Actiniidae	4541018615	25e3e8f1-86ee-440c-adfc-8e63759a6505	932ebbd8-28bf-4762-9fc1-2b41e59874a1	Animalia	Cnidaria	Anthozoa	Actiniaria	Actiniidae	Urticina	Urticina felina		SPECIES	Urticina felina (Linnaeus, 1761)	Urticina felina (Linnaeus, 1761)		FR			PRESENT	NA	1928bdf0-f5d2-11dc-8c12-b8a03c50a862	48.3387	-4.57592	NA	NA	NA	NA	NA	NA	2016-04-17	17	4	2016	2256780	2256780	HUMAN_OBSERVATION					Benjamin Guichard (Les amis de BioObs)		CC_BY_4_0		Benjamin Guichard, Matia Pavkovic, Lucie M-B (N2) (GMAP)			2024-03-20T14:08:19.434Z
Actiniidae	2932106664	a71b06c8-c62d-46ed-8daa-f10b0aeca0da	437932293	Animalia	Cnidaria	Anthozoa	Actiniaria	Actiniidae	Urticina	Urticina eques		SPECIES	Urticina eques (Gosse, 1858)	Urticina eques	(Gosse, 1858)	GB	3 - Video / stills camera survey	Wales	PRESENT	NA	bb108780-00da-49a7-ba12-40a25192a626	53.6425	-4.79329	70.7	NA	NA	NA	NA	NA	2005-08-10	10	8	2005	4339145	4339145	HUMAN_OBSERVATION		MRMIT6000000000A		T-MRMIT6000000126F			CC_BY_4_0	Joint Nature Conservation Committee				2025-01-09T18:58:18.411Z
Actiniidae	3035131129	686c1b9b-5f29-4e1f-8c28-f9779d264579	MRPMN00100000DA2	Animalia	Cnidaria	Anthozoa	Actiniaria	Actiniidae	Urticina	Urticina eques		SPECIES	Urticina eques (Gosse, 1858)	Urticina eques	(Gosse, 1858)	GB		Wales	PRESENT	NA	f0a23325-1a1d-4b4c-a192-63765963d0a4	51.599	-4.93975	70.1	NA	NA	NA	NA	NA	2008-10-17	17	10	2008	4339145	4339145	MATERIAL_SAMPLE	PNHS				Porcupine Marine Natural History Society		CC_BY_4_0	Porcupine Natural History Society	Porcupine Marine Natural History Society			2025-01-11T00:20:25.510Z
Actiniidae	2932290933	a71b06c8-c62d-46ed-8daa-f10b0aeca0da	437967771	Animalia	Cnidaria	Anthozoa	Actiniaria	Actiniidae	Urticina	Urticina felina		SPECIES	Urticina felina (Linnaeus, 1761)	Urticina felina	(Linnaeus, 1761)	GB	Video/Stills Station WV06	England	PRESENT	NA	bb108780-00da-49a7-ba12-40a25192a626	50.2489	-1.37651	70.7	NA	NA	NA	NA	NA	2006-08-05	5	8	2006	2256780	2256780	HUMAN_OBSERVATION		MRMIT6000000001C		T-MRMIT6000001914E			CC_BY_4_0	Joint Nature Conservation Committee				2025-01-09T18:58:32.395Z
Actiniidae	2917009880	edd017b6-bf00-4b00-93ad-9789c42a36b1	T-MRSNH018000047D9	Animalia	Cnidaria	Anthozoa	Actiniaria	Actiniidae	Bolocera	Bolocera tuediae		SPECIES	Bolocera tuediae (Johnston, 1832)	Bolocera tuediae	(Johnston, 1832)	GB	2011 North Minch ROV survey	Scotland	PRESENT	NA	98ba8467-5081-4d15-b168-32d893e18b76	58.0616	-5.95	100	NA	NA	NA	NA	NA	2011-05-20	20	5	2011	5711876	5711876	HUMAN_OBSERVATION	NatureScot	MRSNH01800000024					CC_BY_4_0	NatureScot	Moore, C. Colin			2025-01-16T19:56:02.423Z
Actiniidae	2917196891	edd017b6-bf00-4b00-93ad-9789c42a36b1	T-MRSNH01800004FDF	Animalia	Cnidaria	Anthozoa	Actiniaria	Actiniidae	Urticina	Urticina felina		SPECIES	Urticina felina (Linnaeus, 1761)	Urticina felina	(Linnaeus, 1761)	GB	2012 Clyde Sill video survey	Scotland	PRESENT	NA	98ba8467-5081-4d15-b168-32d893e18b76	55.2025	-5.48529	100	NA	NA	NA	NA	NA	2012-03-13	NA	3	2012	2256780	2256780	HUMAN_OBSERVATION	NatureScot	MRSNH01800000027					CC_BY_4_0	NatureScot	Moore, C.			2025-01-16T19:56:04.149Z
Actiniidae	2917028763	edd017b6-bf00-4b00-93ad-9789c42a36b1	T-MRSNH0250000058F	Animalia	Cnidaria	Anthozoa	Actiniaria	Actiniidae	Bolocera	Bolocera tuediae		SPECIES	Bolocera tuediae (Johnston, 1832)	Bolocera tuediae	(Johnston, 1832)	GB	DDV ST51/2011	Scotland	PRESENT	1	98ba8467-5081-4d15-b168-32d893e18b76	57.8125	-1.92534	100	NA	NA	NA	NA	NA	2011-09-07	7	9	2011	5711876	5711876	HUMAN_OBSERVATION	NatureScot	MRSNH02500000003					CC_BY_4_0	NatureScot	Hirst, N. Natalie			2025-01-16T19:56:02.195Z
Actiniidae	2956734603	82d23348-0fee-4e2d-9152-48136ef54b2d	T-MRCCW11000006A68	Animalia	Cnidaria	Anthozoa	Actiniaria	Actiniidae	Urticina	Urticina felina		SPECIES	Urticina felina (Linnaeus, 1761)	Urticina felina	(Linnaeus, 1761)	GB	Off Llanbedrog Head - dive 1	Wales	PRESENT	NA	5d662340-07fa-41b7-a3fc-e2e63ca50800	52.8417	-4.43787	70.7	NA	NA	NA	NA	NA	2003-05-24	24	5	2003	2256780	2256780	HUMAN_OBSERVATION	Seasearch	MRCCW1100000002F					CC_BY_4_0	Seasearch	Ramsay, K. Kirsten			2025-01-17T00:57:16.773Z
Actiniidae	2925204538	fae37d1f-5b7a-4fe2-8cfa-8948aefbcac2	554324229	Animalia	Cnidaria	Anthozoa	Actiniaria	Actiniidae	Urticina	Urticina felina		SPECIES	Urticina felina (Linnaeus, 1761)	Urticina felina	(Linnaeus, 1761)	GB	PBSR033 Cam	England	PRESENT	NA	598eb93d-a844-4289-8adb-0f8583dac91e	50.5564	-5.13201	70.7	NA	NA	NA	NA	NA	2013-01-24	24	1	2013	2256780	2256780	HUMAN_OBSERVATION		MRNE010800000028		T-MRNE010800016128			CC_BY_4_0	Natural England	Marine, R.S.S.			2025-01-16T20:34:28.787Z
Actiniidae	4109837290	199958ab-9096-43e1-9f4c-8a4d97feb024	IML-2006-U02_003613:149519	Animalia	Cnidaria	Anthozoa	Actiniaria	Actiniidae	Bolocera	Bolocera tuediae		SPECIES	Bolocera tuediae (Johnston, 1832)	Bolocera tuediae	(Johnston, 1832)	CA	Quebec		PRESENT	NA	c98a8d0d-cab2-4506-8c0f-c91a5e4996b9	49.9345	-63.7463	10	NA	NA	NA	62	0	2006-08-22	22	8	2006	5711876	5711876	HUMAN_OBSERVATION	IML	DFO_QC_Groundfish-2006					CC_BY_4_0	His Majesty the King in right of Canada, as represented by the Minister of Fisheries and Oceans				2024-07-02T09:40:20.158Z
Actiniidae	2932168227	a71b06c8-c62d-46ed-8daa-f10b0aeca0da	437968172	Animalia	Cnidaria	Anthozoa	Actiniaria	Actiniidae	Urticina	Urticina felina		SPECIES	Urticina felina (Linnaeus, 1761)	Urticina felina	(Linnaeus, 1761)	GB	Video/Stills Station WV21	England	PRESENT	NA	bb108780-00da-49a7-ba12-40a25192a626	50.2348	-1.68236	70.7	NA	NA	NA	NA	NA	2006-08-04	4	8	2006	2256780	2256780	HUMAN_OBSERVATION		MRMIT6000000001C		T-MRMIT600000192C4			CC_BY_4_0	Joint Nature Conservation Committee				2025-01-09T18:58:27.548Z
Actiniidae	2962218563	6b3877d5-4869-43aa-af12-92c703fd5b6d	T-MRCCW30100001E7B	Animalia	Cnidaria	Anthozoa	Actiniaria	Actiniidae	Urticina	Urticina felina		SPECIES	Urticina felina (Linnaeus, 1761)	Urticina felina	(Linnaeus, 1761)	GB	CHoffYnysLochtyn	Wales	PRESENT	NA	ee45975b-3d89-42b5-ac7a-c03f47b6dcb4	52.1782	-4.47621	1	NA	NA	NA	NA	NA	2004-09-07	7	9	2004	2256780	2256780	HUMAN_OBSERVATION	NRW	MRCCW3010000000B			Natural Resources Wales Staff and Contractors		CC_BY_4_0	Natural Resources Wales	Natural Resources Wales Staff and Contractors			2025-01-10T23:23:41.538Z
Actiniidae	4034407986	a2d59875-d379-4753-b4f7-3c19002080a9	TAXA-257720	Animalia	Cnidaria	Anthozoa	Actiniaria	Actiniidae	Bolocera	Bolocera tuediae		SPECIES	Bolocera tuediae (Johnston, 1832)	Bolocera tuediae	(Johnston, 1832)	SE	T48		PRESENT	NA	a067ec85-ef28-4672-80ed-3cdcbf6c2667	58.4772	10.5838	NA	NA	NA	NA	222.5	12.5	2013-09-03	3	9	2013	5711876	5711876	MATERIAL_SAMPLE							CC0_1_0	Swedish Agency for Marine and Water Management	Andrea Johansson			2024-06-25T13:21:13.910Z
Actiniidae	2957676224	990e845f-836b-4467-bc5f-46c8495259ec	T-MRMCS0070000930B	Animalia	Cnidaria	Anthozoa	Actiniaria	Actiniidae	Urticina	Urticina felina		SPECIES	Urticina felina (Linnaeus, 1761)	Urticina felina	(Linnaeus, 1761)	GB	Gralisgeir	Scotland	PRESENT	NA	5d662340-07fa-41b7-a3fc-e2e63ca50800	59.0878	-6.15687	70.7	NA	NA	NA	NA	NA	2010-07-28	28	7	2010	2256780	2256780	HUMAN_OBSERVATION	Seasearch	MRMCS007000000A5					CC_BY_4_0	Seasearch	Wood, C. Chris			2025-01-10T00:05:32.862Z
Actiniidae	4034268477	a2d59875-d379-4753-b4f7-3c19002080a9	TAXA-17390	Animalia	Cnidaria	Anthozoa	Actiniaria	Actiniidae	Urticina	Urticina felina		SPECIES	Urticina felina (Linnaeus, 1761)	Urticina felina	(Linnaeus, 1761)	SE	Dynan		PRESENT	NA	a067ec85-ef28-4672-80ed-3cdcbf6c2667	57.9034	11.4365	NA	NA	NA	NA	25	0.5	2000-07-15	15	7	2000	2256780	2256780	MATERIAL_SAMPLE							CC0_1_0	Swedish Agency for Marine and Water Management	Jan Karlsson			2024-06-25T13:21:02.775Z
Actiniidae	4109772146	199958ab-9096-43e1-9f4c-8a4d97feb024	IML-2019-036_005877:475586	Animalia	Cnidaria	Anthozoa	Actiniaria	Actiniidae	Bolocera	Bolocera tuediae		SPECIES	Bolocera tuediae (Johnston, 1832)	Bolocera tuediae	(Johnston, 1832)	CA	Quebec		PRESENT	NA	c98a8d0d-cab2-4506-8c0f-c91a5e4996b9	48.5483	-63.042	10	NA	NA	NA	264	0	2019-09-04	4	9	2019	5711876	5711876	HUMAN_OBSERVATION	IML	DFO_QC_Groundfish-2019					CC_BY_4_0	His Majesty the King in right of Canada, as represented by the Minister of Fisheries and Oceans				2024-07-02T09:39:56.419Z
Actiniidae	3055272669	11ddb6e5-7bc8-4478-9e80-5c85c1a08ae2	T-MRNIR00900049C32	Animalia	Cnidaria	Anthozoa	Actiniaria	Actiniidae	Urticina	Urticina felina		SPECIES	Urticina felina (Linnaeus, 1761)	Urticina felina	(Linnaeus, 1761)	GB	Cloughy Bay Sublittoral Survey	Northern Ireland	PRESENT	NA	db20bedc-20f1-42dd-9051-a445139f8e51	54.4246	-5.45622	70.7	NA	NA	NA	NA	NA	2006-12-19	19	12	2006	2256780	2256780	HUMAN_OBSERVATION	CEDaR	MRNIR009000000D6					CC_BY_4_0	Centre for Environmental Data and Recording	Navital			2025-01-08T22:04:39.503Z
Actiniidae	2957182182	52422715-c1db-40a0-ba16-b84a295d248a	T-MRLRC0030000E58B	Animalia	Cnidaria	Anthozoa	Actiniaria	Actiniidae	Urticina	Urticina felina		SPECIES	Urticina felina (Linnaeus, 1761)	Urticina felina	(Linnaeus, 1761)	GB	Mussel Farm	England	PRESENT	NA	5d662340-07fa-41b7-a3fc-e2e63ca50800	50.3074	-4.73653	70.7	NA	NA	NA	NA	NA	2018-05-13	13	5	2018	2256780	2256780	HUMAN_OBSERVATION	Seasearch	MRLRC003000000A9					CC_BY_4_0	Seasearch				2025-01-17T01:04:48.287Z
Actiniidae	2962337562	6b3877d5-4869-43aa-af12-92c703fd5b6d	T-MRCCW30500001A34	Animalia	Cnidaria	Anthozoa	Actiniaria	Actiniidae	Urticina	Urticina felina		SPECIES	Urticina felina (Linnaeus, 1761)	Urticina felina	(Linnaeus, 1761)	GB	Southernlimestone	Wales	PRESENT	NA	ee45975b-3d89-42b5-ac7a-c03f47b6dcb4	51.632	-5.09459	1	NA	NA	NA	NA	NA	2007-08-08	8	8	2007	2256780	2256780	HUMAN_OBSERVATION	NRW	MRCCW30500000013			Natural Resources Wales Staff and Contractors		CC_BY_4_0	Natural Resources Wales	Natural Resources Wales Staff and Contractors			2025-01-10T23:23:24.737Z
Actiniidae	4147877484	0be687cb-a53e-4f2f-bd46-a93ac4700c36	36366	Animalia	Cnidaria	Anthozoa	Actiniaria	Actiniidae	Urticina	Urticina felina		SPECIES	Urticina felina (Linnaeus, 1761)	Urticina felina		DE			PRESENT	NA	61e40671-1a75-4bcd-9a0d-63515057d39d	54.0256	7.78665	NA	NA	NA	NA	37	0	2014-02-15	NA	2	2014	2256780	2256780	HUMAN_OBSERVATION							CC_BY_NC_4_0					2024-01-24T15:54:17.801Z
Actiniidae	2957182553	990e845f-836b-4467-bc5f-46c8495259ec	T-MRMCS0200000BBA8	Animalia	Cnidaria	Anthozoa	Actiniaria	Actiniidae	Urticina	Urticina felina		SPECIES	Urticina felina (Linnaeus, 1761)	Urticina felina	(Linnaeus, 1761)	GB	Max's cave of terror, E of the Maidens, W coast	Scotland	PRESENT	NA	5d662340-07fa-41b7-a3fc-e2e63ca50800	57.3315	-6.57494	70.7	NA	NA	NA	NA	NA	2019-07-07	7	7	2019	2256780	2256780	HUMAN_OBSERVATION	Seasearch	MRMCS0200000006A					CC_BY_4_0	Seasearch	Bowen, S. Sarah			2025-01-10T00:05:32.947Z
Actiniidae	2916856159	edd017b6-bf00-4b00-93ad-9789c42a36b1	T-MRSNH0160000163C	Animalia	Cnidaria	Anthozoa	Actiniaria	Actiniidae	Urticina	Urticina eques		SPECIES	Urticina eques (Gosse, 1858)	Urticina eques	(Gosse, 1858)	GB	CS15 1 stills	Scotland	PRESENT	NA	98ba8467-5081-4d15-b168-32d893e18b76	55.6159	-5.42661	100	NA	NA	NA	NA	NA	2010-08-16	16	8	2010	4339145	4339145	HUMAN_OBSERVATION	NatureScot	MRSNH01600000008					CC_BY_4_0	NatureScot	Seastar Survey Ltd.			2025-01-16T19:56:00.115Z
Actiniidae	2932171266	a71b06c8-c62d-46ed-8daa-f10b0aeca0da	437909111	Animalia	Cnidaria	Anthozoa	Actiniaria	Actiniidae	Urticina	Urticina felina		SPECIES	Urticina felina (Linnaeus, 1761)	Urticina felina	(Linnaeus, 1761)	GB	WBF4 Video Tow (DC) Station 910	England	PRESENT	NA	bb108780-00da-49a7-ba12-40a25192a626	50.1919	-1.06065	70.7	NA	NA	NA	NA	NA	2012-02-28	28	2	2012	2256780	2256780	HUMAN_OBSERVATION		MRCON0400000000C		T-MRCON04000003E4E			CC_BY_4_0	Joint Nature Conservation Committee				2025-01-09T18:58:15.419Z
Actiniidae	2932348442	a71b06c8-c62d-46ed-8daa-f10b0aeca0da	437890194	Animalia	Cnidaria	Anthozoa	Actiniaria	Actiniidae	Urticina	Urticina eques		SPECIES	Urticina eques (Gosse, 1858)	Urticina eques	(Gosse, 1858)	GB	Station 94 - Drop Camera	Scotland	PRESENT	NA	bb108780-00da-49a7-ba12-40a25192a626	58.8632	-4.98683	70.7	NA	NA	NA	NA	NA	2008-05-28	28	5	2008	4339145	4339145	HUMAN_OBSERVATION		MRCON01500000003		T-MRCON0150000217C			CC_BY_4_0	Joint Nature Conservation Committee				2025-01-09T18:58:15.814Z
Actiniidae	2956662495	82d23348-0fee-4e2d-9152-48136ef54b2d	T-MRMES002000015C7	Animalia	Cnidaria	Anthozoa	Actiniaria	Actiniidae	Urticina	Urticina felina		SPECIES	Urticina felina (Linnaeus, 1761)	Urticina felina	(Linnaeus, 1761)	GB	Porth Colmon 1, North Llyn Peninsula, Gwynedd	Wales	PRESENT	NA	5d662340-07fa-41b7-a3fc-e2e63ca50800	52.8215	-4.74225	70.7	NA	NA	NA	NA	NA	2009-08-09	9	8	2009	2256780	2256780	HUMAN_OBSERVATION	Seasearch	MRMES00200000013					CC_BY_4_0	Seasearch	Sharratt, R. Ruth			2025-01-17T00:57:07.519Z
Actiniidae	4109769872	199958ab-9096-43e1-9f4c-8a4d97feb024	IML-2007-U04_003819:435684	Animalia	Cnidaria	Anthozoa	Actiniaria	Actiniidae	Bolocera	Bolocera tuediae		SPECIES	Bolocera tuediae (Johnston, 1832)	Bolocera tuediae	(Johnston, 1832)	CA	Quebec		PRESENT	NA	c98a8d0d-cab2-4506-8c0f-c91a5e4996b9	49.375	-66.0655	10	NA	NA	NA	335	0	2007-08-26	26	8	2007	5711876	5711876	HUMAN_OBSERVATION	IML	DFO_QC_Groundfish-2007					CC_BY_4_0	His Majesty the King in right of Canada, as represented by the Minister of Fisheries and Oceans				2024-07-02T09:39:55.012Z
Actiniidae	4147912133	0be687cb-a53e-4f2f-bd46-a93ac4700c36	4598	Animalia	Cnidaria	Anthozoa	Actiniaria	Actiniidae	Urticina	Urticina felina		SPECIES	Urticina felina (Linnaeus, 1761)	Urticina felina		GB			PRESENT	NA	61e40671-1a75-4bcd-9a0d-63515057d39d	50.4333	-0.633333	NA	NA	NA	NA	64	0	2008-10-15	NA	10	2008	2256780	2256780	HUMAN_OBSERVATION							CC_BY_NC_4_0					2024-01-24T15:54:27.487Z
Actiniidae	4109840502	199958ab-9096-43e1-9f4c-8a4d97feb024	IML-2016-037_005402:442642	Animalia	Cnidaria	Anthozoa	Actiniaria	Actiniidae	Bolocera	Bolocera tuediae		SPECIES	Bolocera tuediae (Johnston, 1832)	Bolocera tuediae	(Johnston, 1832)	CA	Quebec		PRESENT	NA	c98a8d0d-cab2-4506-8c0f-c91a5e4996b9	48.739	-60.4673	10	NA	NA	NA	275	0	2016-08-31	31	8	2016	5711876	5711876	HUMAN_OBSERVATION	IML	DFO_QC_Groundfish-2016					CC_BY_4_0	His Majesty the King in right of Canada, as represented by the Minister of Fisheries and Oceans				2024-07-02T09:40:21.384Z
Actiniidae	2956561536	928304f1-d313-47cd-b17b-0232bc27b727	T-MRMCS0050000E657	Animalia	Cnidaria	Anthozoa	Actiniaria	Actiniidae	Urticina	Urticina felina		SPECIES	Urticina felina (Linnaeus, 1761)	Urticina felina	(Linnaeus, 1761)	IE	Spain Reef, Baltimore		PRESENT	NA	5d662340-07fa-41b7-a3fc-e2e63ca50800	51.4708	-9.33837	70.7	NA	NA	NA	NA	NA	2012-07-17	17	7	2012	2256780	2256780	HUMAN_OBSERVATION	Seasearch	MRMCS00500000076					CC_BY_4_0	Seasearch	Brown, A. Andrea			2025-01-09T23:55:33.157Z
Actiniidae	2956512282	928304f1-d313-47cd-b17b-0232bc27b727	T-MRMCS0050000A424	Animalia	Cnidaria	Anthozoa	Actiniaria	Actiniidae	Urticina	Urticina felina		SPECIES	Urticina felina (Linnaeus, 1761)	Urticina felina	(Linnaeus, 1761)	IE	Cathedral Rocks, Inish na Bro, Blasket Islands		PRESENT	NA	5d662340-07fa-41b7-a3fc-e2e63ca50800	52.0613	-10.6027	70.7	NA	NA	NA	NA	NA	2011-07-03	3	7	2011	2256780	2256780	HUMAN_OBSERVATION	Seasearch	MRMCS0050000005B					CC_BY_4_0	Seasearch	Wood, C. Chris			2025-01-09T23:55:20.760Z
Actiniidae	4109852556	199958ab-9096-43e1-9f4c-8a4d97feb024	IML-2015-031_005162:424156	Animalia	Cnidaria	Anthozoa	Actiniaria	Actiniidae	Bolocera	Bolocera tuediae		SPECIES	Bolocera tuediae (Johnston, 1832)	Bolocera tuediae	(Johnston, 1832)	CA	Quebec		PRESENT	NA	c98a8d0d-cab2-4506-8c0f-c91a5e4996b9	49.1098	-63.7192	10	NA	NA	NA	386	0	2015-08-19	19	8	2015	5711876	5711876	HUMAN_OBSERVATION	IML	DFO_QC_Groundfish-2015					CC_BY_4_0	His Majesty the King in right of Canada, as represented by the Minister of Fisheries and Oceans				2024-07-02T09:40:26.377Z
Actiniidae	2917666700	edd017b6-bf00-4b00-93ad-9789c42a36b1	T-MRSNH01800007042	Animalia	Cnidaria	Anthozoa	Actiniaria	Actiniidae	Urticina	Urticina felina		SPECIES	Urticina felina (Linnaeus, 1761)	Urticina felina	(Linnaeus, 1761)	GB	2013 Stronsay Firth video survey	Scotland	PRESENT	NA	98ba8467-5081-4d15-b168-32d893e18b76	59.0877	-2.73596	100	NA	NA	NA	NA	NA	2013-02-08	NA	2	2013	2256780	2256780	HUMAN_OBSERVATION	NatureScot	MRSNH01800000034					CC_BY_4_0	NatureScot	Moore, C. Colin			2025-01-16T19:56:02.209Z
Actiniidae	2932278028	a71b06c8-c62d-46ed-8daa-f10b0aeca0da	437885130	Animalia	Cnidaria	Anthozoa	Actiniaria	Actiniidae	Urticina	Urticina eques		SPECIES	Urticina eques (Gosse, 1858)	Urticina eques	(Gosse, 1858)	GB	Station 107 - Camera Sledge	England	PRESENT	NA	bb108780-00da-49a7-ba12-40a25192a626	54.9452	1.49059	70.7	NA	NA	NA	NA	NA	2008-04-15	15	4	2008	4339145	4339145	HUMAN_OBSERVATION		MRCON01300000002		T-MRCON013000005D2			CC_BY_4_0	Joint Nature Conservation Committee				2025-01-09T18:58:33.171Z
Actiniidae	2957558583	990e845f-836b-4467-bc5f-46c8495259ec	T-MRMCS00200002D1D	Animalia	Cnidaria	Anthozoa	Actiniaria	Actiniidae	Urticina	Urticina felina		SPECIES	Urticina felina (Linnaeus, 1761)	Urticina felina	(Linnaeus, 1761)	GB	An Torc	Scotland	PRESENT	NA	5d662340-07fa-41b7-a3fc-e2e63ca50800	57.7935	-8.58356	70.7	NA	NA	NA	NA	NA	2005-05-23	23	5	2005	2256780	2256780	HUMAN_OBSERVATION	Seasearch	MRMCS0020000002A					CC_BY_4_0	Seasearch	Wood, H. Howard			2025-01-10T00:05:30.050Z
Actiniidae	2932309364	a71b06c8-c62d-46ed-8daa-f10b0aeca0da	437894776	Animalia	Cnidaria	Anthozoa	Actiniaria	Actiniidae	Bolocera	Bolocera tuediae		SPECIES	Bolocera tuediae (Johnston, 1832)	Bolocera tuediae	(Johnston, 1832)	GB	Scottish MPA Station 11(1) - Stills	Scotland	PRESENT	NA	bb108780-00da-49a7-ba12-40a25192a626	59.4705	-0.906761	70.7	NA	NA	NA	NA	NA	2010-07-06	6	7	2010	5711876	5711876	HUMAN_OBSERVATION		MRCON02100000005		T-MRCON02100000696			CC_BY_4_0	Joint Nature Conservation Committee				2025-01-09T18:58:28.160Z
Actiniidae	2957331164	52422715-c1db-40a0-ba16-b84a295d248a	T-MRLRC00200002352	Animalia	Cnidaria	Anthozoa	Actiniaria	Actiniidae	Urticina	Urticina felina		SPECIES	Urticina felina (Linnaeus, 1761)	Urticina felina	(Linnaeus, 1761)	GB	Blackpool Sands	England	PRESENT	NA	5d662340-07fa-41b7-a3fc-e2e63ca50800	50.3177	-3.61076	70.7	NA	NA	NA	NA	NA	2006-08-12	12	8	2006	2256780	2256780	HUMAN_OBSERVATION	Seasearch	MRLRC00200000019					CC_BY_4_0	Seasearch	Sharrock, S. Sally			2025-01-17T01:04:38.046Z
Actiniidae	4109787053	199958ab-9096-43e1-9f4c-8a4d97feb024	IML-2018-041_005638:463146	Animalia	Cnidaria	Anthozoa	Actiniaria	Actiniidae	Bolocera	Bolocera tuediae		SPECIES	Bolocera tuediae (Johnston, 1832)	Bolocera tuediae	(Johnston, 1832)	CA	Quebec		PRESENT	NA	c98a8d0d-cab2-4506-8c0f-c91a5e4996b9	48.676	-62.6557	10	NA	NA	NA	407	0	2018-08-16	16	8	2018	5711876	5711876	HUMAN_OBSERVATION	IML	DFO_QC_Groundfish-2018					CC_BY_4_0	His Majesty the King in right of Canada, as represented by the Minister of Fisheries and Oceans				2024-07-02T09:40:04.988Z
Actiniidae	2957572473	990e845f-836b-4467-bc5f-46c8495259ec	T-MRMCS0170000FE1E	Animalia	Cnidaria	Anthozoa	Actiniaria	Actiniidae	Urticina	Urticina felina		SPECIES	Urticina felina (Linnaeus, 1761)	Urticina felina	(Linnaeus, 1761)	GB	Ardcastle jetty	Scotland	PRESENT	NA	5d662340-07fa-41b7-a3fc-e2e63ca50800	56.0664	-5.29557	70.7	NA	NA	NA	NA	NA	2013-06-18	18	6	2013	2256780	2256780	HUMAN_OBSERVATION	Seasearch	MRMCS017000000F8					CC_BY_4_0	Seasearch	Rees, J. John			2025-01-10T00:05:29.629Z
Actiniidae	2925463437	fae37d1f-5b7a-4fe2-8cfa-8948aefbcac2	554437690	Animalia	Cnidaria	Anthozoa	Actiniaria	Actiniidae	Urticina	Urticina eques		SPECIES	Urticina eques (Gosse, 1858)	Urticina eques	(Gosse, 1858)	GB	WB25	England	PRESENT	NA	598eb93d-a844-4289-8adb-0f8583dac91e	53.2987	1.45684	70.7	NA	NA	NA	NA	NA	2007-09-06	6	9	2007	4339145	4339145	HUMAN_OBSERVATION		MRNE010100000006		T-MRNE010100000756			CC_BY_4_0	Natural England	Envision			2025-01-16T20:34:15.527Z
Actiniidae	4109860395	199958ab-9096-43e1-9f4c-8a4d97feb024	IML-2006-U02_003570:148168	Animalia	Cnidaria	Anthozoa	Actiniaria	Actiniidae	Bolocera	Bolocera tuediae		SPECIES	Bolocera tuediae (Johnston, 1832)	Bolocera tuediae	(Johnston, 1832)	CA	Quebec		PRESENT	NA	c98a8d0d-cab2-4506-8c0f-c91a5e4996b9	49.115	-64.0918	10	NA	NA	NA	351	0	2006-08-18	18	8	2006	5711876	5711876	HUMAN_OBSERVATION	IML	DFO_QC_Groundfish-2006					CC_BY_4_0	His Majesty the King in right of Canada, as represented by the Minister of Fisheries and Oceans				2024-07-02T09:40:28.593Z
Actiniidae	2957340193	52422715-c1db-40a0-ba16-b84a295d248a	T-MRLRC00200003DB8	Animalia	Cnidaria	Anthozoa	Actiniaria	Actiniidae	Urticina	Urticina felina		SPECIES	Urticina felina (Linnaeus, 1761)	Urticina felina	(Linnaeus, 1761)	GB	St Anchorite's Rock Reef	England	PRESENT	NA	5d662340-07fa-41b7-a3fc-e2e63ca50800	50.2888	-4.00197	70.7	NA	NA	NA	NA	NA	2007-11-24	24	11	2007	2256780	2256780	HUMAN_OBSERVATION	Seasearch	MRLRC00200000020					CC_BY_4_0	Seasearch	Watson, D. Dawn			2025-01-17T01:04:38.748Z
Actiniidae	2956557079	82d23348-0fee-4e2d-9152-48136ef54b2d	T-MRMCS0050000108E	Animalia	Cnidaria	Anthozoa	Actiniaria	Actiniidae	Urticina	Urticina felina		SPECIES	Urticina felina (Linnaeus, 1761)	Urticina felina	(Linnaeus, 1761)	GB	Parwyd, Llyn Penninsula	Wales	PRESENT	NA	5d662340-07fa-41b7-a3fc-e2e63ca50800	52.7845	-4.73847	70.7	NA	NA	NA	NA	NA	2006-07-01	1	7	2006	2256780	2256780	HUMAN_OBSERVATION	Seasearch	MRMCS0050000000D					CC_BY_4_0	Seasearch	Kay, L. Lucy			2025-01-17T00:57:12.308Z
Actiniidae	2956786457	52422715-c1db-40a0-ba16-b84a295d248a	T-MRLRC00200000714	Animalia	Cnidaria	Anthozoa	Actiniaria	Actiniidae	Urticina	Urticina felina		SPECIES	Urticina felina (Linnaeus, 1761)	Urticina felina	(Linnaeus, 1761)	GB	Hooe Lake Point, Fort Picklecombe	England	PRESENT	NA	5d662340-07fa-41b7-a3fc-e2e63ca50800	50.3361	-4.17893	70.7	NA	NA	NA	NA	NA	2004-11-28	28	11	2004	2256780	2256780	HUMAN_OBSERVATION	Seasearch	MRLRC0020000000B					CC_BY_4_0	Seasearch	Fleet, A. Adam			2025-01-17T01:04:43.681Z
Actiniidae	4147894372	0be687cb-a53e-4f2f-bd46-a93ac4700c36	15493	Animalia	Cnidaria	Anthozoa	Actiniaria	Actiniidae	Urticina	Urticina eques		SPECIES	Urticina eques (Gosse, 1858)	Urticina eques		GB			PRESENT	NA	61e40671-1a75-4bcd-9a0d-63515057d39d	50.2428	-0.07865	NA	NA	NA	NA	NA	NA	2015-10-15	NA	10	2015	4339145	4339145	HUMAN_OBSERVATION							CC_BY_NC_4_0					2024-01-24T15:54:22.589Z
Actiniidae	4109869228	199958ab-9096-43e1-9f4c-8a4d97feb024	IML-2016-037_005391:442286	Animalia	Cnidaria	Anthozoa	Actiniaria	Actiniidae	Bolocera	Bolocera tuediae		SPECIES	Bolocera tuediae (Johnston, 1832)	Bolocera tuediae	(Johnston, 1832)	CA	Quebec		PRESENT	NA	c98a8d0d-cab2-4506-8c0f-c91a5e4996b9	49.6045	-61.3137	10	NA	NA	NA	277	0	2016-08-29	29	8	2016	5711876	5711876	HUMAN_OBSERVATION	IML	DFO_QC_Groundfish-2016					CC_BY_4_0	His Majesty the King in right of Canada, as represented by the Minister of Fisheries and Oceans				2024-07-02T09:40:31.557Z
Actiniidae	2956695186	82d23348-0fee-4e2d-9152-48136ef54b2d	T-MRMCS00800000398	Animalia	Cnidaria	Anthozoa	Actiniaria	Actiniidae	Urticina	Urticina felina		SPECIES	Urticina felina (Linnaeus, 1761)	Urticina felina	(Linnaeus, 1761)	GB	Light House	Wales	PRESENT	NA	5d662340-07fa-41b7-a3fc-e2e63ca50800	51.6924	-5.28165	70.7	NA	NA	NA	NA	NA	2005-07-31	31	7	2005	2256780	2256780	HUMAN_OBSERVATION	Seasearch	MRMCS00800000007					CC_BY_4_0	Seasearch	Lock, K. Kate			2025-01-17T00:57:15.164Z
Actiniidae	2962409383	6b3877d5-4869-43aa-af12-92c703fd5b6d	T-MRCCW316000003AF	Animalia	Cnidaria	Anthozoa	Actiniaria	Actiniidae	Urticina	Urticina felina		SPECIES	Urticina felina (Linnaeus, 1761)	Urticina felina	(Linnaeus, 1761)	GB	CardiganIsland	Wales	PRESENT	NA	ee45975b-3d89-42b5-ac7a-c03f47b6dcb4	52.1368	-4.68987	1	NA	NA	NA	NA	NA	2005-06-29	29	6	2005	2256780	2256780	HUMAN_OBSERVATION	NRW	MRCCW31600000002			Natural Resources Wales Staff and Contractors		CC_BY_4_0	Natural Resources Wales	Natural Resources Wales Staff and Contractors			2025-01-10T23:23:28.027Z
Actiniidae	2916573928	edd017b6-bf00-4b00-93ad-9789c42a36b1	T-MRSNH030000016DB	Animalia	Cnidaria	Anthozoa	Actiniaria	Actiniidae	Urticina	Urticina felina		SPECIES	Urticina felina (Linnaeus, 1761)	Urticina felina	(Linnaeus, 1761)	GB	Orkney west coast and Pentland Firth video survey	Scotland	PRESENT	NA	98ba8467-5081-4d15-b168-32d893e18b76	58.8205	-3.42223	100	NA	NA	NA	NA	NA	2009-07-23	NA	NA	2009	2256780	2256780	HUMAN_OBSERVATION	NatureScot	MRSNH03000000006					CC_BY_4_0	NatureScot	Moore, C. Colin			2025-01-16T19:55:55.453Z
Actiniidae	4140419746	4e934fdd-4774-4a2e-b695-fc675ba82f5e	MRPMN00100007811	Animalia	Cnidaria	Anthozoa	Actiniaria	Actiniidae	Urticina	Urticina felina		SPECIES	Urticina felina (Linnaeus, 1761)	Urticina felina		GB			PRESENT	NA	f6b48504-1651-4a49-a88d-c2bc6178694d	57.0158	-2.16116	NA	NA	NA	NA	NA	NA	2019-09-30	30	9	2019	2256780	2256780	MATERIAL_SAMPLE	DASSH				Becky Hitchin		CC_BY_4_0		Becky Hitchin			2024-03-05T12:34:02.581Z
Actiniidae	2916790027	edd017b6-bf00-4b00-93ad-9789c42a36b1	T-MRSNH0180000502A	Animalia	Cnidaria	Anthozoa	Actiniaria	Actiniidae	Urticina	Urticina felina		SPECIES	Urticina felina (Linnaeus, 1761)	Urticina felina	(Linnaeus, 1761)	GB	2012 Clyde Sill video survey	Scotland	PRESENT	NA	98ba8467-5081-4d15-b168-32d893e18b76	55.2982	-5.5864	100	NA	NA	NA	NA	NA	2012-03-13	NA	3	2012	2256780	2256780	HUMAN_OBSERVATION	NatureScot	MRSNH01800000027					CC_BY_4_0	NatureScot	Moore, C.			2025-01-16T19:56:02.498Z
Actiniidae	4109859297	199958ab-9096-43e1-9f4c-8a4d97feb024	IML-2013-030_004795:312901	Animalia	Cnidaria	Anthozoa	Actiniaria	Actiniidae	Bolocera	Bolocera tuediae		SPECIES	Bolocera tuediae (Johnston, 1832)	Bolocera tuediae	(Johnston, 1832)	CA	Quebec		PRESENT	NA	c98a8d0d-cab2-4506-8c0f-c91a5e4996b9	49.7672	-65.574	10	NA	NA	NA	340	0	2013-08-18	18	8	2013	5711876	5711876	HUMAN_OBSERVATION	IML	DFO_QC_Groundfish-2013					CC_BY_4_0	His Majesty the King in right of Canada, as represented by the Minister of Fisheries and Oceans				2024-07-02T09:40:28.303Z
Actiniidae	2932289067	a71b06c8-c62d-46ed-8daa-f10b0aeca0da	437921495	Animalia	Cnidaria	Anthozoa	Actiniaria	Actiniidae	Bolocera	Bolocera tuediae		SPECIES	Bolocera tuediae (Johnston, 1832)	Bolocera tuediae	(Johnston, 1832)	GB	EHF07_CameraSledge_stn120	England	PRESENT	NA	bb108780-00da-49a7-ba12-40a25192a626	50.5046	-6.58587	70.7	NA	NA	NA	NA	NA	2013-04-23	23	4	2013	5711876	5711876	HUMAN_OBSERVATION		MRCON04100000002		T-MRCON041000038DB			CC_BY_4_0	Joint Nature Conservation Committee				2025-01-09T18:58:24.867Z
Actiniidae	2956596925	82d23348-0fee-4e2d-9152-48136ef54b2d	T-MRMCS0050000139D	Animalia	Cnidaria	Anthozoa	Actiniaria	Actiniidae	Urticina	Urticina felina		SPECIES	Urticina felina (Linnaeus, 1761)	Urticina felina	(Linnaeus, 1761)	GB	Maen Mellt, Porth Iago	Wales	PRESENT	NA	5d662340-07fa-41b7-a3fc-e2e63ca50800	52.8527	-4.72891	70.7	NA	NA	NA	NA	NA	2006-08-06	6	8	2006	2256780	2256780	HUMAN_OBSERVATION	Seasearch	MRMCS0050000000F					CC_BY_4_0	Seasearch	Goudge, H. Harry			2025-01-17T00:57:16.572Z
Actiniidae	4109836169	199958ab-9096-43e1-9f4c-8a4d97feb024	IML-2016-037_005406:442744	Animalia	Cnidaria	Anthozoa	Actiniaria	Actiniidae	Bolocera	Bolocera tuediae		SPECIES	Bolocera tuediae (Johnston, 1832)	Bolocera tuediae	(Johnston, 1832)	CA	Quebec		PRESENT	NA	c98a8d0d-cab2-4506-8c0f-c91a5e4996b9	48.6812	-61.5222	10	NA	NA	NA	380	0	2016-08-31	31	8	2016	5711876	5711876	HUMAN_OBSERVATION	IML	DFO_QC_Groundfish-2016					CC_BY_4_0	His Majesty the King in right of Canada, as represented by the Minister of Fisheries and Oceans				2024-07-02T09:40:19.558Z
Actiniidae	2957136388	990e845f-836b-4467-bc5f-46c8495259ec	T-MRMCS00100001502	Animalia	Cnidaria	Anthozoa	Actiniaria	Actiniidae	Urticina	Urticina felina		SPECIES	Urticina felina (Linnaeus, 1761)	Urticina felina	(Linnaeus, 1761)	GB	Jellyfish Bank	Scotland	PRESENT	NA	5d662340-07fa-41b7-a3fc-e2e63ca50800	57.0263	-6.14947	70.7	NA	NA	NA	NA	NA	2004-06-10	10	6	2004	2256780	2256780	HUMAN_OBSERVATION	Seasearch	MRMCS00100000013					CC_BY_4_0	Seasearch	Duncan, C. Calum			2025-01-10T00:05:32.235Z
Actiniidae	4109795238	199958ab-9096-43e1-9f4c-8a4d97feb024	IML-2012-027_004549:263250	Animalia	Cnidaria	Anthozoa	Actiniaria	Actiniidae	Bolocera	Bolocera tuediae		SPECIES	Bolocera tuediae (Johnston, 1832)	Bolocera tuediae	(Johnston, 1832)	CA	Quebec		PRESENT	NA	c98a8d0d-cab2-4506-8c0f-c91a5e4996b9	49.819	-60.1745	10	NA	NA	NA	79	0	2012-08-04	4	8	2012	5711876	5711876	HUMAN_OBSERVATION	IML	DFO_QC_Groundfish-2012					CC_BY_4_0	His Majesty the King in right of Canada, as represented by the Minister of Fisheries and Oceans				2024-07-02T09:40:07.488Z
Actiniidae	2926054659	fae37d1f-5b7a-4fe2-8cfa-8948aefbcac2	554158791	Animalia	Cnidaria	Anthozoa	Actiniaria	Actiniidae	Urticina	Urticina felina		SPECIES	Urticina felina (Linnaeus, 1761)	Urticina felina	(Linnaeus, 1761)	GB	GT071_STN_121	England	PRESENT	1	598eb93d-a844-4289-8adb-0f8583dac91e	51.0503	1.32661	70.7	NA	NA	NA	NA	NA	2014-06-21	21	6	2014	2256780	2256780	HUMAN_OBSERVATION		MRNE014100000003		T-MRNE014100001940			CC_BY_4_0	Natural England	Recorders, F. Field			2025-01-16T20:34:25.457Z
Actiniidae	2957504773	52422715-c1db-40a0-ba16-b84a295d248a	T-MRLRC008000028DB	Animalia	Cnidaria	Anthozoa	Actiniaria	Actiniidae	Urticina	Urticina felina		SPECIES	Urticina felina (Linnaeus, 1761)	Urticina felina	(Linnaeus, 1761)	GB	Tug O' War Rocks- South of Chapman's Pool	England	PRESENT	NA	5d662340-07fa-41b7-a3fc-e2e63ca50800	50.5783	-2.07447	70.7	NA	NA	NA	NA	NA	2008-08-30	30	8	2008	2256780	2256780	HUMAN_OBSERVATION	Seasearch	MRLRC00800000020					CC_BY_4_0	Seasearch	Openshaw, S. Sheilah			2025-01-17T01:04:44.733Z
Actiniidae	2917676997	edd017b6-bf00-4b00-93ad-9789c42a36b1	T-MRSNH01700000078	Animalia	Cnidaria	Anthozoa	Actiniaria	Actiniidae	Urticina	Urticina felina		SPECIES	Urticina felina (Linnaeus, 1761)	Urticina felina	(Linnaeus, 1761)	GB	Rubha nam Faoileann rocky reef transect LC05SR02	Scotland	PRESENT	NA	98ba8467-5081-4d15-b168-32d893e18b76	56.537	-5.40033	100	NA	NA	NA	NA	NA	2005-07-21	21	7	2005	2256780	2256780	HUMAN_OBSERVATION	NatureScot	MRSNH01700000002					CC_BY_4_0	NatureScot	Moore, C. Colin			2025-01-16T19:56:07.443Z
Actiniidae	2957136888	990e845f-836b-4467-bc5f-46c8495259ec	T-MRMCS02000008817	Animalia	Cnidaria	Anthozoa	Actiniaria	Actiniidae	Urticina	Urticina felina		SPECIES	Urticina felina (Linnaeus, 1761)	Urticina felina	(Linnaeus, 1761)	GB	Dun Chonnuill Drift, Garvellachs, Firth of Lorn	Scotland	PRESENT	NA	5d662340-07fa-41b7-a3fc-e2e63ca50800	56.2486	-5.74742	70.7	NA	NA	NA	NA	NA	2018-11-17	17	11	2018	2256780	2256780	HUMAN_OBSERVATION	Seasearch	MRMCS02000000043					CC_BY_4_0	Seasearch	Hollingdale, C. Cathy			2025-01-10T00:05:32.497Z
Actiniidae	4147885817	0be687cb-a53e-4f2f-bd46-a93ac4700c36	19448	Animalia	Cnidaria	Anthozoa	Actiniaria	Actiniidae	Urticina	Urticina eques		SPECIES	Urticina eques (Gosse, 1858)	Urticina eques		GB			PRESENT	NA	61e40671-1a75-4bcd-9a0d-63515057d39d	50.5263	-0.91805	NA	NA	NA	NA	30	0	2017-10-15	NA	10	2017	4339145	4339145	HUMAN_OBSERVATION							CC_BY_NC_4_0					2024-01-24T15:54:20.416Z
Actiniidae	2925940267	fae37d1f-5b7a-4fe2-8cfa-8948aefbcac2	554087631	Animalia	Cnidaria	Anthozoa	Actiniaria	Actiniidae	Urticina	Urticina felina		SPECIES	Urticina felina (Linnaeus, 1761)	Urticina felina	(Linnaeus, 1761)	GB	Dumpton Gap Sublittoral Monitoring	England	PRESENT	NA	598eb93d-a844-4289-8adb-0f8583dac91e	51.3456	1.44133	70.7	NA	NA	NA	NA	NA	2004-07-29	29	7	2004	2256780	2256780	HUMAN_OBSERVATION		MRNE013400000041		T-MRNE01340000429F			CC_BY_4_0	Natural England	Survey, A. Aquatic;Ltd, M. Monitoring			2025-01-16T20:34:24.591Z
Actiniidae	2956579242	52422715-c1db-40a0-ba16-b84a295d248a	T-MRMCS004000020A1	Animalia	Cnidaria	Anthozoa	Actiniaria	Actiniidae	Urticina	Urticina felina		SPECIES	Urticina felina (Linnaeus, 1761)	Urticina felina	(Linnaeus, 1761)	GB	Mixon Hole	England	PRESENT	NA	5d662340-07fa-41b7-a3fc-e2e63ca50800	50.704	-0.720966	70.7	NA	NA	NA	NA	NA	2012-09-09	9	9	2012	2256780	2256780	HUMAN_OBSERVATION	Seasearch	MRMCS00400000024					CC_BY_4_0	Seasearch	Vause, B. Belinda			2025-01-17T01:04:38.408Z
Actiniidae	2957570777	990e845f-836b-4467-bc5f-46c8495259ec	T-MRMCS02000009043	Animalia	Cnidaria	Anthozoa	Actiniaria	Actiniidae	Urticina	Urticina felina		SPECIES	Urticina felina (Linnaeus, 1761)	Urticina felina	(Linnaeus, 1761)	GB	Giant's Legs, S side of Bressay, Shetland	Scotland	PRESENT	NA	5d662340-07fa-41b7-a3fc-e2e63ca50800	60.1034	-1.07252	70.7	NA	NA	NA	NA	NA	2018-08-12	12	8	2018	2256780	2256780	HUMAN_OBSERVATION	Seasearch	MRMCS02000000052					CC_BY_4_0	Seasearch	Bowen, S. Sarah			2025-01-10T00:05:30.374Z
Actiniidae	2957888754	52422715-c1db-40a0-ba16-b84a295d248a	T-MRLRC00800000C92	Animalia	Cnidaria	Anthozoa	Actiniaria	Actiniidae	Urticina	Urticina felina		SPECIES	Urticina felina (Linnaeus, 1761)	Urticina felina	(Linnaeus, 1761)	GB	Betsy Anna wreck	England	PRESENT	NA	5d662340-07fa-41b7-a3fc-e2e63ca50800	50.6161	-1.81245	70.7	NA	NA	NA	NA	NA	2004-06-12	12	6	2004	2256780	2256780	HUMAN_OBSERVATION	Seasearch	MRLRC00800000013					CC_BY_4_0	Seasearch	Edwards, C. Cassian			2025-01-17T01:04:48.150Z
Actiniidae	2956510763	928304f1-d313-47cd-b17b-0232bc27b727	T-MRNIR00100000532	Animalia	Cnidaria	Anthozoa	Actiniaria	Actiniidae	Urticina	Urticina felina		SPECIES	Urticina felina (Linnaeus, 1761)	Urticina felina	(Linnaeus, 1761)	GB	red bay fossil maerl mega-ripples	Northern Ireland	PRESENT	NA	5d662340-07fa-41b7-a3fc-e2e63ca50800	55.1284	-6.02382	70.7	NA	NA	NA	NA	NA	2005-07-31	31	7	2005	2256780	2256780	HUMAN_OBSERVATION	Seasearch	MRNIR00100000006					CC_BY_4_0	Seasearch	Taylor, M. Maia			2025-01-09T23:55:20.164Z
Actiniidae	2957713344	990e845f-836b-4467-bc5f-46c8495259ec	T-MRMCS0070000B8E0	Animalia	Cnidaria	Anthozoa	Actiniaria	Actiniidae	Urticina	Urticina felina		SPECIES	Urticina felina (Linnaeus, 1761)	Urticina felina	(Linnaeus, 1761)	GB	Garda Stack, Valia	Scotland	PRESENT	NA	5d662340-07fa-41b7-a3fc-e2e63ca50800	60.1926	-1.56985	70.7	NA	NA	NA	NA	NA	2010-11-21	21	11	2010	2256780	2256780	HUMAN_OBSERVATION	Seasearch	MRMCS007000000BD					CC_BY_4_0	Seasearch	Hope, R. Rachel			2025-01-10T00:05:31.965Z
Actiniidae	4109831957	199958ab-9096-43e1-9f4c-8a4d97feb024	IML-2017-027_005488:450438	Animalia	Cnidaria	Anthozoa	Actiniaria	Actiniidae	Bolocera	Bolocera tuediae		SPECIES	Bolocera tuediae (Johnston, 1832)	Bolocera tuediae	(Johnston, 1832)	CA	Quebec		PRESENT	NA	c98a8d0d-cab2-4506-8c0f-c91a5e4996b9	49.2382	-63.5258	10	NA	NA	NA	250	0	2017-08-17	17	8	2017	5711876	5711876	HUMAN_OBSERVATION	IML	DFO_QC_Groundfish-2017					CC_BY_4_0	His Majesty the King in right of Canada, as represented by the Minister of Fisheries and Oceans				2024-07-02T09:40:18.069Z
Actiniidae	2956549218	928304f1-d313-47cd-b17b-0232bc27b727	T-MRMCS0050000E25B	Animalia	Cnidaria	Anthozoa	Actiniaria	Actiniidae	Urticina	Urticina felina		SPECIES	Urticina felina (Linnaeus, 1761)	Urticina felina	(Linnaeus, 1761)	IE	Hoeys Gullies, north side Inish Shark		PRESENT	NA	5d662340-07fa-41b7-a3fc-e2e63ca50800	53.6175	-10.2833	70.7	NA	NA	NA	NA	NA	2012-07-05	5	7	2012	2256780	2256780	HUMAN_OBSERVATION	Seasearch	MRMCS00500000075					CC_BY_4_0	Seasearch				2025-01-09T23:55:30.275Z
Actiniidae	4109838533	199958ab-9096-43e1-9f4c-8a4d97feb024	IML-2011-050_004457:254618	Animalia	Cnidaria	Anthozoa	Actiniaria	Actiniidae	Bolocera	Bolocera tuediae		SPECIES	Bolocera tuediae (Johnston, 1832)	Bolocera tuediae	(Johnston, 1832)	CA	Quebec		PRESENT	NA	c98a8d0d-cab2-4506-8c0f-c91a5e4996b9	49.0465	-62.936	10	NA	NA	NA	259	0	2011-08-17	17	8	2011	5711876	5711876	HUMAN_OBSERVATION	IML	DFO_QC_Groundfish-2011					CC_BY_4_0	His Majesty the King in right of Canada, as represented by the Minister of Fisheries and Oceans				2024-07-02T09:40:20.757Z
Actiniidae	2956554281	82d23348-0fee-4e2d-9152-48136ef54b2d	T-MRMCS012000008CB	Animalia	Cnidaria	Anthozoa	Actiniaria	Actiniidae	Urticina	Urticina felina		SPECIES	Urticina felina (Linnaeus, 1761)	Urticina felina	(Linnaeus, 1761)	GB	Worm's Head, (north side) west of Devils Bridge, Gower	Wales	PRESENT	NA	5d662340-07fa-41b7-a3fc-e2e63ca50800	51.5656	-4.32637	70.7	NA	NA	NA	NA	NA	2007-06-10	10	6	2007	2256780	2256780	HUMAN_OBSERVATION	Seasearch	MRMCS0120000000D					CC_BY_4_0	Seasearch	Simcox, H. Helen			2025-01-17T00:57:21.818Z
Actiniidae	2973370358	c7919f38-10fd-4806-81e2-4e81135b6af0	CI0001660000AYFD	Animalia	Cnidaria	Anthozoa	Actiniaria	Actiniidae	Urticina	Urticina felina		SPECIES	Urticina felina (Linnaeus, 1761)	Urticina felina	(Linnaeus, 1761)	GB	Churchton Bay, Raasay	Scotland	PRESENT	NA	13dba6c4-e112-473d-a827-850256bf53c6	57.3471	-6.07317	70.7	NA	NA	NA	NA	NA	2016-03-10	10	3	2016	2256780	2256780	HUMAN_OBSERVATION	HBRG	CI0001660000001P			James Merryweather		CC_BY_4_0	Highland Biological Recording Group	Bungard, S. Stephen			2025-01-18T03:01:05.017Z
Actiniidae	2956548385	928304f1-d313-47cd-b17b-0232bc27b727	T-MRMCS0050000EE20	Animalia	Cnidaria	Anthozoa	Actiniaria	Actiniidae	Urticina	Urticina felina		SPECIES	Urticina felina (Linnaeus, 1761)	Urticina felina	(Linnaeus, 1761)	IE	The Gravelly, inside Dingle Harbour		PRESENT	NA	5d662340-07fa-41b7-a3fc-e2e63ca50800	52.1235	-10.2663	70.7	NA	NA	NA	NA	NA	2012-06-02	2	6	2012	2256780	2256780	HUMAN_OBSERVATION	Seasearch	MRMCS00500000079					CC_BY_4_0	Seasearch	Butter, T. Tim			2025-01-09T23:55:29.615Z
Actiniidae	2488071504	72a17f09-ceaa-4420-aff3-3bb99564774e	82e3ca38-6466-24f6-e053-2614a8c008ee	Animalia	Cnidaria	Anthozoa	Actiniaria	Actiniidae	Urticina	Urticina felina		SPECIES	Urticina felina (Linnaeus, 1761)	Urticina felina (Linnaeus, 1761)		FR			PRESENT	NA	1928bdf0-f5d2-11dc-8c12-b8a03c50a862	49.603	-1.21375	50	NA	NA	NA	NA	NA	2011-07-28	28	7	2011	2256780	2256780	HUMAN_OBSERVATION							CC_BY_4_0		EVANS TREBAUL			2024-01-24T19:53:20.205Z
Actiniidae	2558780209	38b4c89f-584c-41bb-bd8f-cd1def33e92f	urn:lsid:artportalen.se:sighting:81839430	Animalia	Cnidaria	Anthozoa	Actiniaria	Actiniidae	Urticina	Urticina felina		SPECIES	Urticina felina (Linnaeus, 1761)	Urticina felina	(Linnaeus, 1761)	SE	T23, Boh	BohuslÃ¤n	PRESENT	NA	b8323864-602a-4a7d-9127-bb903054e97d	58.3353	11.2084	5	NA	NA	NA	NA	NA	2019-06-25	25	6	2019	2256780	2256780	HUMAN_OBSERVATION	SLU Artdatabanken	Artportalen	81839430				CC0_1_0	Johanna Bergkvist	Johanna Bergkvist			2025-01-18T21:42:38.936Z
Actiniidae	4109842577	199958ab-9096-43e1-9f4c-8a4d97feb024	IML-2014-021_004885:402567	Animalia	Cnidaria	Anthozoa	Actiniaria	Actiniidae	Bolocera	Bolocera tuediae		SPECIES	Bolocera tuediae (Johnston, 1832)	Bolocera tuediae	(Johnston, 1832)	CA	Quebec		PRESENT	NA	c98a8d0d-cab2-4506-8c0f-c91a5e4996b9	49.3482	-59.917	10	NA	NA	NA	239	0	2014-08-03	3	8	2014	5711876	5711876	HUMAN_OBSERVATION	IML	DFO_QC_Groundfish-2014					CC_BY_4_0	His Majesty the King in right of Canada, as represented by the Minister of Fisheries and Oceans				2024-07-02T09:40:22.114Z
Actiniidae	1062164367	38b4c89f-584c-41bb-bd8f-cd1def33e92f	urn:lsid:artportalen.se:sighting:15828860	Animalia	Cnidaria	Anthozoa	Actiniaria	Actiniidae	Urticina	Urticina felina		SPECIES	Urticina felina (Linnaeus, 1761)	Urticina felina	(Linnaeus, 1761)	SE	FLdyk7, Fladen, Hl	Halland	PRESENT	NA	b8323864-602a-4a7d-9127-bb903054e97d	57.155	11.7695	50	NA	NA	NA	8	0	2005-06-11	11	6	2005	2256780	2256780	PRESERVED_SPECIMEN	SLU Artdatabanken	Artportalen	15828860				CC0_1_0	SLU Artdatabanken	Matz Berggren			2025-01-18T21:33:06.463Z
Actiniidae	2816226112	c45c8530-fd7d-4f30-a9e4-c6d243a4b404	T-MRMCS0050001069B	Animalia	Cnidaria	Anthozoa	Actiniaria	Actiniidae	Urticina	Urticina felina		SPECIES	Urticina felina (Linnaeus, 1761)	Urticina felina	(Linnaeus, 1761)	IM	Port Cornaa, Maughold, East Isle of Man	Isle of Man	PRESENT	NA	5d662340-07fa-41b7-a3fc-e2e63ca50800	54.2585	-4.34446	70.7	NA	NA	NA	NA	NA	2013-09-03	3	9	2013	2256780	2256780	HUMAN_OBSERVATION	Seasearch	MRMCS0050000008D					CC_BY_4_0	Seasearch				2025-01-17T00:56:35.451Z
Actiniidae	2488105401	72a17f09-ceaa-4420-aff3-3bb99564774e	82e3ca3f-d96d-24f6-e053-2614a8c008ee	Animalia	Cnidaria	Anthozoa	Actiniaria	Actiniidae	Urticina	Urticina felina		SPECIES	Urticina felina (Linnaeus, 1761)	Urticina felina (Linnaeus, 1761)		FR			PRESENT	NA	1928bdf0-f5d2-11dc-8c12-b8a03c50a862	48.6873	-2.32933	50	NA	NA	NA	NA	NA	2010-08-17	17	8	2010	2256780	2256780	HUMAN_OBSERVATION							CC_BY_4_0		FrÃ©dÃ©ric Ziemski			2024-01-24T19:53:16.123Z
Actiniidae	2956912333	990e845f-836b-4467-bc5f-46c8495259ec	T-MRMCS0070000AB03	Animalia	Cnidaria	Anthozoa	Actiniaria	Actiniidae	Urticina	Urticina felina		SPECIES	Urticina felina (Linnaeus, 1761)	Urticina felina	(Linnaeus, 1761)	GB	Rock of Providence	Scotland	PRESENT	NA	5d662340-07fa-41b7-a3fc-e2e63ca50800	54.6801	-4.41534	70.7	NA	NA	NA	NA	NA	2010-06-22	22	6	2010	2256780	2256780	HUMAN_OBSERVATION	Seasearch	MRMCS007000000B5					CC_BY_4_0	Seasearch	Gibson, J. James			2025-01-10T00:05:28.077Z
Actiniidae	4542735627	8e9974a4-12e2-475f-9aec-5abdf24a1f50	56ca7da6-cf04-4667-ac86-3a2b5f098dc9	Animalia	Cnidaria	Anthozoa	Actiniaria	Actiniidae	Urticina	Urticina felina		SPECIES	Urticina felina (Linnaeus, 1761)	Urticina felina (Linnaeus, 1761)		FR			PRESENT	NA	1928bdf0-f5d2-11dc-8c12-b8a03c50a862	50.7786	1.49417	NA	NA	NA	NA	NA	NA	2018-10-04	4	10	2018	2256780	2256780	HUMAN_OBSERVATION					LICHOSIEK Mathieu (FFESSM)	2018-10-04T00:00:00	CC_BY_4_0		AnonymisÃ© RGPD (FFESSM)			2024-03-20T14:27:57.686Z
Actiniidae	4109872110	199958ab-9096-43e1-9f4c-8a4d97feb024	IML-2008-U04_003973:435739	Animalia	Cnidaria	Anthozoa	Actiniaria	Actiniidae	Bolocera	Bolocera tuediae		SPECIES	Bolocera tuediae (Johnston, 1832)	Bolocera tuediae	(Johnston, 1832)	CA	Quebec		PRESENT	NA	c98a8d0d-cab2-4506-8c0f-c91a5e4996b9	49.4315	-61.2197	10	NA	NA	NA	213	0	2008-08-14	14	8	2008	5711876	5711876	HUMAN_OBSERVATION	IML	DFO_QC_Groundfish-2008					CC_BY_4_0	His Majesty the King in right of Canada, as represented by the Minister of Fisheries and Oceans				2024-07-02T09:40:32.374Z
Actiniidae	2957851013	52422715-c1db-40a0-ba16-b84a295d248a	T-MRLRC00700003F02	Animalia	Cnidaria	Anthozoa	Actiniaria	Actiniidae	Urticina	Urticina felina		SPECIES	Urticina felina (Linnaeus, 1761)	Urticina felina	(Linnaeus, 1761)	GB	South Foreland Reef	England	PRESENT	NA	5d662340-07fa-41b7-a3fc-e2e63ca50800	51.1428	1.38807	70.7	NA	NA	NA	NA	NA	2014-07-20	20	7	2014	2256780	2256780	HUMAN_OBSERVATION	Seasearch	MRLRC00700000013					CC_BY_4_0	Seasearch				2025-01-17T01:04:48.199Z
Actiniidae	2917484673	edd017b6-bf00-4b00-93ad-9789c42a36b1	T-MRSNH01800006192	Animalia	Cnidaria	Anthozoa	Actiniaria	Actiniidae	Urticina	Urticina felina		SPECIES	Urticina felina (Linnaeus, 1761)	Urticina felina	(Linnaeus, 1761)	GB	2012 south-west Islay video survey	Scotland	PRESENT	NA	98ba8467-5081-4d15-b168-32d893e18b76	55.6826	-6.58801	100	NA	NA	NA	NA	NA	2012-08-18	NA	8	2012	2256780	2256780	HUMAN_OBSERVATION	NatureScot	MRSNH0180000002E					CC_BY_4_0	NatureScot	Moore, C. Colin			2025-01-16T19:56:03.090Z
Actiniidae	2917834301	edd017b6-bf00-4b00-93ad-9789c42a36b1	T-MRSNH03000001D1B	Animalia	Cnidaria	Anthozoa	Actiniaria	Actiniidae	Urticina	Urticina felina		SPECIES	Urticina felina (Linnaeus, 1761)	Urticina felina	(Linnaeus, 1761)	GB	Armadale video survey	Scotland	PRESENT	NA	98ba8467-5081-4d15-b168-32d893e18b76	58.63	-3.88798	100	NA	NA	NA	NA	NA	2014-05-16	NA	5	2014	2256780	2256780	HUMAN_OBSERVATION	NatureScot	MRSNH0300000000C					CC_BY_4_0	NatureScot	Moore, C. Colin			2025-01-16T19:56:03.950Z
Actiniidae	2956559113	82d23348-0fee-4e2d-9152-48136ef54b2d	T-MRMCS00500004F5F	Animalia	Cnidaria	Anthozoa	Actiniaria	Actiniidae	Urticina	Urticina felina		SPECIES	Urticina felina (Linnaeus, 1761)	Urticina felina	(Linnaeus, 1761)	GB	Hanging Tor, east Freshwater West	Wales	PRESENT	NA	5d662340-07fa-41b7-a3fc-e2e63ca50800	51.6283	-5.06282	70.7	NA	NA	NA	NA	NA	2009-06-21	21	6	2009	2256780	2256780	HUMAN_OBSERVATION	Seasearch	MRMCS00500000035					CC_BY_4_0	Seasearch	Knott, M. Mandy			2025-01-17T00:57:09.523Z
Actiniidae	2956568377	928304f1-d313-47cd-b17b-0232bc27b727	T-MRNIR00100001FC3	Animalia	Cnidaria	Anthozoa	Actiniaria	Actiniidae	Urticina	Urticina felina		SPECIES	Urticina felina (Linnaeus, 1761)	Urticina felina	(Linnaeus, 1761)	IE	Tornadrallagh, The Arch, Tory Island		PRESENT	NA	5d662340-07fa-41b7-a3fc-e2e63ca50800	55.2617	-8.19459	70.7	NA	NA	NA	NA	NA	2008-07-26	26	7	2008	2256780	2256780	HUMAN_OBSERVATION	Seasearch	MRNIR00100000021					CC_BY_4_0	Seasearch	Mcclintock, D. Dearn			2025-01-09T23:55:33.991Z
Actiniidae	2957597569	52422715-c1db-40a0-ba16-b84a295d248a	T-MRLRC00300009BF7	Animalia	Cnidaria	Anthozoa	Actiniaria	Actiniidae	Urticina	Urticina felina		SPECIES	Urticina felina (Linnaeus, 1761)	Urticina felina	(Linnaeus, 1761)	GB	Kennack Sands	England	PRESENT	NA	5d662340-07fa-41b7-a3fc-e2e63ca50800	50.0012	-5.16395	70.7	NA	NA	NA	NA	NA	2014-06-29	29	6	2014	2256780	2256780	HUMAN_OBSERVATION	Seasearch	MRLRC00300000071					CC_BY_4_0	Seasearch	Selley, H. Hazel			2025-01-17T01:04:45.122Z
Actiniidae	4109805943	199958ab-9096-43e1-9f4c-8a4d97feb024	IML-2011-050_004507:254458	Animalia	Cnidaria	Anthozoa	Actiniaria	Actiniidae	Bolocera	Bolocera tuediae		SPECIES	Bolocera tuediae (Johnston, 1832)	Bolocera tuediae	(Johnston, 1832)	CA	Quebec		PRESENT	NA	c98a8d0d-cab2-4506-8c0f-c91a5e4996b9	49.4957	-64.8332	10	NA	NA	NA	349	0	2011-08-25	25	8	2011	5711876	5711876	HUMAN_OBSERVATION	IML	DFO_QC_Groundfish-2011					CC_BY_4_0	His Majesty the King in right of Canada, as represented by the Minister of Fisheries and Oceans				2024-07-02T09:40:08.291Z
Actiniidae	2925709682	fae37d1f-5b7a-4fe2-8cfa-8948aefbcac2	554069189	Animalia	Cnidaria	Anthozoa	Actiniaria	Actiniidae	Urticina	Urticina felina		SPECIES	Urticina felina (Linnaeus, 1761)	Urticina felina	(Linnaeus, 1761)	GB	CSCB_2EYX70814_GT146_STN_088_A1	England	PRESENT	NA	598eb93d-a844-4289-8adb-0f8583dac91e	53.0282	1.1935	70.7	NA	NA	NA	NA	NA	2014-08-28	28	8	2014	2256780	2256780	HUMAN_OBSERVATION		MRCON02300000005		T-MRCON02300003D33			CC_BY_4_0	Natural England	Ecosol, M. Marine			2025-01-16T20:34:20.290Z
Actiniidae	2932311292	a71b06c8-c62d-46ed-8daa-f10b0aeca0da	437909470	Animalia	Cnidaria	Anthozoa	Actiniaria	Actiniidae	Urticina	Urticina felina		SPECIES	Urticina felina (Linnaeus, 1761)	Urticina felina	(Linnaeus, 1761)	GB	WBF14 Video Tow (DC) Station 885	England	PRESENT	NA	bb108780-00da-49a7-ba12-40a25192a626	50.1655	-1.26278	70.7	NA	NA	NA	NA	NA	2012-02-27	27	2	2012	2256780	2256780	HUMAN_OBSERVATION		MRCON0400000000C		T-MRCON04000003EC3			CC_BY_4_0	Joint Nature Conservation Committee				2025-01-09T18:58:14.618Z
Actiniidae	2916897185	edd017b6-bf00-4b00-93ad-9789c42a36b1	T-MRSNH018000078D3	Animalia	Cnidaria	Anthozoa	Actiniaria	Actiniidae	Urticina	Urticina felina		SPECIES	Urticina felina (Linnaeus, 1761)	Urticina felina	(Linnaeus, 1761)	GB	Shetland video survey	Scotland	PRESENT	NA	98ba8467-5081-4d15-b168-32d893e18b76	59.9725	-1.4564	100	NA	NA	NA	NA	NA	2013-07-25	NA	7	2013	2256780	2256780	HUMAN_OBSERVATION	NatureScot	MRSNH0180000003D					CC_BY_4_0	NatureScot	Moore, C.			2025-01-16T19:56:01.721Z
Actiniidae	2956751641	82d23348-0fee-4e2d-9152-48136ef54b2d	T-MRMES002000003FF	Animalia	Cnidaria	Anthozoa	Actiniaria	Actiniidae	Urticina	Urticina felina		SPECIES	Urticina felina (Linnaeus, 1761)	Urticina felina	(Linnaeus, 1761)	GB	Porth China	Wales	PRESENT	NA	5d662340-07fa-41b7-a3fc-e2e63ca50800	53.1864	-4.49053	70.7	NA	NA	NA	NA	NA	2008-05-31	31	5	2008	2256780	2256780	HUMAN_OBSERVATION	Seasearch	MRMES00200000009					CC_BY_4_0	Seasearch	Dowrick, R. Robert			2025-01-17T00:57:01.437Z
Actiniidae	2957659987	990e845f-836b-4467-bc5f-46c8495259ec	T-MRMCS00700007CD1	Animalia	Cnidaria	Anthozoa	Actiniaria	Actiniidae	Urticina	Urticina felina		SPECIES	Urticina felina (Linnaeus, 1761)	Urticina felina	(Linnaeus, 1761)	GB	Ascrib Islands	Scotland	PRESENT	NA	5d662340-07fa-41b7-a3fc-e2e63ca50800	57.5768	-6.51827	70.7	NA	NA	NA	NA	NA	2009-04-12	12	4	2009	2256780	2256780	HUMAN_OBSERVATION	Seasearch	MRMCS0070000008D					CC_BY_4_0	Seasearch	Owen, J. Justin			2025-01-10T00:05:32.571Z
Actiniidae	2924316408	fae37d1f-5b7a-4fe2-8cfa-8948aefbcac2	554035888	Animalia	Cnidaria	Anthozoa	Actiniaria	Actiniidae	Urticina	Urticina felina		SPECIES	Urticina felina (Linnaeus, 1761)	Urticina felina	(Linnaeus, 1761)	GB	BTFP/GT104_A1	England	PRESENT	NA	598eb93d-a844-4289-8adb-0f8583dac91e	51.2444	-3.93335	70.7	NA	NA	NA	NA	NA	2014-09-23	23	9	2014	2256780	2256780	HUMAN_OBSERVATION		MRNE017000000004		T-MRNE017000001816			CC_BY_4_0	Natural England	Flint, D. Dominic			2025-01-16T20:34:17.902Z
Actiniidae	4540693098	25e3e8f1-86ee-440c-adfc-8e63759a6505	48c21a16-0115-44d9-afa0-f676f6cc940f	Animalia	Cnidaria	Anthozoa	Actiniaria	Actiniidae	Urticina	Urticina felina		SPECIES	Urticina felina (Linnaeus, 1761)	Urticina felina (Linnaeus, 1761)		FR			PRESENT	NA	1928bdf0-f5d2-11dc-8c12-b8a03c50a862	49.3524	-0.25204	NA	NA	NA	NA	NA	NA	2017-08-14	14	8	2017	2256780	2256780	HUMAN_OBSERVATION					FranÃ§ois Sichel (Les amis de BioObs)		CC_BY_4_0		FranÃ§ois Sichel, Florent Clet (Caen-PlongÃ©e)			2024-03-20T14:08:08.166Z
Actiniidae	2623235403	bed78790-cbec-44af-82af-fe78e9692287	0baee125-1556-4e02-9461-fc5730995da5	Animalia	Cnidaria	Anthozoa	Actiniaria	Actiniidae	Bolocera	Bolocera tuediae		SPECIES	Bolocera tuediae (Johnston, 1832)	Bolocera tuediae		NO	Eldfisk A		PRESENT	1	efc5d3c7-2fec-42dd-85de-078a73973bd1	56.3796	3.26452	NA	NA	NA	NA	70	0	2005-06-01	NA	NA	2005	5711876	5711876	MATERIAL_SAMPLE							CC_BY_4_0					2024-07-02T10:39:22.013Z
Actiniidae	2956601741	928304f1-d313-47cd-b17b-0232bc27b727	T-MRMCS00500007C2A	Animalia	Cnidaria	Anthozoa	Actiniaria	Actiniidae	Urticina	Urticina felina		SPECIES	Urticina felina (Linnaeus, 1761)	Urticina felina	(Linnaeus, 1761)	IE	Scullane Point, Castletownsend, Co. Cork		PRESENT	NA	5d662340-07fa-41b7-a3fc-e2e63ca50800	51.5026	-9.19068	70.7	NA	NA	NA	NA	NA	2010-06-05	5	6	2010	2256780	2256780	HUMAN_OBSERVATION	Seasearch	MRMCS00500000048					CC_BY_4_0	Seasearch	Kennedy, J. Jean			2025-01-09T23:55:38.449Z
Actiniidae	2924652331	fae37d1f-5b7a-4fe2-8cfa-8948aefbcac2	554358178	Animalia	Cnidaria	Anthozoa	Actiniaria	Actiniidae	Urticina	Urticina felina		SPECIES	Urticina felina (Linnaeus, 1761)	Urticina felina	(Linnaeus, 1761)	GB	Site 9 - Offshore cobbles, South Flamborough circalittoral	England	PRESENT	2	598eb93d-a844-4289-8adb-0f8583dac91e	54.0927	-0.115469	70.7	NA	NA	NA	NA	NA	2002-06-19	19	6	2002	2256780	2256780	HUMAN_OBSERVATION		MREN050000000003		T-MREN0500000013F2			CC_BY_4_0	Natural England	Hill, E. Eleanor			2025-01-16T20:34:23.332Z
Actiniidae	2956552415	928304f1-d313-47cd-b17b-0232bc27b727	T-MRNIR0040000093E	Animalia	Cnidaria	Anthozoa	Actiniaria	Actiniidae	Urticina	Urticina felina		SPECIES	Urticina felina (Linnaeus, 1761)	Urticina felina	(Linnaeus, 1761)	GB	Carlingford Lough - Greencastle	Northern Ireland	PRESENT	NA	5d662340-07fa-41b7-a3fc-e2e63ca50800	54.0391	-6.10163	70.7	NA	NA	NA	NA	NA	2011-04-03	3	4	2011	2256780	2256780	HUMAN_OBSERVATION	Seasearch	MRNIR00400000009					CC_BY_4_0	Seasearch	Collins, S. Stephen			2025-01-09T23:55:31.520Z
Actiniidae	2956512559	928304f1-d313-47cd-b17b-0232bc27b727	T-MRMCS00500007BCF	Animalia	Cnidaria	Anthozoa	Actiniaria	Actiniidae	Urticina	Urticina felina		SPECIES	Urticina felina (Linnaeus, 1761)	Urticina felina	(Linnaeus, 1761)	IE	Gamish Bay, Gamish, Berea Peninsula		PRESENT	NA	5d662340-07fa-41b7-a3fc-e2e63ca50800	51.6231	-10.1315	70.7	NA	NA	NA	NA	NA	2010-10-24	24	10	2010	2256780	2256780	HUMAN_OBSERVATION	Seasearch	MRMCS00500000048					CC_BY_4_0	Seasearch	Hunter, M. Mary			2025-01-09T23:55:20.845Z
Actiniidae	2926439486	fae37d1f-5b7a-4fe2-8cfa-8948aefbcac2	554293109	Animalia	Cnidaria	Anthozoa	Actiniaria	Actiniidae	Urticina	Urticina eques		SPECIES	Urticina eques (Gosse, 1858)	Urticina eques	(Gosse, 1858)	GB	Video 40	England	PRESENT	NA	598eb93d-a844-4289-8adb-0f8583dac91e	53.9271	-3.19315	70.7	NA	NA	NA	NA	NA	2007-10-21	21	10	2007	4339145	4339145	HUMAN_OBSERVATION		MRNE030000000012		T-MRNE030000000C88			CC_BY_4_0	Natural England	Envision			2025-01-16T20:34:28.611Z
Actiniidae	2925520773	fae37d1f-5b7a-4fe2-8cfa-8948aefbcac2	554043339	Animalia	Cnidaria	Anthozoa	Actiniaria	Actiniidae	Urticina	Urticina felina		SPECIES	Urticina felina (Linnaeus, 1761)	Urticina felina	(Linnaeus, 1761)	GB	CBSL059 Cam	England	PRESENT	NA	598eb93d-a844-4289-8adb-0f8583dac91e	50.5586	-2.55264	70.7	NA	NA	NA	NA	NA	2013-04-25	25	4	2013	2256780	2256780	HUMAN_OBSERVATION		MRNE010800000027		T-MRNE010800014FA0			CC_BY_4_0	Natural England	Apem			2025-01-16T20:34:16.701Z
Actiniidae	4147896912	0be687cb-a53e-4f2f-bd46-a93ac4700c36	25128	Animalia	Cnidaria	Anthozoa	Actiniaria	Actiniidae	Urticina	Urticina eques		SPECIES	Urticina eques (Gosse, 1858)	Urticina eques		GB			PRESENT	NA	61e40671-1a75-4bcd-9a0d-63515057d39d	54.4209	1.52903	NA	NA	NA	NA	56.8	0	2008-02-15	NA	2	2008	4339145	4339145	HUMAN_OBSERVATION							CC_BY_NC_4_0					2024-01-24T15:54:23.272Z
Actiniidae	2957604744	52422715-c1db-40a0-ba16-b84a295d248a	T-MRLRC010000016EC	Animalia	Cnidaria	Anthozoa	Actiniaria	Actiniidae	Urticina	Urticina felina		SPECIES	Urticina felina (Linnaeus, 1761)	Urticina felina	(Linnaeus, 1761)	GB	Shakespeare Cliff	England	PRESENT	NA	5d662340-07fa-41b7-a3fc-e2e63ca50800	51.1028	1.2933	70.7	NA	NA	NA	NA	NA	2006-09-16	16	9	2006	2256780	2256780	HUMAN_OBSERVATION	Seasearch	MRLRC01000000012					CC_BY_4_0	Seasearch	Cook, M. Mike			2025-01-17T01:04:45.788Z
Actiniidae	2956530774	82d23348-0fee-4e2d-9152-48136ef54b2d	T-MRMCS012000003A3	Animalia	Cnidaria	Anthozoa	Actiniaria	Actiniidae	Urticina	Urticina felina		SPECIES	Urticina felina (Linnaeus, 1761)	Urticina felina	(Linnaeus, 1761)	GB	Flimston Bay west	Wales	PRESENT	NA	5d662340-07fa-41b7-a3fc-e2e63ca50800	51.6081	-5.00108	70.7	NA	NA	NA	NA	NA	2005-09-17	17	9	2005	2256780	2256780	HUMAN_OBSERVATION	Seasearch	MRMCS01200000006					CC_BY_4_0	Seasearch	Bound, S. Steve			2025-01-17T00:57:11.831Z
Actiniidae	2962614610	6b3877d5-4869-43aa-af12-92c703fd5b6d	T-MRCCW305000020E5	Animalia	Cnidaria	Anthozoa	Actiniaria	Actiniidae	Urticina	Urticina felina		SPECIES	Urticina felina (Linnaeus, 1761)	Urticina felina	(Linnaeus, 1761)	GB	BlockE	Wales	PRESENT	NA	ee45975b-3d89-42b5-ac7a-c03f47b6dcb4	52.9598	-4.61548	1	NA	NA	NA	NA	NA	2009-05-19	19	5	2009	2256780	2256780	HUMAN_OBSERVATION	NRW	MRCCW30500000017			Natural Resources Wales Staff and Contractors		CC_BY_4_0	Natural Resources Wales	Natural Resources Wales Staff and Contractors			2025-01-10T23:23:41.692Z
Actiniidae	2956694479	82d23348-0fee-4e2d-9152-48136ef54b2d	T-MRMCS00500003814	Animalia	Cnidaria	Anthozoa	Actiniaria	Actiniidae	Urticina	Urticina felina		SPECIES	Urticina felina (Linnaeus, 1761)	Urticina felina	(Linnaeus, 1761)	GB	Penbrush, south of Strumble Head	Wales	PRESENT	NA	5d662340-07fa-41b7-a3fc-e2e63ca50800	52.0168	-5.08878	70.7	NA	NA	NA	NA	NA	2008-06-14	14	6	2008	2256780	2256780	HUMAN_OBSERVATION	Seasearch	MRMCS00500000027					CC_BY_4_0	Seasearch	Goddard, I. Ian			2025-01-17T00:57:00.659Z
Actiniidae	2957298184	52422715-c1db-40a0-ba16-b84a295d248a	T-MRLRC01200000233	Animalia	Cnidaria	Anthozoa	Actiniaria	Actiniidae	Urticina	Urticina felina		SPECIES	Urticina felina (Linnaeus, 1761)	Urticina felina	(Linnaeus, 1761)	GB	Sandown Bay, Near Outfall, IOW	England	PRESENT	NA	5d662340-07fa-41b7-a3fc-e2e63ca50800	50.6521	-1.12019	70.7	NA	NA	NA	NA	NA	2006-07-07	7	7	2006	2256780	2256780	HUMAN_OBSERVATION	Seasearch	MRLRC01200000003					CC_BY_4_0	Seasearch	Chesworth, J. Jolyon			2025-01-17T01:04:35.781Z
Actiniidae	2956500690	928304f1-d313-47cd-b17b-0232bc27b727	T-MRMCS0050000E201	Animalia	Cnidaria	Anthozoa	Actiniaria	Actiniidae	Urticina	Urticina felina		SPECIES	Urticina felina (Linnaeus, 1761)	Urticina felina	(Linnaeus, 1761)	IE	The Stags of Bafin, North Inishbofin		PRESENT	NA	5d662340-07fa-41b7-a3fc-e2e63ca50800	53.6331	-10.2599	70.7	NA	NA	NA	NA	NA	2012-07-02	2	7	2012	2256780	2256780	HUMAN_OBSERVATION	Seasearch	MRMCS00500000075					CC_BY_4_0	Seasearch	Greer, D. Deirdre			2025-01-09T23:55:14.945Z
Actiniidae	2957850883	52422715-c1db-40a0-ba16-b84a295d248a	T-MRMCS0010000194C	Animalia	Cnidaria	Anthozoa	Actiniaria	Actiniidae	Urticina	Urticina felina		SPECIES	Urticina felina (Linnaeus, 1761)	Urticina felina	(Linnaeus, 1761)	GB	Church Rocks	England	PRESENT	NA	5d662340-07fa-41b7-a3fc-e2e63ca50800	50.761	-0.988929	70.7	NA	NA	NA	NA	NA	2004-07-27	27	7	2004	2256780	2256780	HUMAN_OBSERVATION	Seasearch	MRMCS0010000001C					CC_BY_4_0	Seasearch	Mayor, A. Alison			2025-01-17T01:04:48.173Z
Actiniidae	4109791483	199958ab-9096-43e1-9f4c-8a4d97feb024	IML-2017-027_005480:450134	Animalia	Cnidaria	Anthozoa	Actiniaria	Actiniidae	Bolocera	Bolocera tuediae		SPECIES	Bolocera tuediae (Johnston, 1832)	Bolocera tuediae	(Johnston, 1832)	CA	Quebec		PRESENT	NA	c98a8d0d-cab2-4506-8c0f-c91a5e4996b9	48.5213	-61.8108	10	NA	NA	NA	433	0	2017-08-14	14	8	2017	5711876	5711876	HUMAN_OBSERVATION	IML	DFO_QC_Groundfish-2017					CC_BY_4_0	His Majesty the King in right of Canada, as represented by the Minister of Fisheries and Oceans				2024-07-02T09:40:06.236Z
Actiniidae	4109827223	199958ab-9096-43e1-9f4c-8a4d97feb024	IML-2011-050_004529:254921	Animalia	Cnidaria	Anthozoa	Actiniaria	Actiniidae	Bolocera	Bolocera tuediae		SPECIES	Bolocera tuediae (Johnston, 1832)	Bolocera tuediae	(Johnston, 1832)	CA	Quebec		PRESENT	NA	c98a8d0d-cab2-4506-8c0f-c91a5e4996b9	49.192	-63.448	10	NA	NA	NA	238	0	2011-08-28	28	8	2011	5711876	5711876	HUMAN_OBSERVATION	IML	DFO_QC_Groundfish-2011					CC_BY_4_0	His Majesty the King in right of Canada, as represented by the Minister of Fisheries and Oceans				2024-07-02T09:40:16.724Z
Actiniidae	4109864836	199958ab-9096-43e1-9f4c-8a4d97feb024	IML-2014-021_004951:404873	Animalia	Cnidaria	Anthozoa	Actiniaria	Actiniidae	Bolocera	Bolocera tuediae		SPECIES	Bolocera tuediae (Johnston, 1832)	Bolocera tuediae	(Johnston, 1832)	CA	Quebec		PRESENT	NA	c98a8d0d-cab2-4506-8c0f-c91a5e4996b9	48.2663	-59.7722	10	NA	NA	NA	254	0	2014-08-13	13	8	2014	5711876	5711876	HUMAN_OBSERVATION	IML	DFO_QC_Groundfish-2014					CC_BY_4_0	His Majesty the King in right of Canada, as represented by the Minister of Fisheries and Oceans				2024-07-02T09:40:29.894Z
Actiniidae	2956650362	82d23348-0fee-4e2d-9152-48136ef54b2d	T-MRMCS012000004E0	Animalia	Cnidaria	Anthozoa	Actiniaria	Actiniidae	Urticina	Urticina felina		SPECIES	Urticina felina (Linnaeus, 1761)	Urticina felina	(Linnaeus, 1761)	GB	St Govan's Head south	Wales	PRESENT	NA	5d662340-07fa-41b7-a3fc-e2e63ca50800	51.5924	-4.92193	70.7	NA	NA	NA	NA	NA	2005-09-18	18	9	2005	2256780	2256780	HUMAN_OBSERVATION	Seasearch	MRMCS01200000006					CC_BY_4_0	Seasearch	Bacchi, B. Bianca			2025-01-17T00:57:16.556Z
Actiniidae	2956648820	82d23348-0fee-4e2d-9152-48136ef54b2d	T-MRMCS0050001217A	Animalia	Cnidaria	Anthozoa	Actiniaria	Actiniidae	Urticina	Urticina felina		SPECIES	Urticina felina (Linnaeus, 1761)	Urticina felina	(Linnaeus, 1761)	GB	Sylvia Rock, S of Ramsey Island	Wales	PRESENT	NA	5d662340-07fa-41b7-a3fc-e2e63ca50800	51.8407	-5.32562	70.7	NA	NA	NA	NA	NA	2014-09-27	27	9	2014	2256780	2256780	HUMAN_OBSERVATION	Seasearch	MRMCS00500000094					CC_BY_4_0	Seasearch				2025-01-17T00:57:14.222Z
Actiniidae	2962494551	6b3877d5-4869-43aa-af12-92c703fd5b6d	T-MRCCW30500001940	Animalia	Cnidaria	Anthozoa	Actiniaria	Actiniidae	Urticina	Urticina felina		SPECIES	Urticina felina (Linnaeus, 1761)	Urticina felina	(Linnaeus, 1761)	GB	GowanShoals	Wales	PRESENT	NA	ee45975b-3d89-42b5-ac7a-c03f47b6dcb4	51.5438	-4.91269	1	NA	NA	NA	NA	NA	2007-08-07	7	8	2007	2256780	2256780	HUMAN_OBSERVATION	NRW	MRCCW30500000013			Natural Resources Wales Staff and Contractors		CC_BY_4_0	Natural Resources Wales	Natural Resources Wales Staff and Contractors			2025-01-10T23:23:39.730Z
Actiniidae	2957345484	990e845f-836b-4467-bc5f-46c8495259ec	T-MRMCS01700011725	Animalia	Cnidaria	Anthozoa	Actiniaria	Actiniidae	Urticina	Urticina felina		SPECIES	Urticina felina (Linnaeus, 1761)	Urticina felina	(Linnaeus, 1761)	GB	Sgarbhstac, Boreray	Scotland	PRESENT	NA	5d662340-07fa-41b7-a3fc-e2e63ca50800	57.8636	-8.49052	70.7	NA	NA	NA	NA	NA	2014-07-01	1	7	2014	2256780	2256780	HUMAN_OBSERVATION	Seasearch	MRMCS0170000011A					CC_BY_4_0	Seasearch	Hitchin, B. Becky			2025-01-10T00:05:33.684Z
Actiniidae	2956652239	52422715-c1db-40a0-ba16-b84a295d248a	T-MRMCS01800005328	Animalia	Cnidaria	Anthozoa	Actiniaria	Actiniidae	Urticina	Urticina felina		SPECIES	Urticina felina (Linnaeus, 1761)	Urticina felina	(Linnaeus, 1761)	GB	Overstrand drift - approx 1mile off Overstrand.	England	PRESENT	NA	5d662340-07fa-41b7-a3fc-e2e63ca50800	52.9274	1.38582	70.7	NA	NA	NA	NA	NA	2014-10-05	5	10	2014	2256780	2256780	HUMAN_OBSERVATION	Seasearch	MRMCS01800000014					CC_BY_4_0	Seasearch	Watson, D. Dawn			2025-01-17T01:04:42.291Z
Actiniidae	2924937688	fae37d1f-5b7a-4fe2-8cfa-8948aefbcac2	554042388	Animalia	Cnidaria	Anthozoa	Actiniaria	Actiniidae	Urticina	Urticina felina		SPECIES	Urticina felina (Linnaeus, 1761)	Urticina felina	(Linnaeus, 1761)	GB	BHd_Muss03 Cam	England	PRESENT	NA	598eb93d-a844-4289-8adb-0f8583dac91e	50.7506	0.378029	70.7	NA	NA	NA	NA	NA	2012-03-06	6	3	2012	2256780	2256780	HUMAN_OBSERVATION		MRNE010800000031		T-MRNE01080001EF01			CC_BY_4_0	Natural England	Seastar Survey Ltd.			2025-01-16T20:34:26.265Z
Actiniidae	4034533002	a2d59875-d379-4753-b4f7-3c19002080a9	TAXA-125543	Animalia	Cnidaria	Anthozoa	Actiniaria	Actiniidae	Urticina	Urticina felina		SPECIES	Urticina felina (Linnaeus, 1761)	Urticina felina	(Linnaeus, 1761)	SE	6		PRESENT	NA	a067ec85-ef28-4672-80ed-3cdcbf6c2667	57.8368	11.5818	NA	NA	NA	NA	20.95	0.5	2008-08-30	30	8	2008	2256780	2256780	MATERIAL_SAMPLE							CC0_1_0	Swedish Agency for Marine and Water Management	Per Olsson			2024-06-25T13:21:07.103Z
Actiniidae	2957453987	990e845f-836b-4467-bc5f-46c8495259ec	T-MRMCS0070000C08D	Animalia	Cnidaria	Anthozoa	Actiniaria	Actiniidae	Urticina	Urticina felina		SPECIES	Urticina felina (Linnaeus, 1761)	Urticina felina	(Linnaeus, 1761)	GB	Sgeir nan Sgarth	Scotland	PRESENT	NA	5d662340-07fa-41b7-a3fc-e2e63ca50800	57.8145	-8.54958	70.7	NA	NA	NA	NA	NA	2011-08-17	17	8	2011	2256780	2256780	HUMAN_OBSERVATION	Seasearch	MRMCS007000000C2					CC_BY_4_0	Seasearch	Faulks, N. Nicola			2025-01-10T00:05:27.575Z
Actiniidae	2916633104	edd017b6-bf00-4b00-93ad-9789c42a36b1	T-MRSNH0220000066B	Animalia	Cnidaria	Anthozoa	Actiniaria	Actiniidae	Urticina	Urticina eques		SPECIES	Urticina eques (Gosse, 1858)	Urticina eques	(Gosse, 1858)	GB	Deep Sound video, Day 1	Scotland	PRESENT	NA	98ba8467-5081-4d15-b168-32d893e18b76	57.0549	-6.45239	100	NA	NA	NA	NA	NA	2010-09-21	21	9	2010	4339145	4339145	HUMAN_OBSERVATION	NatureScot	MRSNH02200000002					CC_BY_4_0	NatureScot	Howson, C. Christine			2025-01-16T19:55:58.989Z
Actiniidae	4957799345	8a863029-f435-446a-821e-275f4f641165	https://observation.org/observation/326794923	Animalia	Cnidaria	Anthozoa	Actiniaria	Actiniidae	Urticina	Urticina felina		SPECIES	Urticina felina (Linnaeus, 1761)	Urticina felina		ES	Cap de cala Figuera - N2000	Illes Balears	PRESENT	1	c8d737e0-2ff8-42e8-b8fc-6b805d26fc5f	39.4733	2.51933	NA	NA	NA	NA	NA	NA	2015-08-05	5	8	2015	2256780	2256780	HUMAN_OBSERVATION							CC_BY_NC_4_0	Stichting Observation International	User 805291			2025-01-15T06:12:22.433Z	StillImage
Actiniidae	4109857551	199958ab-9096-43e1-9f4c-8a4d97feb024	IML-2014-021_004889:402707	Animalia	Cnidaria	Anthozoa	Actiniaria	Actiniidae	Bolocera	Bolocera tuediae		SPECIES	Bolocera tuediae (Johnston, 1832)	Bolocera tuediae	(Johnston, 1832)	CA	Quebec		PRESENT	NA	c98a8d0d-cab2-4506-8c0f-c91a5e4996b9	49.8063	-59.7222	10	NA	NA	NA	190	0	2014-08-04	4	8	2014	5711876	5711876	HUMAN_OBSERVATION	IML	DFO_QC_Groundfish-2014					CC_BY_4_0	His Majesty the King in right of Canada, as represented by the Minister of Fisheries and Oceans				2024-07-02T09:40:27.792Z
Actiniidae	4109839064	199958ab-9096-43e1-9f4c-8a4d97feb024	IML-2006-U02_003624:150567	Animalia	Cnidaria	Anthozoa	Actiniaria	Actiniidae	Bolocera	Bolocera tuediae		SPECIES	Bolocera tuediae (Johnston, 1832)	Bolocera tuediae	(Johnston, 1832)	CA	Quebec		PRESENT	NA	c98a8d0d-cab2-4506-8c0f-c91a5e4996b9	49.5168	-66.041	10	NA	NA	NA	326	0	2006-08-23	23	8	2006	5711876	5711876	HUMAN_OBSERVATION	IML	DFO_QC_Groundfish-2006					CC_BY_4_0	His Majesty the King in right of Canada, as represented by the Minister of Fisheries and Oceans				2024-07-02T09:40:20.932Z
Actiniidae	4109867569	199958ab-9096-43e1-9f4c-8a4d97feb024	IML-2006-U02_003640:148518	Animalia	Cnidaria	Anthozoa	Actiniaria	Actiniidae	Bolocera	Bolocera tuediae		SPECIES	Bolocera tuediae (Johnston, 1832)	Bolocera tuediae	(Johnston, 1832)	CA	Quebec		PRESENT	NA	c98a8d0d-cab2-4506-8c0f-c91a5e4996b9	49.091	-67.8348	10	NA	NA	NA	245	0	2006-08-25	25	8	2006	5711876	5711876	HUMAN_OBSERVATION	IML	DFO_QC_Groundfish-2006					CC_BY_4_0	His Majesty the King in right of Canada, as represented by the Minister of Fisheries and Oceans				2024-07-02T09:40:31.120Z
Actiniidae	2962573871	6b3877d5-4869-43aa-af12-92c703fd5b6d	T-JNCCMNCR40614473	Animalia	Cnidaria	Anthozoa	Actiniaria	Actiniidae	Urticina	Urticina felina		SPECIES	Urticina felina (Linnaeus, 1761)	Urticina felina	(Linnaeus, 1761)	GB	`MoonPoolCave`(Ramsey)	Wales	PRESENT	NA	ee45975b-3d89-42b5-ac7a-c03f47b6dcb4	51.8792	-5.33791	1	NA	NA	NA	NA	NA	2001-07-27	27	7	2001	2256780	2256780	HUMAN_OBSERVATION	NRW	JNCCMNCR40000961			Natural Resources Wales Staff and Contractors		CC_BY_4_0	Natural Resources Wales	Natural Resources Wales Staff and Contractors			2025-01-10T23:23:41.399Z
Actiniidae	4109773578	199958ab-9096-43e1-9f4c-8a4d97feb024	IML-2017-027_005568:453278	Animalia	Cnidaria	Anthozoa	Actiniaria	Actiniidae	Bolocera	Bolocera tuediae		SPECIES	Bolocera tuediae (Johnston, 1832)	Bolocera tuediae	(Johnston, 1832)	CA	Quebec		PRESENT	NA	c98a8d0d-cab2-4506-8c0f-c91a5e4996b9	48.8758	-60.2682	10	NA	NA	NA	281	0	2017-08-30	30	8	2017	5711876	5711876	HUMAN_OBSERVATION	IML	DFO_QC_Groundfish-2017					CC_BY_4_0	His Majesty the King in right of Canada, as represented by the Minister of Fisheries and Oceans				2024-07-02T09:39:58.190Z
Actiniidae	2916635612	edd017b6-bf00-4b00-93ad-9789c42a36b1	T-MRSNH01800002B2C	Animalia	Cnidaria	Anthozoa	Actiniaria	Actiniidae	Bolocera	Bolocera tuediae		SPECIES	Bolocera tuediae (Johnston, 1832)	Bolocera tuediae	(Johnston, 1832)	GB	Mingulay 03/05/2010	Scotland	PRESENT	NA	98ba8467-5081-4d15-b168-32d893e18b76	56.7673	-7.36819	100	NA	NA	NA	NA	NA	2010-05-03	3	5	2010	5711876	5711876	HUMAN_OBSERVATION	NatureScot	MRSNH01800000015					CC_BY_4_0	NatureScot	Moore, C. Colin			2025-01-16T19:55:57.782Z
Actiniidae	4109876909	199958ab-9096-43e1-9f4c-8a4d97feb024	IML-2017-027_005577:453533	Animalia	Cnidaria	Anthozoa	Actiniaria	Actiniidae	Bolocera	Bolocera tuediae		SPECIES	Bolocera tuediae (Johnston, 1832)	Bolocera tuediae	(Johnston, 1832)	CA	Quebec		PRESENT	NA	c98a8d0d-cab2-4506-8c0f-c91a5e4996b9	48.7773	-62.1518	10	NA	NA	NA	350	0	2017-08-31	31	8	2017	5711876	5711876	HUMAN_OBSERVATION	IML	DFO_QC_Groundfish-2017					CC_BY_4_0	His Majesty the King in right of Canada, as represented by the Minister of Fisheries and Oceans				2024-07-02T09:40:33.763Z
Actiniidae	2917429035	edd017b6-bf00-4b00-93ad-9789c42a36b1	T-MRSNH01600005A7F	Animalia	Cnidaria	Anthozoa	Actiniaria	Actiniidae	Urticina	Urticina felina		SPECIES	Urticina felina (Linnaeus, 1761)	Urticina felina	(Linnaeus, 1761)	GB	309_064 01 Stills	Scotland	PRESENT	NA	98ba8467-5081-4d15-b168-32d893e18b76	54.6388	-4.84495	100	NA	NA	NA	NA	NA	2012-08-19	19	8	2012	2256780	2256780	HUMAN_OBSERVATION	NatureScot	MRSNH0160000000B					CC_BY_4_0	NatureScot	Seastar Survey Ltd.			2025-01-16T19:56:02.364Z
Actiniidae	2962228661	6b3877d5-4869-43aa-af12-92c703fd5b6d	T-MRCCW80000001AF4	Animalia	Cnidaria	Anthozoa	Actiniaria	Actiniidae	Urticina	Urticina felina		SPECIES	Urticina felina (Linnaeus, 1761)	Urticina felina	(Linnaeus, 1761)	GB	WP8CastlesBay	Wales	PRESENT	NA	ee45975b-3d89-42b5-ac7a-c03f47b6dcb4	51.676	-5.1256	1	NA	NA	NA	NA	NA	2003-07-26	26	7	2003	2256780	2256780	HUMAN_OBSERVATION	NRW	MRCCW80000000005			Natural Resources Wales Staff and Contractors		CC_BY_4_0	Natural Resources Wales	Natural Resources Wales Staff and Contractors			2025-01-10T23:23:41.854Z
Actiniidae	2957644818	52422715-c1db-40a0-ba16-b84a295d248a	T-MRLRC0240000082B	Animalia	Cnidaria	Anthozoa	Actiniaria	Actiniidae	Urticina	Urticina felina		SPECIES	Urticina felina (Linnaeus, 1761)	Urticina felina	(Linnaeus, 1761)	GB	Dancing Ledge	England	PRESENT	NA	5d662340-07fa-41b7-a3fc-e2e63ca50800	50.5846	-2.00332	70.7	NA	NA	NA	NA	NA	2019-07-07	7	7	2019	2256780	2256780	HUMAN_OBSERVATION	Seasearch	MRLRC02400000002					CC_BY_4_0	Seasearch	Openshaw, M. Martin			2025-01-17T01:04:45.916Z
Actiniidae	2917197697	edd017b6-bf00-4b00-93ad-9789c42a36b1	T-MRSNH01800007526	Animalia	Cnidaria	Anthozoa	Actiniaria	Actiniidae	Urticina	Urticina felina		SPECIES	Urticina felina (Linnaeus, 1761)	Urticina felina	(Linnaeus, 1761)	GB	2013 west of Lewis video survey	Scotland	PRESENT	NA	98ba8467-5081-4d15-b168-32d893e18b76	58.309	-6.98444	100	NA	NA	NA	NA	NA	2013-08-05	NA	8	2013	2256780	2256780	HUMAN_OBSERVATION	NatureScot	MRSNH0180000003A					CC_BY_4_0	NatureScot	Moore, C.			2025-01-16T19:56:04.589Z
Actiniidae	4109862577	199958ab-9096-43e1-9f4c-8a4d97feb024	IML-2015-031_005163:424182	Animalia	Cnidaria	Anthozoa	Actiniaria	Actiniidae	Bolocera	Bolocera tuediae		SPECIES	Bolocera tuediae (Johnston, 1832)	Bolocera tuediae	(Johnston, 1832)	CA	Quebec		PRESENT	NA	c98a8d0d-cab2-4506-8c0f-c91a5e4996b9	49.0078	-64.0318	10	NA	NA	NA	292	0	2015-08-19	19	8	2015	5711876	5711876	HUMAN_OBSERVATION	IML	DFO_QC_Groundfish-2015					CC_BY_4_0	His Majesty the King in right of Canada, as represented by the Minister of Fisheries and Oceans				2024-07-02T09:40:29.274Z
Actiniidae	4109805921	199958ab-9096-43e1-9f4c-8a4d97feb024	IML-2009-U04_004133:435809	Animalia	Cnidaria	Anthozoa	Actiniaria	Actiniidae	Bolocera	Bolocera tuediae		SPECIES	Bolocera tuediae (Johnston, 1832)	Bolocera tuediae	(Johnston, 1832)	CA	Quebec		PRESENT	NA	c98a8d0d-cab2-4506-8c0f-c91a5e4996b9	48.7437	-63.1578	10	NA	NA	NA	323	0	2009-08-16	16	8	2009	5711876	5711876	HUMAN_OBSERVATION	IML	DFO_QC_Groundfish-2009					CC_BY_4_0	His Majesty the King in right of Canada, as represented by the Minister of Fisheries and Oceans				2024-07-02T09:40:08.279Z
Actiniidae	2926060741	fae37d1f-5b7a-4fe2-8cfa-8948aefbcac2	554165527	Animalia	Cnidaria	Anthozoa	Actiniaria	Actiniidae	Urticina	Urticina felina		SPECIES	Urticina felina (Linnaeus, 1761)	Urticina felina	(Linnaeus, 1761)	GB	GT222_STN_171	England	PRESENT	20	598eb93d-a844-4289-8adb-0f8583dac91e	51.0257	1.24069	70.7	NA	NA	NA	NA	NA	2014-06-22	22	6	2014	2256780	2256780	HUMAN_OBSERVATION		MRNE014100000003		T-MRNE014100001A3D			CC_BY_4_0	Natural England	Recorders, F. Field			2025-01-16T20:34:25.144Z
Actiniidae	2957556130	990e845f-836b-4467-bc5f-46c8495259ec	T-MRMCS02000007D3F	Animalia	Cnidaria	Anthozoa	Actiniaria	Actiniidae	Urticina	Urticina felina		SPECIES	Urticina felina (Linnaeus, 1761)	Urticina felina	(Linnaeus, 1761)	GB	Eilean Nam Ron, North Scottish coast	Scotland	PRESENT	NA	5d662340-07fa-41b7-a3fc-e2e63ca50800	58.5552	-4.32648	70.7	NA	NA	NA	NA	NA	2018-08-14	14	8	2018	2256780	2256780	HUMAN_OBSERVATION	Seasearch	MRMCS0200000004A					CC_BY_4_0	Seasearch	Hirst, N. Natalie			2025-01-10T00:05:30.551Z
Actiniidae	2957563257	990e845f-836b-4467-bc5f-46c8495259ec	T-MRMCS0200000238F	Animalia	Cnidaria	Anthozoa	Actiniaria	Actiniidae	Urticina	Urticina felina		SPECIES	Urticina felina (Linnaeus, 1761)	Urticina felina	(Linnaeus, 1761)	GB	Lunga, Treshnish Isles	Scotland	PRESENT	NA	5d662340-07fa-41b7-a3fc-e2e63ca50800	56.4883	-6.4181	70.7	NA	NA	NA	NA	NA	2016-09-17	17	9	2016	2256780	2256780	HUMAN_OBSERVATION	Seasearch	MRMCS02000000020					CC_BY_4_0	Seasearch	Owen, N. Nick			2025-01-10T00:05:30.879Z
Actiniidae	2816223402	c45c8530-fd7d-4f30-a9e4-c6d243a4b404	T-MRMCS00500017A18	Animalia	Cnidaria	Anthozoa	Actiniaria	Actiniidae	Urticina	Urticina felina		SPECIES	Urticina felina (Linnaeus, 1761)	Urticina felina	(Linnaeus, 1761)	IM	Little Ness, off Douglas, East coast of Isle of Man	Isle of Man	PRESENT	NA	5d662340-07fa-41b7-a3fc-e2e63ca50800	54.1292	-4.47427	70.7	NA	NA	NA	NA	NA	2016-05-16	16	5	2016	2256780	2256780	HUMAN_OBSERVATION	Seasearch	MRMCS005000000C7					CC_BY_4_0	Seasearch				2025-01-17T00:56:34.738Z
Actiniidae	164260581	89c8f44e-f762-11e1-a439-00145eb45e9a		Animalia	Cnidaria	Anthozoa	Actiniaria	Actiniidae	Urticina	Urticina felina		SPECIES	Urticina felina (Linnaeus, 1761)	Urticina felina (Linnaeus, 1767)		DE	Helgoland		PRESENT	NA	ef69a030-3940-11dd-b168-b8a03c50a862	54.1567	7.88759	NA	NA	NA	NA	NA	NA	2006-06-12	12	6	2006	2256780	2256780	HUMAN_OBSERVATION	GEO	Artenvielfalt der Nordsee - Helgoland	80515				CC_BY_4_0					2025-01-04T17:53:10.510Z
Actiniidae	4109777589	199958ab-9096-43e1-9f4c-8a4d97feb024	IML-2008-U04_003950:430939	Animalia	Cnidaria	Anthozoa	Actiniaria	Actiniidae	Bolocera	Bolocera tuediae		SPECIES	Bolocera tuediae (Johnston, 1832)	Bolocera tuediae	(Johnston, 1832)	CA	Quebec		PRESENT	NA	c98a8d0d-cab2-4506-8c0f-c91a5e4996b9	48.8137	-63.6533	10	NA	NA	NA	219	0	2008-08-09	9	8	2008	5711876	5711876	HUMAN_OBSERVATION	IML	DFO_QC_Groundfish-2008					CC_BY_4_0	His Majesty the King in right of Canada, as represented by the Minister of Fisheries and Oceans				2024-07-02T09:40:00.834Z
Actiniidae	2925517484	fae37d1f-5b7a-4fe2-8cfa-8948aefbcac2	554148883	Animalia	Cnidaria	Anthozoa	Actiniaria	Actiniidae	Urticina	Urticina felina		SPECIES	Urticina felina (Linnaeus, 1761)	Urticina felina	(Linnaeus, 1761)	GB	FH13	England	PRESENT	1	598eb93d-a844-4289-8adb-0f8583dac91e	54.1011	-0.139557	70.7	NA	NA	NA	NA	NA	2014-07-23	23	7	2014	2256780	2256780	HUMAN_OBSERVATION		MRNE010800000044		T-MRNE0108000311A7			CC_BY_4_0	Natural England	Seastar Survey Ltd.			2025-01-16T20:34:16.992Z
Actiniidae	4034270878	a2d59875-d379-4753-b4f7-3c19002080a9	TAXA-20612	Animalia	Cnidaria	Anthozoa	Actiniaria	Actiniidae	Urticina	Urticina felina		SPECIES	Urticina felina (Linnaeus, 1761)	Urticina felina	(Linnaeus, 1761)	SE	Pynten		PRESENT	NA	a067ec85-ef28-4672-80ed-3cdcbf6c2667	57.8964	11.4487	NA	NA	NA	NA	19	0.5	2000-07-15	15	7	2000	2256780	2256780	MATERIAL_SAMPLE							CC0_1_0	Swedish Agency for Marine and Water Management	Jan Karlsson			2024-06-25T13:21:02.962Z
Actiniidae	2957859031	52422715-c1db-40a0-ba16-b84a295d248a	T-MRKWT0030000025E	Animalia	Cnidaria	Anthozoa	Actiniaria	Actiniidae	Urticina	Urticina felina		SPECIES	Urticina felina (Linnaeus, 1761)	Urticina felina	(Linnaeus, 1761)	GB	St Margaret's Reef Edge	England	PRESENT	NA	5d662340-07fa-41b7-a3fc-e2e63ca50800	51.151	1.39708	70.7	NA	NA	NA	NA	NA	2010-08-04	4	8	2010	2256780	2256780	HUMAN_OBSERVATION	Seasearch	MRKWT00300000002					CC_BY_4_0	Seasearch	Chapman, B. Bryony			2025-01-17T01:04:48.313Z
Actiniidae	4139671255	3d230fe9-07f3-4f60-a3d1-feb4cb5fe7d7	200613_6_03_frame grab_3_Max50	Animalia	Cnidaria	Anthozoa	Actiniaria	Actiniidae	Urticina	Urticina felina		SPECIES	Urticina felina (Linnaeus, 1761)	Urticina felina		GB			PRESENT	NA	f6b48504-1651-4a49-a88d-c2bc6178694d	54.1468	-0.056133	15	NA	NA	NA	43.4	0	2013-06-20	20	6	2013	2256780	2256780	HUMAN_OBSERVATION	DASSH						CC_BY_4_0					2024-07-02T09:52:40.002Z
Actiniidae	4540547060	25e3e8f1-86ee-440c-adfc-8e63759a6505	240b0e21-4dab-4971-a521-76427fa230b2	Animalia	Cnidaria	Anthozoa	Actiniaria	Actiniidae	Urticina	Urticina felina		SPECIES	Urticina felina (Linnaeus, 1761)	Urticina felina (Linnaeus, 1761)		FR			PRESENT	NA	1928bdf0-f5d2-11dc-8c12-b8a03c50a862	47.6554	-3.21033	NA	NA	NA	NA	NA	NA	2016-04-03	3	4	2016	2256780	2256780	HUMAN_OBSERVATION					Bruno Lebascle (Les amis de BioObs)		CC_BY_4_0		Bruno Lebascle, Michele Lebascle (BioObs)			2024-03-20T14:08:06.622Z
Actiniidae	2956958212	52422715-c1db-40a0-ba16-b84a295d248a	T-MRMCS01800002B45	Animalia	Cnidaria	Anthozoa	Actiniaria	Actiniidae	Urticina	Urticina felina		SPECIES	Urticina felina (Linnaeus, 1761)	Urticina felina	(Linnaeus, 1761)	GB	Xanthe wreck, Sea Palling	England	PRESENT	NA	5d662340-07fa-41b7-a3fc-e2e63ca50800	52.7955	1.69833	70.7	NA	NA	NA	NA	NA	2012-08-01	1	8	2012	2256780	2256780	HUMAN_OBSERVATION	Seasearch	MRMCS0180000000D					CC_BY_4_0	Seasearch	Lister, B. Barry			2025-01-17T01:04:46.483Z
Actiniidae	2957799306	990e845f-836b-4467-bc5f-46c8495259ec	T-MRMCS007000093C2	Animalia	Cnidaria	Anthozoa	Actiniaria	Actiniidae	Urticina	Urticina felina		SPECIES	Urticina felina (Linnaeus, 1761)	Urticina felina	(Linnaeus, 1761)	GB	Gealldruig Mhor	Scotland	PRESENT	NA	5d662340-07fa-41b7-a3fc-e2e63ca50800	59.1142	-5.80871	70.7	NA	NA	NA	NA	NA	2010-07-26	26	7	2010	2256780	2256780	HUMAN_OBSERVATION	Seasearch	MRMCS007000000A5					CC_BY_4_0	Seasearch	Hope, R. Rachel			2025-01-10T00:05:33.659Z
Actiniidae	2957281953	52422715-c1db-40a0-ba16-b84a295d248a	T-MRMCS0040000119D	Animalia	Cnidaria	Anthozoa	Actiniaria	Actiniidae	Urticina	Urticina felina		SPECIES	Urticina felina (Linnaeus, 1761)	Urticina felina	(Linnaeus, 1761)	GB	Off beach E end Seaford Bay	England	PRESENT	NA	5d662340-07fa-41b7-a3fc-e2e63ca50800	50.7626	0.105841	70.7	NA	NA	NA	NA	NA	2006-06-28	28	6	2006	2256780	2256780	HUMAN_OBSERVATION	Seasearch	MRMCS00400000011					CC_BY_4_0	Seasearch	Legg, G. Gerald			2025-01-17T01:04:34.864Z
Actiniidae	2962614098	6b3877d5-4869-43aa-af12-92c703fd5b6d	T-MRCCW305000017C2	Animalia	Cnidaria	Anthozoa	Actiniaria	Actiniidae	Urticina	Urticina felina		SPECIES	Urticina felina (Linnaeus, 1761)	Urticina felina	(Linnaeus, 1761)	GB	BlockE	Wales	PRESENT	NA	ee45975b-3d89-42b5-ac7a-c03f47b6dcb4	52.9438	-4.57919	1	NA	NA	NA	NA	NA	2007-07-11	11	7	2007	2256780	2256780	HUMAN_OBSERVATION	NRW	MRCCW30500000015			Natural Resources Wales Staff and Contractors		CC_BY_4_0	Natural Resources Wales	Natural Resources Wales Staff and Contractors			2025-01-10T23:23:42.335Z
Actiniidae	4109777687	199958ab-9096-43e1-9f4c-8a4d97feb024	IML-2007-U04_003816:435681	Animalia	Cnidaria	Anthozoa	Actiniaria	Actiniidae	Bolocera	Bolocera tuediae		SPECIES	Bolocera tuediae (Johnston, 1832)	Bolocera tuediae	(Johnston, 1832)	CA	Quebec		PRESENT	NA	c98a8d0d-cab2-4506-8c0f-c91a5e4996b9	48.9237	-67.8002	10	NA	NA	NA	299	0	2007-08-26	26	8	2007	5711876	5711876	HUMAN_OBSERVATION	IML	DFO_QC_Groundfish-2007					CC_BY_4_0	His Majesty the King in right of Canada, as represented by the Minister of Fisheries and Oceans				2024-07-02T09:40:00.859Z
Actiniidae	2957688142	52422715-c1db-40a0-ba16-b84a295d248a	T-MRMCS01800002C58	Animalia	Cnidaria	Anthozoa	Actiniaria	Actiniidae	Urticina	Urticina felina		SPECIES	Urticina felina (Linnaeus, 1761)	Urticina felina	(Linnaeus, 1761)	GB	Seaham wreck, Sea Palling	England	PRESENT	NA	5d662340-07fa-41b7-a3fc-e2e63ca50800	52.8283	1.6761	70.7	NA	NA	NA	NA	NA	2012-09-12	12	9	2012	2256780	2256780	HUMAN_OBSERVATION	Seasearch	MRMCS0180000000D					CC_BY_4_0	Seasearch	Lister, B. Barry			2025-01-17T01:04:46.378Z
Actiniidae	2917496483	edd017b6-bf00-4b00-93ad-9789c42a36b1	T-MRSNH0180000637B	Animalia	Cnidaria	Anthozoa	Actiniaria	Actiniidae	Urticina	Urticina felina		SPECIES	Urticina felina (Linnaeus, 1761)	Urticina felina	(Linnaeus, 1761)	GB	2012 south-west Islay video survey	Scotland	PRESENT	NA	98ba8467-5081-4d15-b168-32d893e18b76	55.6558	-6.66922	100	NA	NA	NA	NA	NA	2012-08-18	NA	8	2012	2256780	2256780	HUMAN_OBSERVATION	NatureScot	MRSNH0180000002E					CC_BY_4_0	NatureScot	Moore, C. Colin			2025-01-16T19:55:59.382Z
Actiniidae	3055126110	60de59a4-c428-4d49-873d-b117bea1fcc9	T-MRUMU1000000F5C7	Animalia	Cnidaria	Anthozoa	Actiniaria	Actiniidae	Urticina	Urticina eques		SPECIES	Urticina eques (Gosse, 1858)	Urticina eques	(Gosse, 1858)	GB	NNE East Maiden	Northern Ireland	PRESENT	NA	db20bedc-20f1-42dd-9051-a445139f8e51	54.9401	-5.72281	70.7	NA	NA	NA	NA	NA	2006-08-08	8	8	2006	4339145	4339145	HUMAN_OBSERVATION	CEDaR	MRUMU10000000029					CC_BY_4_0	National Museums Northern Ireland	Picton, B. Bernard			2025-01-15T23:01:11.270Z
Actiniidae	2956446842	a899709f-9a73-4cac-84d8-a7dcc7b70280	T-MRMCS02200000553	Animalia	Cnidaria	Anthozoa	Actiniaria	Actiniidae	Urticina	Urticina felina		SPECIES	Urticina felina (Linnaeus, 1761)	Urticina felina	(Linnaeus, 1761)	JE	Corbiere North		PRESENT	NA	5d662340-07fa-41b7-a3fc-e2e63ca50800	49.1799	-2.24772	70.7	NA	NA	NA	NA	NA	2016-04-17	17	4	2016	2256780	2256780	HUMAN_OBSERVATION	Seasearch	MRMCS02200000004					CC_BY_4_0	Seasearch	Kevin Mc Ilwee			2025-01-17T00:56:43.121Z
Actiniidae	4109844620	199958ab-9096-43e1-9f4c-8a4d97feb024	IML-2016-037_005359:441293	Animalia	Cnidaria	Anthozoa	Actiniaria	Actiniidae	Bolocera	Bolocera tuediae		SPECIES	Bolocera tuediae (Johnston, 1832)	Bolocera tuediae	(Johnston, 1832)	CA	Quebec		PRESENT	NA	c98a8d0d-cab2-4506-8c0f-c91a5e4996b9	49.2855	-66.4787	10	NA	NA	NA	286	0	2016-08-24	24	8	2016	5711876	5711876	HUMAN_OBSERVATION	IML	DFO_QC_Groundfish-2016					CC_BY_4_0	His Majesty the King in right of Canada, as represented by the Minister of Fisheries and Oceans				2024-07-02T09:40:23.511Z
Actiniidae	2932178037	a71b06c8-c62d-46ed-8daa-f10b0aeca0da	437931997	Animalia	Cnidaria	Anthozoa	Actiniaria	Actiniidae	Urticina	Urticina eques		SPECIES	Urticina eques (Gosse, 1858)	Urticina eques	(Gosse, 1858)	GB	2 - Video / stills camera survey	Wales	PRESENT	NA	bb108780-00da-49a7-ba12-40a25192a626	53.6399	-4.54952	70.7	NA	NA	NA	NA	NA	2005-08-12	12	8	2005	4339145	4339145	HUMAN_OBSERVATION		MRMIT6000000000A		T-MRMIT600000010DA			CC_BY_4_0	Joint Nature Conservation Committee				2025-01-09T18:58:25.238Z
Actiniidae	4109809215	199958ab-9096-43e1-9f4c-8a4d97feb024	IML-2018-041_005680:464504	Animalia	Cnidaria	Anthozoa	Actiniaria	Actiniidae	Bolocera	Bolocera tuediae		SPECIES	Bolocera tuediae (Johnston, 1832)	Bolocera tuediae	(Johnston, 1832)	CA	Quebec		PRESENT	NA	c98a8d0d-cab2-4506-8c0f-c91a5e4996b9	49.8345	-59.6395	10	NA	NA	NA	201	0	2018-08-23	23	8	2018	5711876	5711876	HUMAN_OBSERVATION	IML	DFO_QC_Groundfish-2018					CC_BY_4_0	His Majesty the King in right of Canada, as represented by the Minister of Fisheries and Oceans				2024-07-02T09:40:09.365Z
Actiniidae	4109781306	199958ab-9096-43e1-9f4c-8a4d97feb024	IML-2014-021_004880:402416	Animalia	Cnidaria	Anthozoa	Actiniaria	Actiniidae	Bolocera	Bolocera tuediae		SPECIES	Bolocera tuediae (Johnston, 1832)	Bolocera tuediae	(Johnston, 1832)	CA	Quebec		PRESENT	NA	c98a8d0d-cab2-4506-8c0f-c91a5e4996b9	49.0503	-59.8622	10	NA	NA	NA	289	0	2014-08-03	3	8	2014	5711876	5711876	HUMAN_OBSERVATION	IML	DFO_QC_Groundfish-2014					CC_BY_4_0	His Majesty the King in right of Canada, as represented by the Minister of Fisheries and Oceans				2024-07-02T09:40:02.497Z
Actiniidae	2957017050	52422715-c1db-40a0-ba16-b84a295d248a	T-MRLRC0150000189D	Animalia	Cnidaria	Anthozoa	Actiniaria	Actiniidae	Urticina	Urticina felina		SPECIES	Urticina felina (Linnaeus, 1761)	Urticina felina	(Linnaeus, 1761)	GB	North of Studland Bay wreck	England	PRESENT	NA	5d662340-07fa-41b7-a3fc-e2e63ca50800	50.6636	-1.9123	70.7	NA	NA	NA	NA	NA	2014-06-30	30	6	2014	2256780	2256780	HUMAN_OBSERVATION	Seasearch	MRLRC01500000006					CC_BY_4_0	Seasearch	Baldock, L. Lin			2025-01-17T01:04:47.212Z
Actiniidae	4109813308	199958ab-9096-43e1-9f4c-8a4d97feb024	IML-2015-031_005174:424520	Animalia	Cnidaria	Anthozoa	Actiniaria	Actiniidae	Bolocera	Bolocera tuediae		SPECIES	Bolocera tuediae (Johnston, 1832)	Bolocera tuediae	(Johnston, 1832)	CA	Quebec		PRESENT	NA	c98a8d0d-cab2-4506-8c0f-c91a5e4996b9	49.5245	-65.5493	10	NA	NA	NA	323	0	2015-08-21	21	8	2015	5711876	5711876	HUMAN_OBSERVATION	IML	DFO_QC_Groundfish-2015					CC_BY_4_0	His Majesty the King in right of Canada, as represented by the Minister of Fisheries and Oceans				2024-07-02T09:40:10.817Z
Actiniidae	2957132902	990e845f-836b-4467-bc5f-46c8495259ec	T-MRMCS00100001591	Animalia	Cnidaria	Anthozoa	Actiniaria	Actiniidae	Urticina	Urticina felina		SPECIES	Urticina felina (Linnaeus, 1761)	Urticina felina	(Linnaeus, 1761)	GB	The Lighthouse, Sanday	Scotland	PRESENT	NA	5d662340-07fa-41b7-a3fc-e2e63ca50800	57.0456	-6.46093	70.7	NA	NA	NA	NA	NA	2004-06-11	11	6	2004	2256780	2256780	HUMAN_OBSERVATION	Seasearch	MRMCS00100000013					CC_BY_4_0	Seasearch	Smart, N. Nick			2025-01-10T00:05:31.736Z
Actiniidae	2488071707	72a17f09-ceaa-4420-aff3-3bb99564774e	82e3c9e2-edfa-24f6-e053-2614a8c008ee	Animalia	Cnidaria	Anthozoa	Actiniaria	Actiniidae	Urticina	Urticina felina		SPECIES	Urticina felina (Linnaeus, 1761)	Urticina felina (Linnaeus, 1761)		FR			PRESENT	NA	1928bdf0-f5d2-11dc-8c12-b8a03c50a862	48.9446	-3.2304	50	NA	NA	NA	NA	NA	2011-05-17	17	5	2011	2256780	2256780	HUMAN_OBSERVATION							CC_BY_4_0		Benjamin Guyonnet			2024-01-24T19:53:18.629Z
Actiniidae	2926200967	fae37d1f-5b7a-4fe2-8cfa-8948aefbcac2	554076856	Animalia	Cnidaria	Anthozoa	Actiniaria	Actiniidae	Urticina	Urticina felina		SPECIES	Urticina felina (Linnaeus, 1761)	Urticina felina	(Linnaeus, 1761)	GB	BTFP/GT018_A1	England	PRESENT	NA	598eb93d-a844-4289-8adb-0f8583dac91e	51.2092	-4.1996	70.7	NA	NA	NA	NA	NA	2014-09-22	22	9	2014	2256780	2256780	HUMAN_OBSERVATION		MRNE017000000004		T-MRNE017000000763			CC_BY_4_0	Natural England	Baldock, L. Lin			2025-01-16T20:34:26.648Z
Actiniidae	2917492224	edd017b6-bf00-4b00-93ad-9789c42a36b1	T-MRSNH01600007063	Animalia	Cnidaria	Anthozoa	Actiniaria	Actiniidae	Urticina	Urticina felina		SPECIES	Urticina felina (Linnaeus, 1761)	Urticina felina	(Linnaeus, 1761)	GB	309_153 01 Stills	Scotland	PRESENT	NA	98ba8467-5081-4d15-b168-32d893e18b76	54.679	-4.69412	100	NA	NA	NA	NA	NA	2012-09-10	10	9	2012	2256780	2256780	HUMAN_OBSERVATION	NatureScot	MRSNH0160000000B					CC_BY_4_0	NatureScot	Seastar Survey Ltd.			2025-01-16T19:56:04.123Z
Actiniidae	4147884757	0be687cb-a53e-4f2f-bd46-a93ac4700c36	32211	Animalia	Cnidaria	Anthozoa	Actiniaria	Actiniidae	Urticina	Urticina felina		SPECIES	Urticina felina (Linnaeus, 1761)	Urticina felina		FR			PRESENT	NA	61e40671-1a75-4bcd-9a0d-63515057d39d	50.8555	1.3413	NA	NA	NA	NA	34	0	2012-01-15	NA	1	2012	2256780	2256780	HUMAN_OBSERVATION							CC_BY_NC_4_0					2024-01-24T15:54:20.037Z
Actiniidae	4109808858	199958ab-9096-43e1-9f4c-8a4d97feb024	IML-2016-037_005287:438846	Animalia	Cnidaria	Anthozoa	Actiniaria	Actiniidae	Bolocera	Bolocera tuediae		SPECIES	Bolocera tuediae (Johnston, 1832)	Bolocera tuediae	(Johnston, 1832)	CA	Quebec		PRESENT	NA	c98a8d0d-cab2-4506-8c0f-c91a5e4996b9	49.0558	-59.4087	10	NA	NA	NA	210	0	2016-08-11	11	8	2016	5711876	5711876	HUMAN_OBSERVATION	IML	DFO_QC_Groundfish-2016					CC_BY_4_0	His Majesty the King in right of Canada, as represented by the Minister of Fisheries and Oceans				2024-07-02T09:40:09.196Z
Actiniidae	2962534649	6b3877d5-4869-43aa-af12-92c703fd5b6d	T-MRCCW80000001270	Animalia	Cnidaria	Anthozoa	Actiniaria	Actiniidae	Urticina	Urticina felina		SPECIES	Urticina felina (Linnaeus, 1761)	Urticina felina	(Linnaeus, 1761)	GB	NWA01bCoalRockB	Wales	PRESENT	NA	ee45975b-3d89-42b5-ac7a-c03f47b6dcb4	53.4362	-4.54476	1	NA	NA	NA	NA	NA	2003-06-24	24	6	2003	2256780	2256780	HUMAN_OBSERVATION	NRW	MRCCW80000000004			Natural Resources Wales Staff and Contractors		CC_BY_4_0	Natural Resources Wales	Natural Resources Wales Staff and Contractors			2025-01-10T23:23:40.926Z
Actiniidae	2926024467	fae37d1f-5b7a-4fe2-8cfa-8948aefbcac2	554205869	Animalia	Cnidaria	Anthozoa	Actiniaria	Actiniidae	Urticina	Urticina felina		SPECIES	Urticina felina (Linnaeus, 1761)	Urticina felina	(Linnaeus, 1761)	GB	KNKE031 Cam	England	PRESENT	NA	598eb93d-a844-4289-8adb-0f8583dac91e	51.6751	1.83955	70.7	NA	NA	NA	NA	NA	2014-01-10	10	1	2014	2256780	2256780	HUMAN_OBSERVATION		MRNE010800000037		T-MRNE010800020A7C			CC_BY_4_0	Natural England	Marine, R.S.S.			2025-01-16T20:34:25.005Z
Actiniidae	2917036988	edd017b6-bf00-4b00-93ad-9789c42a36b1	T-MRSNH01800007157	Animalia	Cnidaria	Anthozoa	Actiniaria	Actiniidae	Urticina	Urticina felina		SPECIES	Urticina felina (Linnaeus, 1761)	Urticina felina	(Linnaeus, 1761)	GB	2013 west of Islay video survey	Scotland	PRESENT	NA	98ba8467-5081-4d15-b168-32d893e18b76	55.8164	-6.77002	100	NA	NA	NA	NA	NA	2013-06-21	NA	NA	2013	2256780	2256780	HUMAN_OBSERVATION	NatureScot	MRSNH01800000035					CC_BY_4_0	NatureScot	Moore, C.			2025-01-16T19:56:07.137Z
Actiniidae	2932211121	a71b06c8-c62d-46ed-8daa-f10b0aeca0da	437886408	Animalia	Cnidaria	Anthozoa	Actiniaria	Actiniidae	Urticina	Urticina eques		SPECIES	Urticina eques (Gosse, 1858)	Urticina eques	(Gosse, 1858)	GB	Station 51 - Drop Camera	Scotland	PRESENT	NA	bb108780-00da-49a7-ba12-40a25192a626	59.0373	-4.95487	70.7	NA	NA	NA	NA	NA	2008-05-25	25	5	2008	4339145	4339145	HUMAN_OBSERVATION		MRCON01500000003		T-MRCON0150000185F			CC_BY_4_0	Joint Nature Conservation Committee				2025-01-09T18:58:21.524Z
Actiniidae	4109832147	199958ab-9096-43e1-9f4c-8a4d97feb024	IML-2017-027_005548:452562	Animalia	Cnidaria	Anthozoa	Actiniaria	Actiniidae	Bolocera	Bolocera tuediae		SPECIES	Bolocera tuediae (Johnston, 1832)	Bolocera tuediae	(Johnston, 1832)	CA	Quebec		PRESENT	NA	c98a8d0d-cab2-4506-8c0f-c91a5e4996b9	49.778	-62.5693	10	NA	NA	NA	236	0	2017-08-27	27	8	2017	5711876	5711876	HUMAN_OBSERVATION	IML	DFO_QC_Groundfish-2017					CC_BY_4_0	His Majesty the King in right of Canada, as represented by the Minister of Fisheries and Oceans				2024-07-02T09:40:18.163Z
Actiniidae	2957100455	52422715-c1db-40a0-ba16-b84a295d248a	T-MRMCS0150000F28E	Animalia	Cnidaria	Anthozoa	Actiniaria	Actiniidae	Urticina	Urticina felina		SPECIES	Urticina felina (Linnaeus, 1761)	Urticina felina	(Linnaeus, 1761)	GB	Bolt Head	England	PRESENT	NA	5d662340-07fa-41b7-a3fc-e2e63ca50800	50.2022	-3.78112	70.7	NA	NA	NA	NA	NA	2018-06-10	10	6	2018	2256780	2256780	HUMAN_OBSERVATION	Seasearch	MRMCS01500000093					CC_BY_4_0	Seasearch				2025-01-17T01:04:47.989Z
Actiniidae	4540780258	25e3e8f1-86ee-440c-adfc-8e63759a6505	5c029539-0727-4768-bcbf-1e03b1ab103b	Animalia	Cnidaria	Anthozoa	Actiniaria	Actiniidae	Urticina	Urticina felina		SPECIES	Urticina felina (Linnaeus, 1761)	Urticina felina (Linnaeus, 1761)		FR			PRESENT	NA	1928bdf0-f5d2-11dc-8c12-b8a03c50a862	49.3976	-0.46457	NA	NA	NA	NA	NA	NA	2017-06-01	1	6	2017	2256780	2256780	HUMAN_OBSERVATION					Les amis de BioObs		CC_BY_4_0		anne martin, pascale evain (caen plongÃ©e)			2024-03-20T14:08:08.787Z
Actiniidae	2932139936	a71b06c8-c62d-46ed-8daa-f10b0aeca0da	437967096	Animalia	Cnidaria	Anthozoa	Actiniaria	Actiniidae	Urticina	Urticina felina		SPECIES	Urticina felina (Linnaeus, 1761)	Urticina felina	(Linnaeus, 1761)	GB	Video/Stills Station W11	England	PRESENT	1	bb108780-00da-49a7-ba12-40a25192a626	50.2036	-1.49901	70.7	NA	NA	NA	NA	NA	2006-08-02	2	8	2006	2256780	2256780	HUMAN_OBSERVATION		MRMIT6000000001C		T-MRMIT60000019376			CC_BY_4_0	Joint Nature Conservation Committee				2025-01-09T18:58:22.318Z
Actiniidae	2932329054	a71b06c8-c62d-46ed-8daa-f10b0aeca0da	437922880	Animalia	Cnidaria	Anthozoa	Actiniaria	Actiniidae	Urticina	Urticina eques		SPECIES	Urticina eques (Gosse, 1858)	Urticina eques	(Gosse, 1858)	GB	EHF10_CameraSledge_stn123	England	PRESENT	NA	bb108780-00da-49a7-ba12-40a25192a626	50.5265	-6.5767	70.7	NA	NA	NA	NA	NA	2013-04-23	23	4	2013	4339145	4339145	HUMAN_OBSERVATION		MRCON04100000002		T-MRCON04100003E30			CC_BY_4_0	Joint Nature Conservation Committee				2025-01-09T18:58:33.607Z
Actiniidae	2956485118	928304f1-d313-47cd-b17b-0232bc27b727	T-MRMCS0050000C496	Animalia	Cnidaria	Anthozoa	Actiniaria	Actiniidae	Urticina	Urticina felina		SPECIES	Urticina felina (Linnaeus, 1761)	Urticina felina	(Linnaeus, 1761)	GB	Ardglass Golf Club, Ardglass, Co. Down	Northern Ireland	PRESENT	NA	5d662340-07fa-41b7-a3fc-e2e63ca50800	54.2584	-5.60098	70.7	NA	NA	NA	NA	NA	2012-08-05	5	8	2012	2256780	2256780	HUMAN_OBSERVATION	Seasearch	MRMCS00500000068					CC_BY_4_0	Seasearch	Mclernon, L. Lisa			2025-01-09T23:55:10.855Z
Actiniidae	2957459366	990e845f-836b-4467-bc5f-46c8495259ec	T-MRMCS01700012128	Animalia	Cnidaria	Anthozoa	Actiniaria	Actiniidae	Urticina	Urticina felina		SPECIES	Urticina felina (Linnaeus, 1761)	Urticina felina	(Linnaeus, 1761)	GB	Oisgil Bay South	Scotland	PRESENT	NA	5d662340-07fa-41b7-a3fc-e2e63ca50800	57.4418	-6.78345	70.7	NA	NA	NA	NA	NA	2014-05-30	30	5	2014	2256780	2256780	HUMAN_OBSERVATION	Seasearch	MRMCS01700000125					CC_BY_4_0	Seasearch	Faulks, N. Nicola			2025-01-10T00:05:22.922Z
Actiniidae	2956844093	52422715-c1db-40a0-ba16-b84a295d248a	T-MRLRC012000009AB	Animalia	Cnidaria	Anthozoa	Actiniaria	Actiniidae	Urticina	Urticina felina		SPECIES	Urticina felina (Linnaeus, 1761)	Urticina felina	(Linnaeus, 1761)	GB	Hanson 2	England	PRESENT	NA	5d662340-07fa-41b7-a3fc-e2e63ca50800	50.6253	-1.01624	70.7	NA	NA	NA	NA	NA	2010-04-23	23	4	2010	2256780	2256780	HUMAN_OBSERVATION	Seasearch	MRLRC01200000012					CC_BY_4_0	Seasearch	Marsden, A. Amy			2025-01-17T01:04:45.433Z
Actiniidae	2917123994	edd017b6-bf00-4b00-93ad-9789c42a36b1	T-MRSNH01800007572	Animalia	Cnidaria	Anthozoa	Actiniaria	Actiniidae	Urticina	Urticina felina		SPECIES	Urticina felina (Linnaeus, 1761)	Urticina felina	(Linnaeus, 1761)	GB	2013 west of Lewis video survey	Scotland	PRESENT	NA	98ba8467-5081-4d15-b168-32d893e18b76	58.324	-7.00696	100	NA	NA	NA	NA	NA	2013-08-05	NA	8	2013	2256780	2256780	HUMAN_OBSERVATION	NatureScot	MRSNH0180000003A					CC_BY_4_0	NatureScot	Moore, C.			2025-01-16T19:56:04.143Z
Actiniidae	2956498622	82d23348-0fee-4e2d-9152-48136ef54b2d	T-MRCCW3000000343E	Animalia	Cnidaria	Anthozoa	Actiniaria	Actiniidae	Urticina	Urticina felina		SPECIES	Urticina felina (Linnaeus, 1761)	Urticina felina	(Linnaeus, 1761)	GB	South West Porth Felen	Wales	PRESENT	NA	5d662340-07fa-41b7-a3fc-e2e63ca50800	52.7883	-4.75602	70.7	NA	NA	NA	NA	NA	2002-08-25	25	8	2002	2256780	2256780	HUMAN_OBSERVATION	Seasearch	MRCCW3000000000F					CC_BY_4_0	Seasearch	Kay, L. Lucy			2025-01-17T00:57:07.455Z
Actiniidae	4109860746	199958ab-9096-43e1-9f4c-8a4d97feb024	IML-2015-031_005198:425412	Animalia	Cnidaria	Anthozoa	Actiniaria	Actiniidae	Bolocera	Bolocera tuediae		SPECIES	Bolocera tuediae (Johnston, 1832)	Bolocera tuediae	(Johnston, 1832)	CA	Quebec		PRESENT	NA	c98a8d0d-cab2-4506-8c0f-c91a5e4996b9	49.7047	-66.6308	10	NA	NA	NA	283	0	2015-08-25	25	8	2015	5711876	5711876	HUMAN_OBSERVATION	IML	DFO_QC_Groundfish-2015					CC_BY_4_0	His Majesty the King in right of Canada, as represented by the Minister of Fisheries and Oceans				2024-07-02T09:40:28.679Z
Actiniidae	2957232772	52422715-c1db-40a0-ba16-b84a295d248a	T-MRLRC00300005AAC	Animalia	Cnidaria	Anthozoa	Actiniaria	Actiniidae	Urticina	Urticina felina		SPECIES	Urticina felina (Linnaeus, 1761)	Urticina felina	(Linnaeus, 1761)	GB	Drawna Rocks, Porthkerris	England	PRESENT	NA	5d662340-07fa-41b7-a3fc-e2e63ca50800	50.0659	-5.06395	70.7	NA	NA	NA	NA	NA	2011-05-12	12	5	2011	2256780	2256780	HUMAN_OBSERVATION	Seasearch	MRLRC0030000004A					CC_BY_4_0	Seasearch	Goodwin, C. Claire			2025-01-17T01:04:48.740Z
Actiniidae	4109869276	199958ab-9096-43e1-9f4c-8a4d97feb024	IML-2019-036_005848:474577	Animalia	Cnidaria	Anthozoa	Actiniaria	Actiniidae	Bolocera	Bolocera tuediae		SPECIES	Bolocera tuediae (Johnston, 1832)	Bolocera tuediae	(Johnston, 1832)	CA	Quebec		PRESENT	NA	c98a8d0d-cab2-4506-8c0f-c91a5e4996b9	49.3243	-66.5442	10	NA	NA	NA	303	0	2019-08-31	31	8	2019	5711876	5711876	HUMAN_OBSERVATION	IML	DFO_QC_Groundfish-2019					CC_BY_4_0	His Majesty the King in right of Canada, as represented by the Minister of Fisheries and Oceans				2024-07-02T09:40:31.569Z
Actiniidae	2932303404	a71b06c8-c62d-46ed-8daa-f10b0aeca0da	437894902	Animalia	Cnidaria	Anthozoa	Actiniaria	Actiniidae	Bolocera	Bolocera tuediae		SPECIES	Bolocera tuediae (Johnston, 1832)	Bolocera tuediae	(Johnston, 1832)	GB	Scottish MPA Station 12(2) - Video	Scotland	PRESENT	NA	bb108780-00da-49a7-ba12-40a25192a626	59.6405	-1.18858	70.7	NA	NA	NA	NA	NA	2010-07-06	6	7	2010	5711876	5711876	HUMAN_OBSERVATION		MRCON02100000005		T-MRCON0210000071B			CC_BY_4_0	Joint Nature Conservation Committee				2025-01-09T18:58:21.638Z
Actiniidae	2956490770	928304f1-d313-47cd-b17b-0232bc27b727	T-MRMCS0050000A5E0	Animalia	Cnidaria	Anthozoa	Actiniaria	Actiniidae	Urticina	Urticina felina		SPECIES	Urticina felina (Linnaeus, 1761)	Urticina felina	(Linnaeus, 1761)	IE	An Searrach, east of Dingle Harbour, Co. Kerry		PRESENT	NA	5d662340-07fa-41b7-a3fc-e2e63ca50800	52.1109	-10.2034	70.7	NA	NA	NA	NA	NA	2011-07-09	9	7	2011	2256780	2256780	HUMAN_OBSERVATION	Seasearch	MRMCS0050000005B					CC_BY_4_0	Seasearch	Fitzgerald, M. Maureen			2025-01-09T23:55:13.223Z
Actiniidae	2932285227	a71b06c8-c62d-46ed-8daa-f10b0aeca0da	437932077	Animalia	Cnidaria	Anthozoa	Actiniaria	Actiniidae	Urticina	Urticina eques		SPECIES	Urticina eques (Gosse, 1858)	Urticina eques	(Gosse, 1858)	GB	4 - Video / stills camera survey	Wales	PRESENT	NA	bb108780-00da-49a7-ba12-40a25192a626	53.5227	-4.91666	70.7	NA	NA	NA	NA	NA	2005-08-11	11	8	2005	4339145	4339145	HUMAN_OBSERVATION		MRMIT6000000000A		T-MRMIT60000001125			CC_BY_4_0	Joint Nature Conservation Committee				2025-01-09T18:58:28.856Z
Actiniidae	2956579101	52422715-c1db-40a0-ba16-b84a295d248a	T-MRSHS00100001A6F	Animalia	Cnidaria	Anthozoa	Actiniaria	Actiniidae	Urticina	Urticina felina		SPECIES	Urticina felina (Linnaeus, 1761)	Urticina felina	(Linnaeus, 1761)	GB	Jane Anwell Wreck Area	England	PRESENT	NA	5d662340-07fa-41b7-a3fc-e2e63ca50800	51.0512	1.16645	70.7	NA	NA	NA	NA	NA	2008-07-27	27	7	2008	2256780	2256780	HUMAN_OBSERVATION	Seasearch	MRSHS00100000013					CC_BY_4_0	Seasearch	Barrie, I. Ian			2025-01-17T01:04:38.122Z
Actiniidae	4109846534	199958ab-9096-43e1-9f4c-8a4d97feb024	IML-2016-037_005330:440330	Animalia	Cnidaria	Anthozoa	Actiniaria	Actiniidae	Bolocera	Bolocera tuediae		SPECIES	Bolocera tuediae (Johnston, 1832)	Bolocera tuediae	(Johnston, 1832)	CA	Quebec		PRESENT	NA	c98a8d0d-cab2-4506-8c0f-c91a5e4996b9	49.6607	-64.5462	10	NA	NA	NA	213	0	2016-08-19	19	8	2016	5711876	5711876	HUMAN_OBSERVATION	IML	DFO_QC_Groundfish-2016					CC_BY_4_0	His Majesty the King in right of Canada, as represented by the Minister of Fisheries and Oceans				2024-07-02T09:40:24.201Z
Actiniidae	2916632052	edd017b6-bf00-4b00-93ad-9789c42a36b1	T-MRSNH0180000318F	Animalia	Cnidaria	Anthozoa	Actiniaria	Actiniidae	Urticina	Urticina felina		SPECIES	Urticina felina (Linnaeus, 1761)	Urticina felina	(Linnaeus, 1761)	GB	Armadale video survey	Scotland	PRESENT	NA	98ba8467-5081-4d15-b168-32d893e18b76	58.6147	-4.11336	100	NA	NA	NA	NA	NA	2011-09-19	NA	NA	2011	2256780	2256780	HUMAN_OBSERVATION	NatureScot	MRSNH01800000019					CC_BY_4_0	NatureScot	Moore, C. Colin			2025-01-16T19:55:59.076Z
Actiniidae	2957378710	990e845f-836b-4467-bc5f-46c8495259ec	T-MRMCS02000008446	Animalia	Cnidaria	Anthozoa	Actiniaria	Actiniidae	Urticina	Urticina felina		SPECIES	Urticina felina (Linnaeus, 1761)	Urticina felina	(Linnaeus, 1761)	GB	Clauchlands carpark snorkel 2, Lamlash NTZ, Arran	Scotland	PRESENT	NA	5d662340-07fa-41b7-a3fc-e2e63ca50800	55.5485	-5.09124	70.7	NA	NA	NA	NA	NA	2018-04-22	22	4	2018	2256780	2256780	HUMAN_OBSERVATION	Seasearch	MRMCS0200000004F					CC_BY_4_0	Seasearch	Spray, R. Rob			2025-01-10T00:05:35.012Z
Actiniidae	2932106780	a71b06c8-c62d-46ed-8daa-f10b0aeca0da	437889565	Animalia	Cnidaria	Anthozoa	Actiniaria	Actiniidae	Urticina	Urticina eques		SPECIES	Urticina eques (Gosse, 1858)	Urticina eques	(Gosse, 1858)	GB	Station 92 - Drop Camera	Scotland	PRESENT	NA	bb108780-00da-49a7-ba12-40a25192a626	58.8629	-5.03712	70.7	NA	NA	NA	NA	NA	2008-05-28	28	5	2008	4339145	4339145	HUMAN_OBSERVATION		MRCON01500000003		T-MRCON01500001FF1			CC_BY_4_0	Joint Nature Conservation Committee				2025-01-09T18:58:30.404Z
Actiniidae	2956608723	52422715-c1db-40a0-ba16-b84a295d248a	T-MRLRC00300004DED	Animalia	Cnidaria	Anthozoa	Actiniaria	Actiniidae	Urticina	Urticina felina		SPECIES	Urticina felina (Linnaeus, 1761)	Urticina felina	(Linnaeus, 1761)	GB	Dry Splatt, Western Rocks	England	PRESENT	NA	5d662340-07fa-41b7-a3fc-e2e63ca50800	49.8644	-6.39576	70.7	NA	NA	NA	NA	NA	2010-08-12	12	8	2010	2256780	2256780	HUMAN_OBSERVATION	Seasearch	MRLRC00300000047					CC_BY_4_0	Seasearch	Priestley, E. Emily			2025-01-17T01:04:39.188Z
Actiniidae	2924715179	fae37d1f-5b7a-4fe2-8cfa-8948aefbcac2	554019261	Animalia	Cnidaria	Anthozoa	Actiniaria	Actiniidae	Urticina	Urticina felina		SPECIES	Urticina felina (Linnaeus, 1761)	Urticina felina	(Linnaeus, 1761)	GB	AL08 - 412_001 01	England	PRESENT	NA	598eb93d-a844-4289-8adb-0f8583dac91e	54.7959	-3.4737	70.7	NA	NA	NA	NA	NA	2014-10-16	16	10	2014	2256780	2256780	HUMAN_OBSERVATION		MRNE010800000045		T-MRNE010800031490			CC_BY_4_0	Natural England	Seastar Survey Ltd.			2025-01-16T20:34:23.945Z
Actiniidae	2956704731	52422715-c1db-40a0-ba16-b84a295d248a	T-MRLRC00300007186	Animalia	Cnidaria	Anthozoa	Actiniaria	Actiniidae	Urticina	Urticina felina		SPECIES	Urticina felina (Linnaeus, 1761)	Urticina felina	(Linnaeus, 1761)	GB	Porthoustock	England	PRESENT	NA	5d662340-07fa-41b7-a3fc-e2e63ca50800	50.0545	-5.06148	70.7	NA	NA	NA	NA	NA	2012-01-07	7	1	2012	2256780	2256780	HUMAN_OBSERVATION	Seasearch	MRLRC0030000005D					CC_BY_4_0	Seasearch	Maher, P. Paddy			2025-01-17T01:04:43.029Z
Actiniidae	2932290903	a71b06c8-c62d-46ed-8daa-f10b0aeca0da	437932301	Animalia	Cnidaria	Anthozoa	Actiniaria	Actiniidae	Urticina	Urticina eques		SPECIES	Urticina eques (Gosse, 1858)	Urticina eques	(Gosse, 1858)	GB	3 - Video / stills camera survey	Wales	PRESENT	NA	bb108780-00da-49a7-ba12-40a25192a626	53.6386	-4.76731	70.7	NA	NA	NA	NA	NA	2005-08-10	10	8	2005	4339145	4339145	HUMAN_OBSERVATION		MRMIT6000000000A		T-MRMIT60000001278			CC_BY_4_0	Joint Nature Conservation Committee				2025-01-09T18:58:14.285Z
Actiniidae	2962655185	6b3877d5-4869-43aa-af12-92c703fd5b6d	T-JNCCMNCR40615081	Animalia	Cnidaria	Anthozoa	Actiniaria	Actiniidae	Urticina	Urticina felina		SPECIES	Urticina felina (Linnaeus, 1761)	Urticina felina	(Linnaeus, 1761)	GB	`UBendCave`, GreatOrme'sHead(GreatandLittleOrmesHead)	Wales	PRESENT	NA	ee45975b-3d89-42b5-ac7a-c03f47b6dcb4	53.34	-3.87686	1	NA	NA	NA	NA	NA	2001-09-26	26	9	2001	2256780	2256780	HUMAN_OBSERVATION	NRW	JNCCMNCR40000961			Natural Resources Wales Staff and Contractors		CC_BY_4_0	Natural Resources Wales	Natural Resources Wales Staff and Contractors			2025-01-10T23:23:42.283Z
Actiniidae	3055112055	60de59a4-c428-4d49-873d-b117bea1fcc9	T-MRUMU10000014AB4	Animalia	Cnidaria	Anthozoa	Actiniaria	Actiniidae	Urticina	Urticina felina		SPECIES	Urticina felina (Linnaeus, 1761)	Urticina felina	(Linnaeus, 1761)	GB	The Ridges, Portrush	Northern Ireland	PRESENT	NA	db20bedc-20f1-42dd-9051-a445139f8e51	55.2719	-6.61363	70.7	NA	NA	NA	NA	NA	2010-04-22	22	4	2010	2256780	2256780	HUMAN_OBSERVATION	CEDaR	MRUMU10000000043					CC_BY_4_0	National Museums Northern Ireland	Goodwin, C. Claire			2025-01-15T23:01:09.268Z
Actiniidae	2957475881	52422715-c1db-40a0-ba16-b84a295d248a	T-MRLRC0080000437B	Animalia	Cnidaria	Anthozoa	Actiniaria	Actiniidae	Urticina	Urticina felina		SPECIES	Urticina felina (Linnaeus, 1761)	Urticina felina	(Linnaeus, 1761)	GB	North Lulworth Banks	England	PRESENT	NA	5d662340-07fa-41b7-a3fc-e2e63ca50800	50.5853	-2.27202	70.7	NA	NA	NA	NA	NA	2010-07-11	11	7	2010	2256780	2256780	HUMAN_OBSERVATION	Seasearch	MRLRC00800000024					CC_BY_4_0	Seasearch	Yorke, R. Richard			2025-01-17T01:04:43.791Z
Actiniidae	2957714395	990e845f-836b-4467-bc5f-46c8495259ec	T-MRMCS0200000A0CC	Animalia	Cnidaria	Anthozoa	Actiniaria	Actiniidae	Urticina	Urticina felina		SPECIES	Urticina felina (Linnaeus, 1761)	Urticina felina	(Linnaeus, 1761)	GB	Minister's point, Loch Inchard	Scotland	PRESENT	NA	5d662340-07fa-41b7-a3fc-e2e63ca50800	58.4575	-5.07621	70.7	NA	NA	NA	NA	NA	2019-05-20	20	5	2019	2256780	2256780	HUMAN_OBSERVATION	Seasearch	MRMCS0200000005E					CC_BY_4_0	Seasearch	Bowen, S. Sarah			2025-01-10T00:05:32.952Z
Actiniidae	2957098153	990e845f-836b-4467-bc5f-46c8495259ec	T-MRMCS017000102F9	Animalia	Cnidaria	Anthozoa	Actiniaria	Actiniidae	Urticina	Urticina felina		SPECIES	Urticina felina (Linnaeus, 1761)	Urticina felina	(Linnaeus, 1761)	GB	The Keyhole, Priest Island	Scotland	PRESENT	NA	5d662340-07fa-41b7-a3fc-e2e63ca50800	57.9669	-5.50463	70.7	NA	NA	NA	NA	NA	2013-05-09	9	5	2013	2256780	2256780	HUMAN_OBSERVATION	Seasearch	MRMCS01700000101					CC_BY_4_0	Seasearch	Parmley, T. Tim			2025-01-10T00:05:32.261Z
Actiniidae	2956502675	82d23348-0fee-4e2d-9152-48136ef54b2d	T-MRMES00200005A12	Animalia	Cnidaria	Anthozoa	Actiniaria	Actiniidae	Urticina	Urticina felina		SPECIES	Urticina felina (Linnaeus, 1761)	Urticina felina	(Linnaeus, 1761)	GB	North Point of Abraham's Bosom	Wales	PRESENT	NA	5d662340-07fa-41b7-a3fc-e2e63ca50800	53.2993	-4.68805	70.7	NA	NA	NA	NA	NA	2016-06-11	11	6	2016	2256780	2256780	HUMAN_OBSERVATION	Seasearch	MRMES00200000034					CC_BY_4_0	Seasearch	Brazier, P. Paul			2025-01-17T00:57:18.848Z
Actiniidae	2957799492	990e845f-836b-4467-bc5f-46c8495259ec	T-MRMCS02000009B2F	Animalia	Cnidaria	Anthozoa	Actiniaria	Actiniidae	Urticina	Urticina felina		SPECIES	Urticina felina (Linnaeus, 1761)	Urticina felina	(Linnaeus, 1761)	GB	Dogfish Bay, Furnace	Scotland	PRESENT	NA	5d662340-07fa-41b7-a3fc-e2e63ca50800	56.151	-5.17582	70.7	NA	NA	NA	NA	NA	2019-11-21	21	11	2019	2256780	2256780	HUMAN_OBSERVATION	Seasearch	MRMCS0200000005A					CC_BY_4_0	Seasearch	Paisley, O. Owen			2025-01-10T00:05:33.745Z
Actiniidae	2916828763	edd017b6-bf00-4b00-93ad-9789c42a36b1	T-MRSNH0300000A497	Animalia	Cnidaria	Anthozoa	Actiniaria	Actiniidae	Urticina	Urticina felina		SPECIES	Urticina felina (Linnaeus, 1761)	Urticina felina	(Linnaeus, 1761)	GB	Video run NH_02_V27	Scotland	PRESENT	NA	98ba8467-5081-4d15-b168-32d893e18b76	58.4715	-2.98455	100	NA	NA	NA	NA	NA	2017-07-09	9	7	2017	2256780	2256780	HUMAN_OBSERVATION	NatureScot	MRSNH03000000038					CC_BY_4_0	NatureScot	Moore, C. Colin			2025-01-16T19:56:03.133Z
Actiniidae	4109790244	199958ab-9096-43e1-9f4c-8a4d97feb024	IML-2014-021_004971:405497	Animalia	Cnidaria	Anthozoa	Actiniaria	Actiniidae	Bolocera	Bolocera tuediae		SPECIES	Bolocera tuediae (Johnston, 1832)	Bolocera tuediae	(Johnston, 1832)	CA	Quebec		PRESENT	NA	c98a8d0d-cab2-4506-8c0f-c91a5e4996b9	48.2188	-61.466	10	NA	NA	NA	354	0	2014-08-16	16	8	2014	5711876	5711876	HUMAN_OBSERVATION	IML	DFO_QC_Groundfish-2014					CC_BY_4_0	His Majesty the King in right of Canada, as represented by the Minister of Fisheries and Oceans				2024-07-02T09:40:05.929Z
Actiniidae	2962414512	6b3877d5-4869-43aa-af12-92c703fd5b6d	T-MRCCW31700004626	Animalia	Cnidaria	Anthozoa	Actiniaria	Actiniidae	Urticina	Urticina felina		SPECIES	Urticina felina (Linnaeus, 1761)	Urticina felina	(Linnaeus, 1761)	GB	2012CCWTowedSurveyofNorthLlynModiolus(AdditionalArea)Station:AMGT_116	Wales	PRESENT	NA	ee45975b-3d89-42b5-ac7a-c03f47b6dcb4	53.0076	-4.58342	1	NA	NA	NA	NA	NA	2012-06-25	25	6	2012	2256780	2256780	HUMAN_OBSERVATION	NRW	MRCCW3170000000A			Natural Resources Wales Staff and Contractors		CC_BY_4_0	Natural Resources Wales	Natural Resources Wales Staff and Contractors			2025-01-10T23:23:28.415Z
Actiniidae	2957772772	52422715-c1db-40a0-ba16-b84a295d248a	T-MRMCS004000008EA	Animalia	Cnidaria	Anthozoa	Actiniaria	Actiniidae	Urticina	Urticina felina		SPECIES	Urticina felina (Linnaeus, 1761)	Urticina felina	(Linnaeus, 1761)	GB	East borough Head (NE)	England	PRESENT	NA	5d662340-07fa-41b7-a3fc-e2e63ca50800	50.6882	-0.674988	70.7	NA	NA	NA	NA	NA	2000-06-24	24	6	2000	2256780	2256780	HUMAN_OBSERVATION	Seasearch	MRMCS00400000008					CC_BY_4_0	Seasearch	Hewitt, P. Peter			2025-01-17T01:04:47.404Z
Actiniidae	2957387559	990e845f-836b-4467-bc5f-46c8495259ec	T-MRMCS02000002531	Animalia	Cnidaria	Anthozoa	Actiniaria	Actiniidae	Urticina	Urticina eques		SPECIES	Urticina eques (Gosse, 1858)	Urticina eques	(Gosse, 1858)	GB	MacQuarrie's Rock, Loch Na Keal, Mull	Scotland	PRESENT	NA	5d662340-07fa-41b7-a3fc-e2e63ca50800	56.4633	-6.13951	70.7	NA	NA	NA	NA	NA	2016-09-18	18	9	2016	4339145	4339145	HUMAN_OBSERVATION	Seasearch	MRMCS02000000020					CC_BY_4_0	Seasearch	Owen, N. Nick			2025-01-10T00:05:34.143Z
Actiniidae	2932260369	a71b06c8-c62d-46ed-8daa-f10b0aeca0da	437967153	Animalia	Cnidaria	Anthozoa	Actiniaria	Actiniidae	Urticina	Urticina felina		SPECIES	Urticina felina (Linnaeus, 1761)	Urticina felina	(Linnaeus, 1761)	GB	Video/Stills Station W15	England	PRESENT	NA	bb108780-00da-49a7-ba12-40a25192a626	50.2037	-1.89695	70.7	NA	NA	NA	NA	NA	2006-08-02	2	8	2006	2256780	2256780	HUMAN_OBSERVATION		MRMIT6000000001C		T-MRMIT6000001900A			CC_BY_4_0	Joint Nature Conservation Committee				2025-01-09T18:58:14.401Z
Actiniidae	2956595449	82d23348-0fee-4e2d-9152-48136ef54b2d	T-MRCCW30000004D72	Animalia	Cnidaria	Anthozoa	Actiniaria	Actiniidae	Urticina	Urticina felina		SPECIES	Urticina felina (Linnaeus, 1761)	Urticina felina	(Linnaeus, 1761)	GB	Site 31 - Ethel Rock	Wales	PRESENT	NA	5d662340-07fa-41b7-a3fc-e2e63ca50800	53.4403	-4.5583	70.7	NA	NA	NA	NA	NA	2001-08-26	26	8	2001	2256780	2256780	HUMAN_OBSERVATION	Seasearch	MRCCW3000000000D					CC_BY_4_0	Seasearch	Stoyle, G. George			2025-01-17T00:57:05.864Z
Actiniidae	4109868056	199958ab-9096-43e1-9f4c-8a4d97feb024	IML-2014-021_004987:405965	Animalia	Cnidaria	Anthozoa	Actiniaria	Actiniidae	Bolocera	Bolocera tuediae		SPECIES	Bolocera tuediae (Johnston, 1832)	Bolocera tuediae	(Johnston, 1832)	CA	Quebec		PRESENT	NA	c98a8d0d-cab2-4506-8c0f-c91a5e4996b9	49.2098	-64.7303	10	NA	NA	NA	259	0	2014-08-20	20	8	2014	5711876	5711876	HUMAN_OBSERVATION	IML	DFO_QC_Groundfish-2014					CC_BY_4_0	His Majesty the King in right of Canada, as represented by the Minister of Fisheries and Oceans				2024-07-02T09:40:31.260Z
Actiniidae	2924273870	fae37d1f-5b7a-4fe2-8cfa-8948aefbcac2	554235826	Animalia	Cnidaria	Anthozoa	Actiniaria	Actiniidae	Urticina	Urticina felina		SPECIES	Urticina felina (Linnaeus, 1761)	Urticina felina	(Linnaeus, 1761)	GB	PBSR108 Cam	England	PRESENT	NA	598eb93d-a844-4289-8adb-0f8583dac91e	50.593	-4.93661	70.7	NA	NA	NA	NA	NA	2013-03-02	2	3	2013	2256780	2256780	HUMAN_OBSERVATION		MRNE010800000028		T-MRNE010800016EDF			CC_BY_4_0	Natural England	Marine, R.S.S.			2025-01-16T20:34:17.506Z
Actiniidae	2924646654	fae37d1f-5b7a-4fe2-8cfa-8948aefbcac2	554323744	Animalia	Cnidaria	Anthozoa	Actiniaria	Actiniidae	Urticina	Urticina felina		SPECIES	Urticina felina (Linnaeus, 1761)	Urticina felina	(Linnaeus, 1761)	GB	PBSR075 Cam	England	PRESENT	NA	598eb93d-a844-4289-8adb-0f8583dac91e	50.5591	-5.03052	70.7	NA	NA	NA	NA	NA	2013-02-13	13	2	2013	2256780	2256780	HUMAN_OBSERVATION		MRNE010800000028		T-MRNE010800016CA4			CC_BY_4_0	Natural England	Marine, R.S.S.			2025-01-16T20:34:23.775Z
Actiniidae	2956802135	990e845f-836b-4467-bc5f-46c8495259ec	T-MRMCS00200004A40	Animalia	Cnidaria	Anthozoa	Actiniaria	Actiniidae	Urticina	Urticina felina		SPECIES	Urticina felina (Linnaeus, 1761)	Urticina felina	(Linnaeus, 1761)	GB	3km offshore South of Helmsdale	Scotland	PRESENT	NA	5d662340-07fa-41b7-a3fc-e2e63ca50800	58.0938	-3.63759	70.7	NA	NA	NA	NA	NA	2006-09-24	24	9	2006	2256780	2256780	HUMAN_OBSERVATION	Seasearch	MRMCS00200000048					CC_BY_4_0	Seasearch	Gibson, N. Nicola			2025-01-10T00:05:27.854Z
Actiniidae	2926397498	fae37d1f-5b7a-4fe2-8cfa-8948aefbcac2	554374438	Animalia	Cnidaria	Anthozoa	Actiniaria	Actiniidae	Urticina	Urticina felina		SPECIES	Urticina felina (Linnaeus, 1761)	Urticina felina	(Linnaeus, 1761)	GB	PBSR001 Cam	England	PRESENT	NA	598eb93d-a844-4289-8adb-0f8583dac91e	50.5803	-5.04601	70.7	NA	NA	NA	NA	NA	2013-01-23	23	1	2013	2256780	2256780	HUMAN_OBSERVATION		MRNE010800000028		T-MRNE010800015713			CC_BY_4_0	Natural England	Marine, R.S.S.			2025-01-16T20:34:28.945Z
Actiniidae	2925978311	fae37d1f-5b7a-4fe2-8cfa-8948aefbcac2	554098413	Animalia	Cnidaria	Anthozoa	Actiniaria	Actiniidae	Urticina	Urticina felina		SPECIES	Urticina felina (Linnaeus, 1761)	Urticina felina	(Linnaeus, 1761)	GB	HRPT025_STN74 Cam	England	PRESENT	NA	598eb93d-a844-4289-8adb-0f8583dac91e	50.6713	-4.82543	70.7	NA	NA	NA	NA	NA	2013-01-23	23	1	2013	2256780	2256780	HUMAN_OBSERVATION		MRNE010800000020		T-MRNE010800012BBC			CC_BY_4_0	Natural England	Apem			2025-01-16T20:34:24.379Z
Actiniidae	2956742462	82d23348-0fee-4e2d-9152-48136ef54b2d	T-MRMCS0050000518F	Animalia	Cnidaria	Anthozoa	Actiniaria	Actiniidae	Urticina	Urticina felina		SPECIES	Urticina felina (Linnaeus, 1761)	Urticina felina	(Linnaeus, 1761)	GB	Martins Haven, west side	Wales	PRESENT	NA	5d662340-07fa-41b7-a3fc-e2e63ca50800	51.7363	-5.24417	70.7	NA	NA	NA	NA	NA	2009-06-26	26	6	2009	2256780	2256780	HUMAN_OBSERVATION	Seasearch	MRMCS00500000034					CC_BY_4_0	Seasearch	Evans, K. Ken			2025-01-17T00:57:13.416Z
Actiniidae	4109776553	199958ab-9096-43e1-9f4c-8a4d97feb024	IML-2008-U04_003865:435710	Animalia	Cnidaria	Anthozoa	Actiniaria	Actiniidae	Bolocera	Bolocera tuediae		SPECIES	Bolocera tuediae (Johnston, 1832)	Bolocera tuediae	(Johnston, 1832)	CA	Quebec		PRESENT	NA	c98a8d0d-cab2-4506-8c0f-c91a5e4996b9	48.5552	-59.7325	10	NA	NA	NA	210	0	2008-07-30	30	7	2008	5711876	5711876	HUMAN_OBSERVATION	IML	DFO_QC_Groundfish-2008					CC_BY_4_0	His Majesty the King in right of Canada, as represented by the Minister of Fisheries and Oceans				2024-07-02T09:40:00.458Z
Actiniidae	2916956685	edd017b6-bf00-4b00-93ad-9789c42a36b1	T-MRSNH030000020B0	Animalia	Cnidaria	Anthozoa	Actiniaria	Actiniidae	Bolocera	Bolocera tuediae		SPECIES	Bolocera tuediae (Johnston, 1832)	Bolocera tuediae	(Johnston, 1832)	GB	Fraserburgh video survey	Scotland	PRESENT	NA	98ba8467-5081-4d15-b168-32d893e18b76	57.8539	-1.69412	100	NA	NA	NA	NA	NA	2014-07-17	NA	7	2014	5711876	5711876	HUMAN_OBSERVATION	NatureScot	MRSNH03000000012					CC_BY_4_0	NatureScot	Moore, C. Colin			2025-01-16T19:56:02.422Z
Actiniidae	1677258524	50c9509d-22c7-4a22-a47d-8c48425ef4a7	http://www.inaturalist.org/observations/2301902	Animalia	Cnidaria	Anthozoa	Actiniaria	Actiniidae	Urticina	Urticina felina		SPECIES	Urticina felina (Linnaeus, 1761)	Urticina felina		IE		Mayo	PRESENT	NA	28eb1a3f-1c15-4a95-931a-4af90ecb574d	53.9553	-10.0978	NA	NA	NA	NA	NA	NA	2015-04-05	5	4	2015	2256780	2256780	HUMAN_OBSERVATION	iNaturalist	Observations	2301902		Bernard Picton	2015-10-23T20:43:45	CC_BY_4_0	Bernard Picton	Bernard Picton			2025-01-14T13:00:16.766Z	StillImage
Actiniidae	2558792218	38b4c89f-584c-41bb-bd8f-cd1def33e92f	urn:lsid:artportalen.se:sighting:81839563	Animalia	Cnidaria	Anthozoa	Actiniaria	Actiniidae	Urticina	Urticina felina		SPECIES	Urticina felina (Linnaeus, 1761)	Urticina felina	(Linnaeus, 1761)	SE	T20, Boh	BohuslÃ¤n	PRESENT	NA	b8323864-602a-4a7d-9127-bb903054e97d	58.3472	11.243	5	NA	NA	NA	NA	NA	2019-08-27	27	8	2019	2256780	2256780	HUMAN_OBSERVATION	SLU Artdatabanken	Artportalen	81839563				CC0_1_0	Johanna Bergkvist	Johanna Bergkvist			2025-01-18T21:42:50.612Z
Actiniidae	4109865246	199958ab-9096-43e1-9f4c-8a4d97feb024	IML-2019-036_005772:471990	Animalia	Cnidaria	Anthozoa	Actiniaria	Actiniidae	Bolocera	Bolocera tuediae		SPECIES	Bolocera tuediae (Johnston, 1832)	Bolocera tuediae	(Johnston, 1832)	CA	Quebec		PRESENT	NA	c98a8d0d-cab2-4506-8c0f-c91a5e4996b9	49.2827	-59.706	10	NA	NA	NA	273	0	2019-08-19	19	8	2019	5711876	5711876	HUMAN_OBSERVATION	IML	DFO_QC_Groundfish-2019					CC_BY_4_0	His Majesty the King in right of Canada, as represented by the Minister of Fisheries and Oceans				2024-07-02T09:40:30.016Z
Actiniidae	2924982675	fae37d1f-5b7a-4fe2-8cfa-8948aefbcac2	554420203	Animalia	Cnidaria	Anthozoa	Actiniaria	Actiniidae	Urticina	Urticina eques		SPECIES	Urticina eques (Gosse, 1858)	Urticina eques	(Gosse, 1858)	GB	WC10	England	PRESENT	NA	598eb93d-a844-4289-8adb-0f8583dac91e	52.8294	1.9689	70.7	NA	NA	NA	NA	NA	2008-02-10	10	2	2008	4339145	4339145	HUMAN_OBSERVATION		MRNE010100000006		T-MRNE01010000083D			CC_BY_4_0	Natural England	Envision			2025-01-16T20:34:26.582Z
Actiniidae	4109823898	199958ab-9096-43e1-9f4c-8a4d97feb024	IML-2018-041_005636:462661	Animalia	Cnidaria	Anthozoa	Actiniaria	Actiniidae	Bolocera	Bolocera tuediae		SPECIES	Bolocera tuediae (Johnston, 1832)	Bolocera tuediae	(Johnston, 1832)	CA	Quebec		PRESENT	NA	c98a8d0d-cab2-4506-8c0f-c91a5e4996b9	48.839	-63.2717	10	NA	NA	NA	320	0	2018-08-13	13	8	2018	5711876	5711876	HUMAN_OBSERVATION	IML	DFO_QC_Groundfish-2018					CC_BY_4_0	His Majesty the King in right of Canada, as represented by the Minister of Fisheries and Oceans				2024-07-02T09:40:15.317Z
Actiniidae	4109851651	199958ab-9096-43e1-9f4c-8a4d97feb024	IML-2018-041_005584:460699	Animalia	Cnidaria	Anthozoa	Actiniaria	Actiniidae	Bolocera	Bolocera tuediae		SPECIES	Bolocera tuediae (Johnston, 1832)	Bolocera tuediae	(Johnston, 1832)	CA	Quebec		PRESENT	NA	c98a8d0d-cab2-4506-8c0f-c91a5e4996b9	49.3573	-64.669	10	NA	NA	NA	384	0	2018-08-04	4	8	2018	5711876	5711876	HUMAN_OBSERVATION	IML	DFO_QC_Groundfish-2018					CC_BY_4_0	His Majesty the King in right of Canada, as represented by the Minister of Fisheries and Oceans				2024-07-02T09:40:26.100Z
Actiniidae	2957898972	52422715-c1db-40a0-ba16-b84a295d248a	T-MRMCS01900001ADE	Animalia	Cnidaria	Anthozoa	Actiniaria	Actiniidae	Urticina	Urticina felina		SPECIES	Urticina felina (Linnaeus, 1761)	Urticina felina	(Linnaeus, 1761)	GB	Courier wreck, off Sea Palling	England	PRESENT	NA	5d662340-07fa-41b7-a3fc-e2e63ca50800	52.9621	1.6157	70.7	NA	NA	NA	NA	NA	2016-09-11	11	9	2016	2256780	2256780	HUMAN_OBSERVATION	Seasearch	MRMCS01900000006					CC_BY_4_0	Seasearch	Johnson, L. Lucy			2025-01-17T01:04:48.585Z
Actiniidae	2957273378	990e845f-836b-4467-bc5f-46c8495259ec	T-MRMCS002000013B1	Animalia	Cnidaria	Anthozoa	Actiniaria	Actiniidae	Urticina	Urticina felina		SPECIES	Urticina felina (Linnaeus, 1761)	Urticina felina	(Linnaeus, 1761)	GB	The Trench, NW Corner, Eilean nan Ron	Scotland	PRESENT	NA	5d662340-07fa-41b7-a3fc-e2e63ca50800	58.5632	-4.35414	70.7	NA	NA	NA	NA	NA	2005-07-09	9	7	2005	2256780	2256780	HUMAN_OBSERVATION	Seasearch	MRMCS00200000013					CC_BY_4_0	Seasearch	Guest, J. Jonie			2025-01-10T00:05:33.587Z
Actiniidae	4109811758	199958ab-9096-43e1-9f4c-8a4d97feb024	IML-2017-027_005466:449652	Animalia	Cnidaria	Anthozoa	Actiniaria	Actiniidae	Bolocera	Bolocera tuediae		SPECIES	Bolocera tuediae (Johnston, 1832)	Bolocera tuediae	(Johnston, 1832)	CA	Quebec		PRESENT	NA	c98a8d0d-cab2-4506-8c0f-c91a5e4996b9	47.7872	-59.7062	10	NA	NA	NA	451	0	2017-08-12	12	8	2017	5711876	5711876	HUMAN_OBSERVATION	IML	DFO_QC_Groundfish-2017					CC_BY_4_0	His Majesty the King in right of Canada, as represented by the Minister of Fisheries and Oceans				2024-07-02T09:40:10.260Z
Actiniidae	4034243863	a2d59875-d379-4753-b4f7-3c19002080a9	TAXA-136737	Animalia	Cnidaria	Anthozoa	Actiniaria	Actiniidae	Urticina	Urticina felina		SPECIES	Urticina felina (Linnaeus, 1761)	Urticina felina	(Linnaeus, 1761)	SE	Sva19		PRESENT	NA	a067ec85-ef28-4672-80ed-3cdcbf6c2667	58.3507	11.1326	NA	NA	NA	NA	18	0	2010-09-01	1	9	2010	2256780	2256780	MATERIAL_SAMPLE							CC0_1_0	Swedish Agency for Marine and Water Management	Jan Karlsson			2024-06-25T13:21:07.419Z
Actiniidae	2956591211	928304f1-d313-47cd-b17b-0232bc27b727	T-MRMCS00500014441	Animalia	Cnidaria	Anthozoa	Actiniaria	Actiniidae	Urticina	Urticina felina		SPECIES	Urticina felina (Linnaeus, 1761)	Urticina felina	(Linnaeus, 1761)	IE	Roberts Cove, sw of entrance to Cork Harbour		PRESENT	NA	5d662340-07fa-41b7-a3fc-e2e63ca50800	51.7426	-8.30976	70.7	NA	NA	NA	NA	NA	2014-10-01	1	10	2014	2256780	2256780	HUMAN_OBSERVATION	Seasearch	MRMCS005000000A6					CC_BY_4_0	Seasearch	Butter, T. Tim			2025-01-09T23:55:36.751Z
Actiniidae	2957459326	990e845f-836b-4467-bc5f-46c8495259ec	T-MRSS001000001EB	Animalia	Cnidaria	Anthozoa	Actiniaria	Actiniidae	Urticina	Urticina felina		SPECIES	Urticina felina (Linnaeus, 1761)	Urticina felina	(Linnaeus, 1761)	GB	NW Am-Balg 2	Scotland	PRESENT	NA	5d662340-07fa-41b7-a3fc-e2e63ca50800	58.5461	-5.11889	70.7	NA	NA	NA	NA	NA	2002-05-05	5	5	2002	2256780	2256780	HUMAN_OBSERVATION	Seasearch	MRSS00100000007					CC_BY_4_0	Seasearch	Duncan, C. Calum			2025-01-10T00:05:22.438Z
Actiniidae	4109825308	199958ab-9096-43e1-9f4c-8a4d97feb024	IML-2012-027_004537:263231	Animalia	Cnidaria	Anthozoa	Actiniaria	Actiniidae	Bolocera	Bolocera tuediae		SPECIES	Bolocera tuediae (Johnston, 1832)	Bolocera tuediae	(Johnston, 1832)	CA	Quebec		PRESENT	NA	c98a8d0d-cab2-4506-8c0f-c91a5e4996b9	48.8425	-61.3217	10	NA	NA	NA	247	0	2012-08-02	2	8	2012	5711876	5711876	HUMAN_OBSERVATION	IML	DFO_QC_Groundfish-2012					CC_BY_4_0	His Majesty the King in right of Canada, as represented by the Minister of Fisheries and Oceans				2024-07-02T09:40:15.857Z
Actiniidae	2957759676	990e845f-836b-4467-bc5f-46c8495259ec	T-MRMCS0200000C564	Animalia	Cnidaria	Anthozoa	Actiniaria	Actiniidae	Urticina	Urticina felina		SPECIES	Urticina felina (Linnaeus, 1761)	Urticina felina	(Linnaeus, 1761)	GB	Roinn A'Mhil Bay	Scotland	PRESENT	NA	5d662340-07fa-41b7-a3fc-e2e63ca50800	58.077	-5.45713	70.7	NA	NA	NA	NA	NA	2019-09-22	22	9	2019	2256780	2256780	HUMAN_OBSERVATION	Seasearch	MRMCS02000000070					CC_BY_4_0	Seasearch	Boswarva, K. Karen			2025-01-10T00:05:33.700Z
Actiniidae	2956741489	52422715-c1db-40a0-ba16-b84a295d248a	T-MRMCS0150000E160	Animalia	Cnidaria	Anthozoa	Actiniaria	Actiniidae	Urticina	Urticina felina		SPECIES	Urticina felina (Linnaeus, 1761)	Urticina felina	(Linnaeus, 1761)	GB	Nimble East Pinnacle	England	PRESENT	NA	5d662340-07fa-41b7-a3fc-e2e63ca50800	50.3477	-3.50405	70.7	NA	NA	NA	NA	NA	2017-06-03	3	6	2017	2256780	2256780	HUMAN_OBSERVATION	Seasearch	MRMCS01500000088					CC_BY_4_0	Seasearch	Webb, C. Chris			2025-01-17T01:04:43.002Z
Actiniidae	2956656773	52422715-c1db-40a0-ba16-b84a295d248a	T-MRLRC00300004201	Animalia	Cnidaria	Anthozoa	Actiniaria	Actiniidae	Urticina	Urticina felina		SPECIES	Urticina felina (Linnaeus, 1761)	Urticina felina	(Linnaeus, 1761)	GB	Bowden Rocks, St Agnes	England	PRESENT	NA	5d662340-07fa-41b7-a3fc-e2e63ca50800	50.3334	-5.23133	70.7	NA	NA	NA	NA	NA	2010-04-18	18	4	2010	2256780	2256780	HUMAN_OBSERVATION	Seasearch	MRLRC00300000044					CC_BY_4_0	Seasearch	Gall, A. Angie			2025-01-17T01:04:41.953Z
Actiniidae	2962167161	6b3877d5-4869-43aa-af12-92c703fd5b6d	T-MRCCW3160000084C	Animalia	Cnidaria	Anthozoa	Actiniaria	Actiniidae	Urticina	Urticina felina		SPECIES	Urticina felina (Linnaeus, 1761)	Urticina felina	(Linnaeus, 1761)	GB	Bishops&Clerks	Wales	PRESENT	NA	ee45975b-3d89-42b5-ac7a-c03f47b6dcb4	51.8948	-5.40761	1	NA	NA	NA	NA	NA	2005-07-14	14	7	2005	2256780	2256780	HUMAN_OBSERVATION	NRW	MRCCW31600000002			Natural Resources Wales Staff and Contractors		CC_BY_4_0	Natural Resources Wales	Natural Resources Wales Staff and Contractors			2025-01-10T23:23:40.510Z
Actiniidae	2957300354	52422715-c1db-40a0-ba16-b84a295d248a	T-MRMCS0040000496D	Animalia	Cnidaria	Anthozoa	Actiniaria	Actiniidae	Urticina	Urticina felina		SPECIES	Urticina felina (Linnaeus, 1761)	Urticina felina	(Linnaeus, 1761)	GB	Mixon Hole	England	PRESENT	NA	5d662340-07fa-41b7-a3fc-e2e63ca50800	50.7037	-0.770248	70.7	NA	NA	NA	NA	NA	2019-08-24	24	8	2019	2256780	2256780	HUMAN_OBSERVATION	Seasearch	MRMCS0040000003B					CC_BY_4_0	Seasearch	Watson, D. Dawn			2025-01-17T01:04:30.542Z
Actiniidae	2917030481	edd017b6-bf00-4b00-93ad-9789c42a36b1	T-MRSNH01800007010	Animalia	Cnidaria	Anthozoa	Actiniaria	Actiniidae	Urticina	Urticina felina		SPECIES	Urticina felina (Linnaeus, 1761)	Urticina felina	(Linnaeus, 1761)	GB	2013 Stronsay Firth video survey	Scotland	PRESENT	NA	98ba8467-5081-4d15-b168-32d893e18b76	59.0539	-2.72035	100	NA	NA	NA	NA	NA	2013-02-08	NA	2	2013	2256780	2256780	HUMAN_OBSERVATION	NatureScot	MRSNH01800000034					CC_BY_4_0	NatureScot	Moore, C. Colin			2025-01-16T19:56:07.254Z
Actiniidae	2925787678	fae37d1f-5b7a-4fe2-8cfa-8948aefbcac2	554032255	Animalia	Cnidaria	Anthozoa	Actiniaria	Actiniidae	Urticina	Urticina felina		SPECIES	Urticina felina (Linnaeus, 1761)	Urticina felina	(Linnaeus, 1761)	GB	BHd_E04 Cam	England	PRESENT	NA	598eb93d-a844-4289-8adb-0f8583dac91e	50.7519	0.355413	70.7	NA	NA	NA	NA	NA	2012-03-06	6	3	2012	2256780	2256780	HUMAN_OBSERVATION		MRNE010800000031		T-MRNE01080001EEFA			CC_BY_4_0	Natural England	Seastar Survey Ltd.			2025-01-16T20:34:22.062Z
Actiniidae	3054060474	a2a36824-70bb-431a-a5a4-1f848e5cc9b3	T-MRNIR00200004078	Animalia	Cnidaria	Anthozoa	Actiniaria	Actiniidae	Urticina	Urticina felina		SPECIES	Urticina felina (Linnaeus, 1761)	Urticina felina	(Linnaeus, 1761)	GB	Rathlin Deeps Video - Species & Biotopes	Northern Ireland	PRESENT	NA	db20bedc-20f1-42dd-9051-a445139f8e51	55.3192	-6.24695	70.7	NA	NA	NA	NA	NA	2014-06-19	19	6	2014	2256780	2256780	HUMAN_OBSERVATION	CEDaR	MRNIR0020000003A					CC_BY_4_0	Agri-Food and Biosciences Institute	Agri-Food & Biosciences Institute (NI)			2025-01-15T23:01:34.183Z
Actiniidae	2957796197	990e845f-836b-4467-bc5f-46c8495259ec	T-MRSS00100000664	Animalia	Cnidaria	Anthozoa	Actiniaria	Actiniidae	Urticina	Urticina felina		SPECIES	Urticina felina (Linnaeus, 1761)	Urticina felina	(Linnaeus, 1761)	GB	Eileanon na n-Aarnan	Scotland	PRESENT	NA	5d662340-07fa-41b7-a3fc-e2e63ca50800	56.6441	-6.47365	70.7	NA	NA	NA	NA	NA	2003-06-08	8	6	2003	2256780	2256780	HUMAN_OBSERVATION	Seasearch	MRSS00100000008					CC_BY_4_0	Seasearch	Cowie, N. Neil			2025-01-10T00:05:33.949Z
Actiniidae	2956447966	a899709f-9a73-4cac-84d8-a7dcc7b70280	T-MRMCS00100006B04	Animalia	Cnidaria	Anthozoa	Actiniaria	Actiniidae	Urticina	Urticina felina		SPECIES	Urticina felina (Linnaeus, 1761)	Urticina felina	(Linnaeus, 1761)	JE	St Brelade drift		PRESENT	NA	5d662340-07fa-41b7-a3fc-e2e63ca50800	49.1701	-2.19939	70.7	NA	NA	NA	NA	NA	2013-05-26	26	5	2013	2256780	2256780	HUMAN_OBSERVATION	Seasearch	MRMCS00100000062					CC_BY_4_0	Seasearch	Mcilwee, K. Kevin			2025-01-17T00:56:43.389Z
Actiniidae	2962606669	6b3877d5-4869-43aa-af12-92c703fd5b6d	T-MRCCW30500001905	Animalia	Cnidaria	Anthozoa	Actiniaria	Actiniidae	Urticina	Urticina felina		SPECIES	Urticina felina (Linnaeus, 1761)	Urticina felina	(Linnaeus, 1761)	GB	GowanShoals	Wales	PRESENT	NA	ee45975b-3d89-42b5-ac7a-c03f47b6dcb4	51.5476	-4.9564	1	NA	NA	NA	NA	NA	2007-08-07	7	8	2007	2256780	2256780	HUMAN_OBSERVATION	NRW	MRCCW30500000013			Natural Resources Wales Staff and Contractors		CC_BY_4_0	Natural Resources Wales	Natural Resources Wales Staff and Contractors			2025-01-10T23:23:41.501Z
Actiniidae	2916685117	edd017b6-bf00-4b00-93ad-9789c42a36b1	T-MRSNH01400000AC7	Animalia	Cnidaria	Anthozoa	Actiniaria	Actiniidae	Urticina	Urticina felina		SPECIES	Urticina felina (Linnaeus, 1761)	Urticina felina	(Linnaeus, 1761)	GB	Spot Dive	Scotland	PRESENT	NA	98ba8467-5081-4d15-b168-32d893e18b76	59.3118	-2.45092	100	NA	NA	NA	NA	NA	2008-09-23	23	9	2008	2256780	2256780	HUMAN_OBSERVATION	NatureScot	MRSNH01400000006					CC_BY_4_0	NatureScot	Watson, D. Douglas			2025-01-16T19:56:00.404Z
Actiniidae	2957810018	52422715-c1db-40a0-ba16-b84a295d248a	T-MRMCS03000005DB2	Animalia	Cnidaria	Anthozoa	Actiniaria	Actiniidae	Urticina	Urticina eques		SPECIES	Urticina eques (Gosse, 1858)	Urticina eques	(Gosse, 1858)	GB	U714 Submarine Wreck	Scotland	PRESENT	NA	5d662340-07fa-41b7-a3fc-e2e63ca50800	55.8745	-1.94591	70.7	NA	NA	NA	NA	NA	2018-08-22	22	8	2018	4339145	4339145	HUMAN_OBSERVATION	Seasearch	MRMCS03000000034					CC_BY_4_0	Seasearch	Faulks, N. Nicola			2025-01-17T01:04:47.509Z
Actiniidae	4540869637	25e3e8f1-86ee-440c-adfc-8e63759a6505	744340ed-f282-4854-945f-db7425f781e1	Animalia	Cnidaria	Anthozoa	Actiniaria	Actiniidae	Urticina	Urticina eques		SPECIES	Urticina eques (Gosse, 1858)	Urticina eques (Gosse, 1858)		FR			PRESENT	NA	1928bdf0-f5d2-11dc-8c12-b8a03c50a862	48.3047	-4.64344	NA	NA	NA	NA	NA	NA	2014-10-19	19	10	2014	4339145	4339145	HUMAN_OBSERVATION					Patrice Petit deVoize (Les amis de BioObs)		CC_BY_4_0		Patrice Petit de Voize, Jacques Dumas (CNEBS INBS)			2024-03-20T14:08:10.347Z
Actiniidae	2956482309	928304f1-d313-47cd-b17b-0232bc27b727	T-MRMCS0050001B720	Animalia	Cnidaria	Anthozoa	Actiniaria	Actiniidae	Urticina	Urticina felina		SPECIES	Urticina felina (Linnaeus, 1761)	Urticina felina	(Linnaeus, 1761)	IE	Blacksod Pier and adjacent area, south tip Belmullet, Co. Mayo		PRESENT	NA	5d662340-07fa-41b7-a3fc-e2e63ca50800	54.0998	-10.0582	70.7	NA	NA	NA	NA	NA	2018-09-12	12	9	2018	2256780	2256780	HUMAN_OBSERVATION	Seasearch	MRMCS005000000EE					CC_BY_4_0	Seasearch	Sharrock, S. Sally			2025-01-09T23:55:10.104Z
Actiniidae	2917064869	edd017b6-bf00-4b00-93ad-9789c42a36b1	T-MRSNH01600006BE3	Animalia	Cnidaria	Anthozoa	Actiniaria	Actiniidae	Urticina	Urticina felina		SPECIES	Urticina felina (Linnaeus, 1761)	Urticina felina	(Linnaeus, 1761)	GB	309_137 01 Stills	Scotland	PRESENT	NA	98ba8467-5081-4d15-b168-32d893e18b76	54.6642	-4.70463	100	NA	NA	NA	NA	NA	2012-09-08	8	9	2012	2256780	2256780	HUMAN_OBSERVATION	NatureScot	MRSNH0160000000B					CC_BY_4_0	NatureScot	Seastar Survey Ltd.			2025-01-16T19:56:03.554Z
Actiniidae	2956492760	928304f1-d313-47cd-b17b-0232bc27b727	T-MRMCS005000048BF	Animalia	Cnidaria	Anthozoa	Actiniaria	Actiniidae	Urticina	Urticina felina		SPECIES	Urticina felina (Linnaeus, 1761)	Urticina felina	(Linnaeus, 1761)	IE	Barry'Head, east of Oysterhaven		PRESENT	NA	5d662340-07fa-41b7-a3fc-e2e63ca50800	51.7009	-8.38967	70.7	NA	NA	NA	NA	NA	2009-09-27	27	9	2009	2256780	2256780	HUMAN_OBSERVATION	Seasearch	MRMCS00500000030					CC_BY_4_0	Seasearch	Barry, J. John			2025-01-09T23:55:13.582Z
Actiniidae	2957846682	52422715-c1db-40a0-ba16-b84a295d248a	T-MRMCS01800002BE8	Animalia	Cnidaria	Anthozoa	Actiniaria	Actiniidae	Urticina	Urticina felina		SPECIES	Urticina felina (Linnaeus, 1761)	Urticina felina	(Linnaeus, 1761)	GB	Ethel wreck, Bacton	England	PRESENT	NA	5d662340-07fa-41b7-a3fc-e2e63ca50800	52.8955	1.52962	70.7	NA	NA	NA	NA	NA	2012-08-27	27	8	2012	2256780	2256780	HUMAN_OBSERVATION	Seasearch	MRMCS0180000000D					CC_BY_4_0	Seasearch	Parker, S. Simon			2025-01-17T01:04:47.694Z
Actiniidae	2956615242	52422715-c1db-40a0-ba16-b84a295d248a	T-MRLRC0080000585F	Animalia	Cnidaria	Anthozoa	Actiniaria	Actiniidae	Urticina	Urticina felina		SPECIES	Urticina felina (Linnaeus, 1761)	Urticina felina	(Linnaeus, 1761)	GB	Balaclava Bay/Grove Point	England	PRESENT	NA	5d662340-07fa-41b7-a3fc-e2e63ca50800	50.5586	-2.41716	70.7	NA	NA	NA	NA	NA	2012-07-01	1	7	2012	2256780	2256780	HUMAN_OBSERVATION	Seasearch	MRLRC0080000002B					CC_BY_4_0	Seasearch	Lucey, J. James			2025-01-17T01:04:40.897Z
Actiniidae	2956774759	82d23348-0fee-4e2d-9152-48136ef54b2d	T-MRCCW30000003351	Animalia	Cnidaria	Anthozoa	Actiniaria	Actiniidae	Urticina	Urticina felina		SPECIES	Urticina felina (Linnaeus, 1761)	Urticina felina	(Linnaeus, 1761)	GB	West Porth Ceiriad	Wales	PRESENT	NA	5d662340-07fa-41b7-a3fc-e2e63ca50800	52.7833	-4.51631	70.7	NA	NA	NA	NA	NA	2002-08-24	24	8	2002	2256780	2256780	HUMAN_OBSERVATION	Seasearch	MRCCW3000000000F					CC_BY_4_0	Seasearch	Kay, L. Lucy			2025-01-17T00:57:22.798Z
Actiniidae	2957586997	52422715-c1db-40a0-ba16-b84a295d248a	T-MRMCS00400004A27	Animalia	Cnidaria	Anthozoa	Actiniaria	Actiniidae	Urticina	Urticina felina		SPECIES	Urticina felina (Linnaeus, 1761)	Urticina felina	(Linnaeus, 1761)	GB	Rampion Turbine India 04	England	PRESENT	NA	5d662340-07fa-41b7-a3fc-e2e63ca50800	50.6741	-0.329612	70.7	NA	NA	NA	NA	NA	2019-07-10	10	7	2019	2256780	2256780	HUMAN_OBSERVATION	Seasearch	MRMCS0040000003B					CC_BY_4_0	Seasearch	Bolton, C. Charlotte			2025-01-17T01:04:45.439Z
Actiniidae	2957033094	990e845f-836b-4467-bc5f-46c8495259ec	T-MRMCS007000088DF	Animalia	Cnidaria	Anthozoa	Actiniaria	Actiniidae	Urticina	Urticina felina		SPECIES	Urticina felina (Linnaeus, 1761)	Urticina felina	(Linnaeus, 1761)	GB	Koln	Scotland	PRESENT	NA	5d662340-07fa-41b7-a3fc-e2e63ca50800	58.8976	-3.13926	70.7	NA	NA	NA	NA	NA	2009-11-21	21	11	2009	2256780	2256780	HUMAN_OBSERVATION	Seasearch	MRMCS00700000093					CC_BY_4_0	Seasearch	Davis, L. Linda			2025-01-10T00:05:31.325Z
Actiniidae	2956787056	52422715-c1db-40a0-ba16-b84a295d248a	T-MRLRC00300003868	Animalia	Cnidaria	Anthozoa	Actiniaria	Actiniidae	Urticina	Urticina felina		SPECIES	Urticina felina (Linnaeus, 1761)	Urticina felina	(Linnaeus, 1761)	GB	Melledgen	England	PRESENT	NA	5d662340-07fa-41b7-a3fc-e2e63ca50800	49.8725	-6.36626	70.7	NA	NA	NA	NA	NA	2010-05-10	10	5	2010	2256780	2256780	HUMAN_OBSERVATION	Seasearch	MRLRC00300000041					CC_BY_4_0	Seasearch	Owen, N. Nick			2025-01-17T01:04:44.083Z
Actiniidae	2816222000	c45c8530-fd7d-4f30-a9e4-c6d243a4b404	T-MRMCS0050000BEC3	Animalia	Cnidaria	Anthozoa	Actiniaria	Actiniidae	Urticina	Urticina felina		SPECIES	Urticina felina (Linnaeus, 1761)	Urticina felina	(Linnaeus, 1761)	IM	Fenella Beach/Peel Castle, West Isle of Man	Isle of Man	PRESENT	NA	5d662340-07fa-41b7-a3fc-e2e63ca50800	54.2252	-4.69884	70.7	NA	NA	NA	NA	NA	2011-04-29	29	4	2011	2256780	2256780	HUMAN_OBSERVATION	Seasearch	MRMCS00500000065					CC_BY_4_0	Seasearch	Hanley, L. Laura			2025-01-17T00:56:34.318Z
Actiniidae	2917066257	edd017b6-bf00-4b00-93ad-9789c42a36b1	T-MRSNH01400000B91	Animalia	Cnidaria	Anthozoa	Actiniaria	Actiniidae	Urticina	Urticina eques		SPECIES	Urticina eques (Gosse, 1858)	Urticina eques	(Gosse, 1858)	GB	Spot Dive	Scotland	PRESENT	NA	98ba8467-5081-4d15-b168-32d893e18b76	59.2985	-2.62302	100	NA	NA	NA	NA	NA	2008-09-23	23	9	2008	4339145	4339145	HUMAN_OBSERVATION	NatureScot	MRSNH01400000006					CC_BY_4_0	NatureScot	Watson, D. Douglas			2025-01-16T19:56:03.403Z
Actiniidae	4109776958	199958ab-9096-43e1-9f4c-8a4d97feb024	IML-2012-027_004558:265961	Animalia	Cnidaria	Anthozoa	Actiniaria	Actiniidae	Bolocera	Bolocera tuediae		SPECIES	Bolocera tuediae (Johnston, 1832)	Bolocera tuediae	(Johnston, 1832)	CA	Quebec		PRESENT	NA	c98a8d0d-cab2-4506-8c0f-c91a5e4996b9	50.3732	-58.4128	10	NA	NA	NA	222	0	2012-08-05	5	8	2012	5711876	5711876	HUMAN_OBSERVATION	IML	DFO_QC_Groundfish-2012					CC_BY_4_0	His Majesty the King in right of Canada, as represented by the Minister of Fisheries and Oceans				2024-07-02T09:40:00.622Z
Actiniidae	4147918017	0be687cb-a53e-4f2f-bd46-a93ac4700c36	26944	Animalia	Cnidaria	Anthozoa	Actiniaria	Actiniidae	Urticina	Urticina eques		SPECIES	Urticina eques (Gosse, 1858)	Urticina eques		GB			PRESENT	NA	61e40671-1a75-4bcd-9a0d-63515057d39d	54.8008	0.37634	NA	NA	NA	NA	80.7	0	2009-01-15	NA	1	2009	4339145	4339145	HUMAN_OBSERVATION							CC_BY_NC_4_0					2024-01-24T15:54:29.047Z
Actiniidae	2957553811	990e845f-836b-4467-bc5f-46c8495259ec	T-MRMCS0170000DE31	Animalia	Cnidaria	Anthozoa	Actiniaria	Actiniidae	Urticina	Urticina felina		SPECIES	Urticina felina (Linnaeus, 1761)	Urticina felina	(Linnaeus, 1761)	GB	Hamars Ness, W of Fetlar	Scotland	PRESENT	NA	5d662340-07fa-41b7-a3fc-e2e63ca50800	60.6297	-0.940159	70.7	NA	NA	NA	NA	NA	2012-08-29	29	8	2012	2256780	2256780	HUMAN_OBSERVATION	Seasearch	MRMCS017000000D9					CC_BY_4_0	Seasearch	Shucksmith, R. Rachel			2025-01-10T00:05:30.519Z
Actiniidae	2917484421	edd017b6-bf00-4b00-93ad-9789c42a36b1	T-MRSNH01600005B3D	Animalia	Cnidaria	Anthozoa	Actiniaria	Actiniidae	Urticina	Urticina felina		SPECIES	Urticina felina (Linnaeus, 1761)	Urticina felina	(Linnaeus, 1761)	GB	309_067 01 Stills	Scotland	PRESENT	NA	98ba8467-5081-4d15-b168-32d893e18b76	54.6468	-4.78408	100	NA	NA	NA	NA	NA	2012-08-19	19	8	2012	2256780	2256780	HUMAN_OBSERVATION	NatureScot	MRSNH0160000000B					CC_BY_4_0	NatureScot	Seastar Survey Ltd.			2025-01-16T19:56:02.825Z
Actiniidae	4109775958	199958ab-9096-43e1-9f4c-8a4d97feb024	IML-2016-037_005245:437562	Animalia	Cnidaria	Anthozoa	Actiniaria	Actiniidae	Bolocera	Bolocera tuediae		SPECIES	Bolocera tuediae (Johnston, 1832)	Bolocera tuediae	(Johnston, 1832)	CA	Quebec		PRESENT	NA	c98a8d0d-cab2-4506-8c0f-c91a5e4996b9	48.8617	-63.631	10	NA	NA	NA	266	0	2016-08-02	2	8	2016	5711876	5711876	HUMAN_OBSERVATION	IML	DFO_QC_Groundfish-2016					CC_BY_4_0	His Majesty the King in right of Canada, as represented by the Minister of Fisheries and Oceans				2024-07-02T09:40:00.106Z
Actiniidae	2956741366	52422715-c1db-40a0-ba16-b84a295d248a	T-MRMCS01800000151	Animalia	Cnidaria	Anthozoa	Actiniaria	Actiniidae	Urticina	Urticina felina		SPECIES	Urticina felina (Linnaeus, 1761)	Urticina felina	(Linnaeus, 1761)	GB	Clansman wreck	England	PRESENT	NA	5d662340-07fa-41b7-a3fc-e2e63ca50800	52.8522	1.59801	70.7	NA	NA	NA	NA	NA	2010-07-17	17	7	2010	2256780	2256780	HUMAN_OBSERVATION	Seasearch	MRMCS01800000003					CC_BY_4_0	Seasearch	Watson, D. Dawn			2025-01-17T01:04:42.936Z
Actiniidae	2916920551	edd017b6-bf00-4b00-93ad-9789c42a36b1	T-MRSNH01800003303	Animalia	Cnidaria	Anthozoa	Actiniaria	Actiniidae	Urticina	Urticina felina		SPECIES	Urticina felina (Linnaeus, 1761)	Urticina felina	(Linnaeus, 1761)	GB	Armadale video survey	Scotland	PRESENT	NA	98ba8467-5081-4d15-b168-32d893e18b76	58.5979	-4.27782	100	NA	NA	NA	NA	NA	2011-09-19	NA	NA	2011	2256780	2256780	HUMAN_OBSERVATION	NatureScot	MRSNH01800000019					CC_BY_4_0	NatureScot	Moore, C. Colin			2025-01-16T19:56:04.185Z
Actiniidae	2932144146	a71b06c8-c62d-46ed-8daa-f10b0aeca0da	437891786	Animalia	Cnidaria	Anthozoa	Actiniaria	Actiniidae	Urticina	Urticina eques		SPECIES	Urticina eques (Gosse, 1858)	Urticina eques	(Gosse, 1858)	GB	Station 16 - Drop Camera	Wales	PRESENT	1	bb108780-00da-49a7-ba12-40a25192a626	53.4394	-5.28444	70.7	NA	NA	NA	NA	NA	2008-05-22	22	5	2008	4339145	4339145	HUMAN_OBSERVATION		MRCON01500000003		T-MRCON01500003CE0			CC_BY_4_0	Joint Nature Conservation Committee				2025-01-09T18:58:22.546Z
Actiniidae	2932330863	a71b06c8-c62d-46ed-8daa-f10b0aeca0da	437894817	Animalia	Cnidaria	Anthozoa	Actiniaria	Actiniidae	Bolocera	Bolocera tuediae		SPECIES	Bolocera tuediae (Johnston, 1832)	Bolocera tuediae	(Johnston, 1832)	GB	Scottish MPA Station 7(2) - Stills	Scotland	PRESENT	NA	bb108780-00da-49a7-ba12-40a25192a626	59.0533	0.445219	70.7	NA	NA	NA	NA	NA	2010-07-04	4	7	2010	5711876	5711876	HUMAN_OBSERVATION		MRCON02100000005		T-MRCON021000006BF			CC_BY_4_0	Joint Nature Conservation Committee				2025-01-09T18:58:27.487Z
Actiniidae	2932107489	a71b06c8-c62d-46ed-8daa-f10b0aeca0da	437885052	Animalia	Cnidaria	Anthozoa	Actiniaria	Actiniidae	Urticina	Urticina eques		SPECIES	Urticina eques (Gosse, 1858)	Urticina eques	(Gosse, 1858)	GB	Station 54 - Camera Sledge	England	PRESENT	NA	bb108780-00da-49a7-ba12-40a25192a626	55.1398	2.08686	70.7	NA	NA	NA	NA	NA	2008-04-13	13	4	2008	4339145	4339145	HUMAN_OBSERVATION		MRCON01300000002		T-MRCON01300000585			CC_BY_4_0	Joint Nature Conservation Committee				2025-01-09T18:58:27.623Z
Actiniidae	2488239039	72a17f09-ceaa-4420-aff3-3bb99564774e	82e3ca3d-4d3f-24f6-e053-2614a8c008ee	Animalia	Cnidaria	Anthozoa	Actiniaria	Actiniidae	Bolocera	Bolocera tuediae		SPECIES	Bolocera tuediae (Johnston, 1832)	Bolocera tuediae (Johnston, 1832)		FR			PRESENT	NA	1928bdf0-f5d2-11dc-8c12-b8a03c50a862	43.4474	4.09105	50	NA	NA	NA	NA	NA	2011-04-28	28	4	2011	5711876	5711876	HUMAN_OBSERVATION							CC_BY_4_0		Antonin GUILBERT			2024-01-24T19:53:21.759Z
Actiniidae	2957056431	52422715-c1db-40a0-ba16-b84a295d248a	T-MRLRC007000058C4	Animalia	Cnidaria	Anthozoa	Actiniaria	Actiniidae	Urticina	Urticina felina		SPECIES	Urticina felina (Linnaeus, 1761)	Urticina felina	(Linnaeus, 1761)	GB	Shakespeare Cobbles	England	PRESENT	NA	5d662340-07fa-41b7-a3fc-e2e63ca50800	51.0991	1.33106	70.7	NA	NA	NA	NA	NA	2017-06-18	18	6	2017	2256780	2256780	HUMAN_OBSERVATION	Seasearch	MRLRC00700000034					CC_BY_4_0	Seasearch	Sigston, M. Martin			2025-01-17T01:04:47.529Z
Actiniidae	2956509232	928304f1-d313-47cd-b17b-0232bc27b727	T-MRMCS00500005C7F	Animalia	Cnidaria	Anthozoa	Actiniaria	Actiniidae	Urticina	Urticina felina		SPECIES	Urticina felina (Linnaeus, 1761)	Urticina felina	(Linnaeus, 1761)	IE	U-861 Submarine, Malin Head		PRESENT	NA	5d662340-07fa-41b7-a3fc-e2e63ca50800	55.4011	-7.25122	70.7	NA	NA	NA	NA	NA	2009-09-14	14	9	2009	2256780	2256780	HUMAN_OBSERVATION	Seasearch	MRMCS0050000003C					CC_BY_4_0	Seasearch	Donnelly, G. Gerrard			2025-01-09T23:55:19.526Z
Actiniidae	2925636741	fae37d1f-5b7a-4fe2-8cfa-8948aefbcac2	554042924	Animalia	Cnidaria	Anthozoa	Actiniaria	Actiniidae	Urticina	Urticina felina		SPECIES	Urticina felina (Linnaeus, 1761)	Urticina felina	(Linnaeus, 1761)	GB	CB25	England	PRESENT	NA	598eb93d-a844-4289-8adb-0f8583dac91e	50.2545	-5.89514	70.7	NA	NA	NA	NA	NA	2007-07-28	28	7	2007	2256780	2256780	HUMAN_OBSERVATION		MRNE010200000006		T-MRNE010200000F5B			CC_BY_4_0	Natural England	Curtis, M. Matt			2025-01-16T20:34:19.908Z
Actiniidae	4109877379	199958ab-9096-43e1-9f4c-8a4d97feb024	IML-2014-021_004983:405834	Animalia	Cnidaria	Anthozoa	Actiniaria	Actiniidae	Bolocera	Bolocera tuediae		SPECIES	Bolocera tuediae (Johnston, 1832)	Bolocera tuediae	(Johnston, 1832)	CA	Quebec		PRESENT	NA	c98a8d0d-cab2-4506-8c0f-c91a5e4996b9	48.793	-62.9705	10	NA	NA	NA	389	0	2014-08-17	17	8	2014	5711876	5711876	HUMAN_OBSERVATION	IML	DFO_QC_Groundfish-2014					CC_BY_4_0	His Majesty the King in right of Canada, as represented by the Minister of Fisheries and Oceans				2024-07-02T09:40:33.879Z
Actiniidae	4109815851	199958ab-9096-43e1-9f4c-8a4d97feb024	IML-2007-U04_003670:435632	Animalia	Cnidaria	Anthozoa	Actiniaria	Actiniidae	Bolocera	Bolocera tuediae		SPECIES	Bolocera tuediae (Johnston, 1832)	Bolocera tuediae	(Johnston, 1832)	CA	Quebec		PRESENT	NA	c98a8d0d-cab2-4506-8c0f-c91a5e4996b9	47.9873	-60.655	10	NA	NA	NA	432	0	2007-08-06	6	8	2007	5711876	5711876	HUMAN_OBSERVATION	IML	DFO_QC_Groundfish-2007					CC_BY_4_0	His Majesty the King in right of Canada, as represented by the Minister of Fisheries and Oceans				2024-07-02T09:40:11.715Z
Actiniidae	2925566115	fae37d1f-5b7a-4fe2-8cfa-8948aefbcac2	554066913	Animalia	Cnidaria	Anthozoa	Actiniaria	Actiniidae	Urticina	Urticina felina		SPECIES	Urticina felina (Linnaeus, 1761)	Urticina felina	(Linnaeus, 1761)	GB	CBSL043 Cam	England	PRESENT	NA	598eb93d-a844-4289-8adb-0f8583dac91e	50.5703	-2.54289	70.7	NA	NA	NA	NA	NA	2013-04-25	25	4	2013	2256780	2256780	HUMAN_OBSERVATION		MRNE010800000027		T-MRNE01080001516E			CC_BY_4_0	Natural England	Apem			2025-01-16T20:34:18.532Z
Actiniidae	2932330533	a71b06c8-c62d-46ed-8daa-f10b0aeca0da	437966691	Animalia	Cnidaria	Anthozoa	Actiniaria	Actiniidae	Urticina	Urticina felina		SPECIES	Urticina felina (Linnaeus, 1761)	Urticina felina	(Linnaeus, 1761)	GB	Stills / Video station 8	Scotland	PRESENT	NA	bb108780-00da-49a7-ba12-40a25192a626	56.6221	-7.91231	70.7	NA	NA	NA	NA	NA	2004-11-03	3	11	2004	2256780	2256780	HUMAN_OBSERVATION		MRMIT6000000001A		T-MRMIT60000018EB8			CC_BY_4_0	Joint Nature Conservation Committee				2025-01-09T18:58:34.165Z
Actiniidae	4109833693	199958ab-9096-43e1-9f4c-8a4d97feb024	IML-2012-027_004589:263476	Animalia	Cnidaria	Anthozoa	Actiniaria	Actiniidae	Bolocera	Bolocera tuediae		SPECIES	Bolocera tuediae (Johnston, 1832)	Bolocera tuediae	(Johnston, 1832)	CA	Quebec		PRESENT	NA	c98a8d0d-cab2-4506-8c0f-c91a5e4996b9	49.5045	-59.2768	10	NA	NA	NA	241	0	2012-08-10	10	8	2012	5711876	5711876	HUMAN_OBSERVATION	IML	DFO_QC_Groundfish-2012					CC_BY_4_0	His Majesty the King in right of Canada, as represented by the Minister of Fisheries and Oceans				2024-07-02T09:40:18.656Z
Actiniidae	4109879697	199958ab-9096-43e1-9f4c-8a4d97feb024	IML-2016-037_005353:441080	Animalia	Cnidaria	Anthozoa	Actiniaria	Actiniidae	Bolocera	Bolocera tuediae		SPECIES	Bolocera tuediae (Johnston, 1832)	Bolocera tuediae	(Johnston, 1832)	CA	Quebec		PRESENT	NA	c98a8d0d-cab2-4506-8c0f-c91a5e4996b9	48.7232	-68.1828	10	NA	NA	NA	139	0	2016-08-23	23	8	2016	5711876	5711876	HUMAN_OBSERVATION	IML	DFO_QC_Groundfish-2016					CC_BY_4_0	His Majesty the King in right of Canada, as represented by the Minister of Fisheries and Oceans				2024-07-02T09:40:34.421Z
Actiniidae	4109879674	199958ab-9096-43e1-9f4c-8a4d97feb024	IML-2008-U04_003944:435726	Animalia	Cnidaria	Anthozoa	Actiniaria	Actiniidae	Bolocera	Bolocera tuediae		SPECIES	Bolocera tuediae (Johnston, 1832)	Bolocera tuediae	(Johnston, 1832)	CA	Quebec		PRESENT	NA	c98a8d0d-cab2-4506-8c0f-c91a5e4996b9	48.6183	-62.6233	10	NA	NA	NA	435	0	2008-08-08	8	8	2008	5711876	5711876	HUMAN_OBSERVATION	IML	DFO_QC_Groundfish-2008					CC_BY_4_0	His Majesty the King in right of Canada, as represented by the Minister of Fisheries and Oceans				2024-07-02T09:40:34.419Z
Actiniidae	4109829314	199958ab-9096-43e1-9f4c-8a4d97feb024	IML-2009-U04_004054:435787	Animalia	Cnidaria	Anthozoa	Actiniaria	Actiniidae	Bolocera	Bolocera tuediae		SPECIES	Bolocera tuediae (Johnston, 1832)	Bolocera tuediae	(Johnston, 1832)	CA	Quebec		PRESENT	NA	c98a8d0d-cab2-4506-8c0f-c91a5e4996b9	48.3272	-60.818	10	NA	NA	NA	425	0	2009-08-02	2	8	2009	5711876	5711876	HUMAN_OBSERVATION	IML	DFO_QC_Groundfish-2009					CC_BY_4_0	His Majesty the King in right of Canada, as represented by the Minister of Fisheries and Oceans				2024-07-02T09:40:17.270Z
Actiniidae	4034517150	a2d59875-d379-4753-b4f7-3c19002080a9	TAXA-86786	Animalia	Cnidaria	Anthozoa	Actiniaria	Actiniidae	Urticina	Urticina felina		SPECIES	Urticina felina (Linnaeus, 1761)	Urticina felina	(Linnaeus, 1761)	SE	N26		PRESENT	NA	a067ec85-ef28-4672-80ed-3cdcbf6c2667	57.6452	11.6577	NA	NA	NA	NA	NA	NA	2006-08-18	18	8	2006	2256780	2256780	MATERIAL_SAMPLE							CC0_1_0	Swedish Agency for Marine and Water Management	Bo Gustavsson			2024-06-25T13:21:05.717Z
Actiniidae	4540895598	25e3e8f1-86ee-440c-adfc-8e63759a6505	24d00aff-a63e-452a-958a-be29cc6bfbb6	Animalia	Cnidaria	Anthozoa	Actiniaria	Actiniidae	Urticina	Urticina felina		SPECIES	Urticina felina (Linnaeus, 1761)	Urticina felina (Linnaeus, 1761)		FR			PRESENT	NA	1928bdf0-f5d2-11dc-8c12-b8a03c50a862	47.7627	-3.55196	NA	NA	NA	NA	NA	NA	2018-07-13	13	7	2018	2256780	2256780	HUMAN_OBSERVATION					Hadrien BLAYAC (Les amis de BioObs)		CC_BY_4_0		Hadrien BLAYAC (Club de plongÃ©e de cornouaille)			2024-03-20T14:08:07.260Z
Actiniidae	4109812370	199958ab-9096-43e1-9f4c-8a4d97feb024	IML-2014-021_005046:407978	Animalia	Cnidaria	Anthozoa	Actiniaria	Actiniidae	Bolocera	Bolocera tuediae		SPECIES	Bolocera tuediae (Johnston, 1832)	Bolocera tuediae	(Johnston, 1832)	CA	Quebec		PRESENT	NA	c98a8d0d-cab2-4506-8c0f-c91a5e4996b9	49.3392	-60.7035	10	NA	NA	NA	261	0	2014-08-31	31	8	2014	5711876	5711876	HUMAN_OBSERVATION	IML	DFO_QC_Groundfish-2014					CC_BY_4_0	His Majesty the King in right of Canada, as represented by the Minister of Fisheries and Oceans				2024-07-02T09:40:10.494Z
Actiniidae	2956441140	a899709f-9a73-4cac-84d8-a7dcc7b70280	T-MRMCS00100006571	Animalia	Cnidaria	Anthozoa	Actiniaria	Actiniidae	Urticina	Urticina felina		SPECIES	Urticina felina (Linnaeus, 1761)	Urticina felina	(Linnaeus, 1761)	GG	Torquetil Rock, south of Lihou		PRESENT	NA	5d662340-07fa-41b7-a3fc-e2e63ca50800	49.4509	-2.65673	70.7	NA	NA	NA	NA	NA	2012-04-05	5	4	2012	2256780	2256780	HUMAN_OBSERVATION	Seasearch	MRMCS0010000005B					CC_BY_4_0	Seasearch	Lightfoot, P. Paula			2025-01-17T00:56:41.375Z
Actiniidae	2924323863	fae37d1f-5b7a-4fe2-8cfa-8948aefbcac2	554098059	Animalia	Cnidaria	Anthozoa	Actiniaria	Actiniidae	Urticina	Urticina felina		SPECIES	Urticina felina (Linnaeus, 1761)	Urticina felina	(Linnaeus, 1761)	GB	CSCB_2EYX70814_GT115_STN_078_A1	England	PRESENT	NA	598eb93d-a844-4289-8adb-0f8583dac91e	53.008	1.24418	70.7	NA	NA	NA	NA	NA	2014-08-28	28	8	2014	2256780	2256780	HUMAN_OBSERVATION		MRCON02300000005		T-MRCON02300003621			CC_BY_4_0	Natural England	Ecosol, M. Marine			2025-01-16T20:34:17.709Z
Actiniidae	4034275972	a2d59875-d379-4753-b4f7-3c19002080a9	TAXA-29380	Animalia	Cnidaria	Anthozoa	Actiniaria	Actiniidae	Urticina	Urticina felina		SPECIES	Urticina felina (Linnaeus, 1761)	Urticina felina	(Linnaeus, 1761)	SE	Nordre SkÃ¤ret		PRESENT	NA	a067ec85-ef28-4672-80ed-3cdcbf6c2667	57.5339	11.7371	NA	NA	NA	NA	17	0.5	2000-07-16	16	7	2000	2256780	2256780	MATERIAL_SAMPLE							CC0_1_0	Swedish Agency for Marine and Water Management	Jan Karlsson			2024-06-25T13:21:03.312Z
Actiniidae	2956484087	928304f1-d313-47cd-b17b-0232bc27b727	T-MRMCS00500005CF0	Animalia	Cnidaria	Anthozoa	Actiniaria	Actiniidae	Urticina	Urticina felina		SPECIES	Urticina felina (Linnaeus, 1761)	Urticina felina	(Linnaeus, 1761)	IE	Frenchmans Rock, Melmore Head		PRESENT	NA	5d662340-07fa-41b7-a3fc-e2e63ca50800	55.2557	-7.82022	70.7	NA	NA	NA	NA	NA	2009-07-11	11	7	2009	2256780	2256780	HUMAN_OBSERVATION	Seasearch	MRMCS0050000003C					CC_BY_4_0	Seasearch	Mcclintock, D. Dearn			2025-01-09T23:55:10.583Z
Actiniidae	4109855678	199958ab-9096-43e1-9f4c-8a4d97feb024	IML-2019-036_005828:473916	Animalia	Cnidaria	Anthozoa	Actiniaria	Actiniidae	Bolocera	Bolocera tuediae		SPECIES	Bolocera tuediae (Johnston, 1832)	Bolocera tuediae	(Johnston, 1832)	CA	Quebec		PRESENT	NA	c98a8d0d-cab2-4506-8c0f-c91a5e4996b9	49.7005	-65.5472	10	NA	NA	NA	279	0	2019-08-28	28	8	2019	5711876	5711876	HUMAN_OBSERVATION	IML	DFO_QC_Groundfish-2019					CC_BY_4_0	His Majesty the King in right of Canada, as represented by the Minister of Fisheries and Oceans				2024-07-02T09:40:27.245Z
Actiniidae	4109882222	199958ab-9096-43e1-9f4c-8a4d97feb024	IML-2012-027_004532:263621	Animalia	Cnidaria	Anthozoa	Actiniaria	Actiniidae	Bolocera	Bolocera tuediae		SPECIES	Bolocera tuediae (Johnston, 1832)	Bolocera tuediae	(Johnston, 1832)	CA	Quebec		PRESENT	NA	c98a8d0d-cab2-4506-8c0f-c91a5e4996b9	49.022	-64.0852	10	NA	NA	NA	301	0	2012-08-01	1	8	2012	5711876	5711876	HUMAN_OBSERVATION	IML	DFO_QC_Groundfish-2012					CC_BY_4_0	His Majesty the King in right of Canada, as represented by the Minister of Fisheries and Oceans				2024-07-02T09:40:35.030Z
Actiniidae	2957907686	52422715-c1db-40a0-ba16-b84a295d248a	T-MRLRC0080000168D	Animalia	Cnidaria	Anthozoa	Actiniaria	Actiniidae	Urticina	Urticina felina		SPECIES	Urticina felina (Linnaeus, 1761)	Urticina felina	(Linnaeus, 1761)	GB	St Aldhelms's Ledge	England	PRESENT	NA	5d662340-07fa-41b7-a3fc-e2e63ca50800	50.565	-2.05883	70.7	NA	NA	NA	NA	NA	2007-08-07	7	8	2007	2256780	2256780	HUMAN_OBSERVATION	Seasearch	MRLRC0080000001E					CC_BY_4_0	Seasearch	Szekely, J. Jayne			2025-01-17T01:04:49.153Z
Actiniidae	2932149562	a71b06c8-c62d-46ed-8daa-f10b0aeca0da	437932215	Animalia	Cnidaria	Anthozoa	Actiniaria	Actiniidae	Urticina	Urticina eques		SPECIES	Urticina eques (Gosse, 1858)	Urticina eques	(Gosse, 1858)	GB	4 - Video / stills camera survey	Wales	PRESENT	NA	bb108780-00da-49a7-ba12-40a25192a626	53.4997	-4.9362	70.7	NA	NA	NA	NA	NA	2005-08-11	11	8	2005	4339145	4339145	HUMAN_OBSERVATION		MRMIT6000000000A		T-MRMIT60000001297			CC_BY_4_0	Joint Nature Conservation Committee				2025-01-09T18:58:33.112Z
Actiniidae	2956731587	82d23348-0fee-4e2d-9152-48136ef54b2d	T-MRMES002000016DE	Animalia	Cnidaria	Anthozoa	Actiniaria	Actiniidae	Urticina	Urticina felina		SPECIES	Urticina felina (Linnaeus, 1761)	Urticina felina	(Linnaeus, 1761)	GB	One Lump or Two 2, SE of Llanbedrog Head, South Llyn Peninsula, Gwynedd	Wales	PRESENT	NA	5d662340-07fa-41b7-a3fc-e2e63ca50800	52.8357	-4.42386	70.7	NA	NA	NA	NA	NA	2009-06-13	13	6	2009	2256780	2256780	HUMAN_OBSERVATION	Seasearch	MRMES00200000014					CC_BY_4_0	Seasearch	Kay, L. Lucy			2025-01-17T00:57:05.546Z
Actiniidae	2962652188	6b3877d5-4869-43aa-af12-92c703fd5b6d	T-MRCCW8000000104B	Animalia	Cnidaria	Anthozoa	Actiniaria	Actiniidae	Urticina	Urticina felina		SPECIES	Urticina felina (Linnaeus, 1761)	Urticina felina	(Linnaeus, 1761)	GB	NWA07CarmelRocks	Wales	PRESENT	NA	ee45975b-3d89-42b5-ac7a-c03f47b6dcb4	53.3983	-4.59254	1	NA	NA	NA	NA	NA	2003-06-26	26	6	2003	2256780	2256780	HUMAN_OBSERVATION	NRW	MRCCW80000000004			Natural Resources Wales Staff and Contractors		CC_BY_4_0	Natural Resources Wales	Natural Resources Wales Staff and Contractors			2025-01-10T23:23:42.735Z
Actiniidae	2917545328	edd017b6-bf00-4b00-93ad-9789c42a36b1	T-MRSNH018000070AD	Animalia	Cnidaria	Anthozoa	Actiniaria	Actiniidae	Urticina	Urticina felina		SPECIES	Urticina felina (Linnaeus, 1761)	Urticina felina	(Linnaeus, 1761)	GB	2013 west of Islay video survey	Scotland	PRESENT	NA	98ba8467-5081-4d15-b168-32d893e18b76	55.7984	-6.67267	100	NA	NA	NA	NA	NA	2013-06-21	NA	NA	2013	2256780	2256780	HUMAN_OBSERVATION	NatureScot	MRSNH01800000035					CC_BY_4_0	NatureScot	Moore, C.			2025-01-16T19:56:04.203Z
Actiniidae	2956560954	928304f1-d313-47cd-b17b-0232bc27b727	T-MRMCS0050000AE8A	Animalia	Cnidaria	Anthozoa	Actiniaria	Actiniidae	Urticina	Urticina felina		SPECIES	Urticina felina (Linnaeus, 1761)	Urticina felina	(Linnaeus, 1761)	IE	North East Portronan Harbour, Malin Head		PRESENT	NA	5d662340-07fa-41b7-a3fc-e2e63ca50800	55.3624	-7.37723	70.7	NA	NA	NA	NA	NA	2011-07-30	30	7	2011	2256780	2256780	HUMAN_OBSERVATION	Seasearch	MRMCS0050000005E					CC_BY_4_0	Seasearch	Kennedy, J. Jean			2025-01-09T23:55:32.968Z
Actiniidae	2916837211	edd017b6-bf00-4b00-93ad-9789c42a36b1	T-MRSNH025000007C4	Animalia	Cnidaria	Anthozoa	Actiniaria	Actiniidae	Urticina	Urticina eques		SPECIES	Urticina eques (Gosse, 1858)	Urticina eques	(Gosse, 1858)	GB	DDV ST74/2011	Scotland	PRESENT	2	98ba8467-5081-4d15-b168-32d893e18b76	57.764	-2.00112	100	NA	NA	NA	NA	NA	2011-09-11	11	9	2011	4339145	4339145	HUMAN_OBSERVATION	NatureScot	MRSNH02500000003					CC_BY_4_0	NatureScot	Hirst, N. Natalie			2025-01-16T19:56:00.861Z
Actiniidae	2957239717	52422715-c1db-40a0-ba16-b84a295d248a	T-MRMCS001000068AD	Animalia	Cnidaria	Anthozoa	Actiniaria	Actiniidae	Urticina	Urticina felina		SPECIES	Urticina felina (Linnaeus, 1761)	Urticina felina	(Linnaeus, 1761)	GB	Lowca Reef	England	PRESENT	NA	5d662340-07fa-41b7-a3fc-e2e63ca50800	54.5832	-3.58201	70.7	NA	NA	NA	NA	NA	2012-03-18	18	3	2012	2256780	2256780	HUMAN_OBSERVATION	Seasearch	MRMCS0010000005E					CC_BY_4_0	Seasearch	Taylor, N. Nikki			2025-01-17T01:04:49.520Z
Actiniidae	2926384711	fae37d1f-5b7a-4fe2-8cfa-8948aefbcac2	554334283	Animalia	Cnidaria	Anthozoa	Actiniaria	Actiniidae	Urticina	Urticina felina		SPECIES	Urticina felina (Linnaeus, 1761)	Urticina felina	(Linnaeus, 1761)	GB	PBSR041 Cam	England	PRESENT	NA	598eb93d-a844-4289-8adb-0f8583dac91e	50.5737	-5.0922	70.7	NA	NA	NA	NA	NA	2013-01-23	23	1	2013	2256780	2256780	HUMAN_OBSERVATION		MRNE010800000028		T-MRNE010800015885			CC_BY_4_0	Natural England	Marine, R.S.S.			2025-01-16T20:34:28.644Z
Actiniidae	2956804530	82d23348-0fee-4e2d-9152-48136ef54b2d	T-MRMCS00500005347	Animalia	Cnidaria	Anthozoa	Actiniaria	Actiniidae	Urticina	Urticina felina		SPECIES	Urticina felina (Linnaeus, 1761)	Urticina felina	(Linnaeus, 1761)	GB	The Knave, Gower Peninsula	Wales	PRESENT	NA	5d662340-07fa-41b7-a3fc-e2e63ca50800	51.5522	-4.26114	70.7	NA	NA	NA	NA	NA	2009-09-12	12	9	2009	2256780	2256780	HUMAN_OBSERVATION	Seasearch	MRMCS00500000037					CC_BY_4_0	Seasearch	Bowen, S. Sarah			2025-01-17T00:57:10.292Z
Actiniidae	2956625370	82d23348-0fee-4e2d-9152-48136ef54b2d	T-MRMCS00500004C36	Animalia	Cnidaria	Anthozoa	Actiniaria	Actiniidae	Urticina	Urticina felina		SPECIES	Urticina felina (Linnaeus, 1761)	Urticina felina	(Linnaeus, 1761)	GB	West of 'The Castle', Castlemartin Range	Wales	PRESENT	NA	5d662340-07fa-41b7-a3fc-e2e63ca50800	51.6002	-4.96021	70.7	NA	NA	NA	NA	NA	2009-06-21	21	6	2009	2256780	2256780	HUMAN_OBSERVATION	Seasearch	MRMCS00500000035					CC_BY_4_0	Seasearch	Jones, S. Simon			2025-01-17T00:57:06.854Z
Actiniidae	2917010690	edd017b6-bf00-4b00-93ad-9789c42a36b1	T-MRSNH02200000856	Animalia	Cnidaria	Anthozoa	Actiniaria	Actiniidae	Urticina	Urticina eques		SPECIES	Urticina eques (Gosse, 1858)	Urticina eques	(Gosse, 1858)	GB	Deep Sound video, Day 5	Scotland	PRESENT	NA	98ba8467-5081-4d15-b168-32d893e18b76	57.0636	-6.41681	100	NA	NA	NA	NA	NA	2010-09-26	26	9	2010	4339145	4339145	HUMAN_OBSERVATION	NatureScot	MRSNH02200000002					CC_BY_4_0	NatureScot	Howson, C. Christine			2025-01-16T19:56:07.080Z
Actiniidae	2956658788	82d23348-0fee-4e2d-9152-48136ef54b2d	T-MRMES002000001A6	Animalia	Cnidaria	Anthozoa	Actiniaria	Actiniidae	Urticina	Urticina felina		SPECIES	Urticina felina (Linnaeus, 1761)	Urticina felina	(Linnaeus, 1761)	GB	Penrhyn Melyn 1, 1.5miles SW of Porth Ysgadon	Wales	PRESENT	NA	5d662340-07fa-41b7-a3fc-e2e63ca50800	52.8905	-4.67793	70.7	NA	NA	NA	NA	NA	2007-06-02	2	6	2007	2256780	2256780	HUMAN_OBSERVATION	Seasearch	MRMES00200000005					CC_BY_4_0	Seasearch	Kay, L. Lucy			2025-01-17T00:57:07.163Z
Actiniidae	3055269344	11ddb6e5-7bc8-4478-9e80-5c85c1a08ae2	T-MRNIR00900049C5D	Animalia	Cnidaria	Anthozoa	Actiniaria	Actiniidae	Urticina	Urticina felina		SPECIES	Urticina felina (Linnaeus, 1761)	Urticina felina	(Linnaeus, 1761)	GB	Cloughy Bay Sublittoral Survey	Northern Ireland	PRESENT	NA	db20bedc-20f1-42dd-9051-a445139f8e51	54.4161	-5.43954	70.7	NA	NA	NA	NA	NA	2006-12-19	19	12	2006	2256780	2256780	HUMAN_OBSERVATION	CEDaR	MRNIR009000000D6					CC_BY_4_0	Centre for Environmental Data and Recording	Navital			2025-01-08T22:04:38.425Z
Actiniidae	2957725822	52422715-c1db-40a0-ba16-b84a295d248a	T-MRMCS01500004376	Animalia	Cnidaria	Anthozoa	Actiniaria	Actiniidae	Urticina	Urticina felina		SPECIES	Urticina felina (Linnaeus, 1761)	Urticina felina	(Linnaeus, 1761)	GB	Wreck of the Hod	England	PRESENT	NA	5d662340-07fa-41b7-a3fc-e2e63ca50800	51.1092	-4.3122	70.7	NA	NA	NA	NA	NA	2010-10-17	17	10	2010	2256780	2256780	HUMAN_OBSERVATION	Seasearch	MRMCS01500000030					CC_BY_4_0	Seasearch	Dooley, D. David			2025-01-17T01:04:46.442Z
Actiniidae	4139193219	1e3cc81d-b566-463a-95ab-0660c78a1bd1	MRSNH03000004B5E	Animalia	Cnidaria	Anthozoa	Actiniaria	Actiniidae	Urticina	Urticina felina		SPECIES	Urticina felina (Linnaeus, 1761)	Urticina felina		GB			PRESENT	NA	f6b48504-1651-4a49-a88d-c2bc6178694d	57.0013	-7.31787	20	NA	NA	NA	26.3	0.1	2016-04-19	19	4	2016	2256780	2256780	MATERIAL_SAMPLE	DASSH				Colin Moore		CC_BY_4_0		Flora Kent, Lisa Kamphausen			2024-07-02T10:11:27.750Z
Actiniidae	2957570872	990e845f-836b-4467-bc5f-46c8495259ec	T-MRMCS0070000CF1C	Animalia	Cnidaria	Anthozoa	Actiniaria	Actiniidae	Urticina	Urticina felina		SPECIES	Urticina felina (Linnaeus, 1761)	Urticina felina	(Linnaeus, 1761)	GB	North Whaleback	Scotland	PRESENT	NA	5d662340-07fa-41b7-a3fc-e2e63ca50800	59.5191	-1.62239	70.7	NA	NA	NA	NA	NA	2011-08-31	31	8	2011	2256780	2256780	HUMAN_OBSERVATION	Seasearch	MRMCS007000000D0					CC_BY_4_0	Seasearch	Moore, M. Michael			2025-01-10T00:05:30.607Z
Actiniidae	2956646118	52422715-c1db-40a0-ba16-b84a295d248a	T-MRMCS03000005DA5	Animalia	Cnidaria	Anthozoa	Actiniaria	Actiniidae	Urticina	Urticina eques		SPECIES	Urticina eques (Gosse, 1858)	Urticina eques	(Gosse, 1858)	GB	Nidelven Wreck	England	PRESENT	NA	5d662340-07fa-41b7-a3fc-e2e63ca50800	55.4775	-1.49753	70.7	NA	NA	NA	NA	NA	2018-08-24	24	8	2018	4339145	4339145	HUMAN_OBSERVATION	Seasearch	MRMCS03000000034					CC_BY_4_0	Seasearch	Faulks, N. Nicola			2025-01-17T01:04:41.786Z
Actiniidae	2957358616	52422715-c1db-40a0-ba16-b84a295d248a	T-MRMCS0150000A457	Animalia	Cnidaria	Anthozoa	Actiniaria	Actiniidae	Urticina	Urticina felina		SPECIES	Urticina felina (Linnaeus, 1761)	Urticina felina	(Linnaeus, 1761)	GB	Bream Rock	England	PRESENT	NA	5d662340-07fa-41b7-a3fc-e2e63ca50800	50.4539	-3.46171	70.7	NA	NA	NA	NA	NA	2014-06-15	15	6	2014	2256780	2256780	HUMAN_OBSERVATION	Seasearch	MRMCS01500000068					CC_BY_4_0	Seasearch	Webb, C. Chris			2025-01-17T01:04:38.529Z
Actiniidae	2816226030	c45c8530-fd7d-4f30-a9e4-c6d243a4b404	T-MRMCS00500009A10	Animalia	Cnidaria	Anthozoa	Actiniaria	Actiniidae	Urticina	Urticina felina		SPECIES	Urticina felina (Linnaeus, 1761)	Urticina felina	(Linnaeus, 1761)	IM	Modiolus modiolus reef, east of Douglas	Isle of Man	PRESENT	NA	5d662340-07fa-41b7-a3fc-e2e63ca50800	54.1244	-4.44014	70.7	NA	NA	NA	NA	NA	2011-07-10	10	7	2011	2256780	2256780	HUMAN_OBSERVATION	Seasearch	MRMCS00500000055					CC_BY_4_0	Seasearch	Perry, C. Caroline			2025-01-17T00:56:35.427Z
Actiniidae	4109878235	199958ab-9096-43e1-9f4c-8a4d97feb024	IML-2014-021_005016:406973	Animalia	Cnidaria	Anthozoa	Actiniaria	Actiniidae	Bolocera	Bolocera tuediae		SPECIES	Bolocera tuediae (Johnston, 1832)	Bolocera tuediae	(Johnston, 1832)	CA	Quebec		PRESENT	NA	c98a8d0d-cab2-4506-8c0f-c91a5e4996b9	49.0872	-67.7483	10	NA	NA	NA	262	0	2014-08-25	25	8	2014	5711876	5711876	HUMAN_OBSERVATION	IML	DFO_QC_Groundfish-2014					CC_BY_4_0	His Majesty the King in right of Canada, as represented by the Minister of Fisheries and Oceans				2024-07-02T09:40:34.092Z
Actiniidae	2917491654	edd017b6-bf00-4b00-93ad-9789c42a36b1	T-MRSNH018000062CF	Animalia	Cnidaria	Anthozoa	Actiniaria	Actiniidae	Urticina	Urticina felina		SPECIES	Urticina felina (Linnaeus, 1761)	Urticina felina	(Linnaeus, 1761)	GB	2012 south-west Islay video survey	Scotland	PRESENT	NA	98ba8467-5081-4d15-b168-32d893e18b76	55.5685	-6.25682	100	NA	NA	NA	NA	NA	2012-08-18	NA	8	2012	2256780	2256780	HUMAN_OBSERVATION	NatureScot	MRSNH0180000002E					CC_BY_4_0	NatureScot	Moore, C. Colin			2025-01-16T19:56:03.145Z
Actiniidae	2957010872	52422715-c1db-40a0-ba16-b84a295d248a	T-MRLRC00700003EEE	Animalia	Cnidaria	Anthozoa	Actiniaria	Actiniidae	Urticina	Urticina felina		SPECIES	Urticina felina (Linnaeus, 1761)	Urticina felina	(Linnaeus, 1761)	GB	West Bank North	England	PRESENT	NA	5d662340-07fa-41b7-a3fc-e2e63ca50800	51.0874	1.2708	70.7	NA	NA	NA	NA	NA	2014-06-28	28	6	2014	2256780	2256780	HUMAN_OBSERVATION	Seasearch	MRLRC00700000012					CC_BY_4_0	Seasearch	Purse, E. Elaine			2025-01-17T01:04:46.784Z
Actiniidae	2957866484	990e845f-836b-4467-bc5f-46c8495259ec	T-MRMCS002000014C4	Animalia	Cnidaria	Anthozoa	Actiniaria	Actiniidae	Urticina	Urticina felina		SPECIES	Urticina felina (Linnaeus, 1761)	Urticina felina	(Linnaeus, 1761)	GB	Duncansby head	Scotland	PRESENT	NA	5d662340-07fa-41b7-a3fc-e2e63ca50800	58.643	-3.02219	70.7	NA	NA	NA	NA	NA	2005-05-15	15	5	2005	2256780	2256780	HUMAN_OBSERVATION	Seasearch	MRMCS00200000014					CC_BY_4_0	Seasearch	Perutz, M. Marion			2025-01-10T00:05:34.910Z
Actiniidae	2956800784	52422715-c1db-40a0-ba16-b84a295d248a	T-MRLRC0030000C52D	Animalia	Cnidaria	Anthozoa	Actiniaria	Actiniidae	Urticina	Urticina felina		SPECIES	Urticina felina (Linnaeus, 1761)	Urticina felina	(Linnaeus, 1761)	GB	Lizard Point South	England	PRESENT	NA	5d662340-07fa-41b7-a3fc-e2e63ca50800	49.9488	-5.20933	70.7	NA	NA	NA	NA	NA	2017-05-18	18	5	2017	2256780	2256780	HUMAN_OBSERVATION	Seasearch	MRLRC00300000094					CC_BY_4_0	Seasearch				2025-01-17T01:04:44.451Z
Actiniidae	2956882189	52422715-c1db-40a0-ba16-b84a295d248a	T-MRLRC015000023BE	Animalia	Cnidaria	Anthozoa	Actiniaria	Actiniidae	Urticina	Urticina felina		SPECIES	Urticina felina (Linnaeus, 1761)	Urticina felina	(Linnaeus, 1761)	GB	Valentine Tanks wreck	England	PRESENT	NA	5d662340-07fa-41b7-a3fc-e2e63ca50800	50.657	-1.88885	70.7	NA	NA	NA	NA	NA	2015-05-31	31	5	2015	2256780	2256780	HUMAN_OBSERVATION	Seasearch	MRLRC01500000009					CC_BY_4_0	Seasearch	Grachova, A. Anastasiya			2025-01-17T01:04:46.034Z
Actiniidae	3055160972	60de59a4-c428-4d49-873d-b117bea1fcc9	T-MRUMU100000104EF	Animalia	Cnidaria	Anthozoa	Actiniaria	Actiniidae	Urticina	Urticina felina		SPECIES	Urticina felina (Linnaeus, 1761)	Urticina felina	(Linnaeus, 1761)	GB	Pinnacle SW of Maidens Rock	Northern Ireland	PRESENT	NA	db20bedc-20f1-42dd-9051-a445139f8e51	54.9465	-5.74572	70.7	NA	NA	NA	NA	NA	2008-06-17	17	6	2008	2256780	2256780	HUMAN_OBSERVATION	CEDaR	MRUMU10000000037					CC_BY_4_0	National Museums Northern Ireland	Picton, B. Bernard			2025-01-15T23:01:16.864Z
Actiniidae	2957688633	52422715-c1db-40a0-ba16-b84a295d248a	T-MRLRC003000078AA	Animalia	Cnidaria	Anthozoa	Actiniaria	Actiniidae	Urticina	Urticina felina		SPECIES	Urticina felina (Linnaeus, 1761)	Urticina felina	(Linnaeus, 1761)	GB	Lamorna Cove, West side	England	PRESENT	NA	5d662340-07fa-41b7-a3fc-e2e63ca50800	50.0607	-5.56249	70.7	NA	NA	NA	NA	NA	2013-05-28	28	5	2013	2256780	2256780	HUMAN_OBSERVATION	Seasearch	MRLRC00300000061					CC_BY_4_0	Seasearch	Russell, T. Trudy			2025-01-17T01:04:46.446Z
Actiniidae	4147909235	0be687cb-a53e-4f2f-bd46-a93ac4700c36	28099	Animalia	Cnidaria	Anthozoa	Actiniaria	Actiniidae	Urticina	Urticina eques		SPECIES	Urticina eques (Gosse, 1858)	Urticina eques		FR			PRESENT	NA	61e40671-1a75-4bcd-9a0d-63515057d39d	49.9807	0.804265	NA	NA	NA	NA	30.7	0	2010-01-15	NA	1	2010	4339145	4339145	HUMAN_OBSERVATION							CC_BY_NC_4_0					2024-01-24T15:54:26.540Z
Actiniidae	2488256786	72a17f09-ceaa-4420-aff3-3bb99564774e	82e3ca3f-b42e-24f6-e053-2614a8c008ee	Animalia	Cnidaria	Anthozoa	Actiniaria	Actiniidae	Urticina	Urticina felina		SPECIES	Urticina felina (Linnaeus, 1761)	Urticina felina (Linnaeus, 1761)		FR			PRESENT	NA	1928bdf0-f5d2-11dc-8c12-b8a03c50a862	51.0181	1.62038	50	NA	NA	NA	NA	NA	2011-09-23	23	9	2011	2256780	2256780	HUMAN_OBSERVATION							CC_BY_4_0		Evans TREBAUL			2024-01-24T19:53:01.595Z
Actiniidae	2956659834	82d23348-0fee-4e2d-9152-48136ef54b2d	T-MRCCW30000004CB7	Animalia	Cnidaria	Anthozoa	Actiniaria	Actiniidae	Urticina	Urticina felina		SPECIES	Urticina felina (Linnaeus, 1761)	Urticina felina	(Linnaeus, 1761)	GB	Site 22 - Archdeacon Rock	Wales	PRESENT	NA	5d662340-07fa-41b7-a3fc-e2e63ca50800	53.4423	-4.50964	70.7	NA	NA	NA	NA	NA	2001-08-25	25	8	2001	2256780	2256780	HUMAN_OBSERVATION	Seasearch	MRCCW3000000000D					CC_BY_4_0	Seasearch	Ramsay, K. Kirsten			2025-01-17T00:57:14.786Z
Actiniidae	4109816278	199958ab-9096-43e1-9f4c-8a4d97feb024	IML-2008-U04_003847:435707	Animalia	Cnidaria	Anthozoa	Actiniaria	Actiniidae	Bolocera	Bolocera tuediae		SPECIES	Bolocera tuediae (Johnston, 1832)	Bolocera tuediae	(Johnston, 1832)	CA	Quebec		PRESENT	NA	c98a8d0d-cab2-4506-8c0f-c91a5e4996b9	48.0487	-60.7845	10	NA	NA	NA	405	0	2008-07-27	27	7	2008	5711876	5711876	HUMAN_OBSERVATION	IML	DFO_QC_Groundfish-2008					CC_BY_4_0	His Majesty the King in right of Canada, as represented by the Minister of Fisheries and Oceans				2024-07-02T09:40:11.939Z
Actiniidae	2956663692	52422715-c1db-40a0-ba16-b84a295d248a	T-MRMCS00100006031	Animalia	Cnidaria	Anthozoa	Actiniaria	Actiniidae	Urticina	Urticina felina		SPECIES	Urticina felina (Linnaeus, 1761)	Urticina felina	(Linnaeus, 1761)	GB	Piel Channel	England	PRESENT	NA	5d662340-07fa-41b7-a3fc-e2e63ca50800	54.0738	-3.17443	70.7	NA	NA	NA	NA	NA	2011-08-07	7	8	2011	2256780	2256780	HUMAN_OBSERVATION	Seasearch	MRMCS00100000058					CC_BY_4_0	Seasearch	Crosby, R. Ron			2025-01-17T01:04:41.410Z
Actiniidae	2932303659	a71b06c8-c62d-46ed-8daa-f10b0aeca0da	437921951	Animalia	Cnidaria	Anthozoa	Actiniaria	Actiniidae	Urticina	Urticina eques		SPECIES	Urticina eques (Gosse, 1858)	Urticina eques	(Gosse, 1858)	GB	FE05_CameraSledge_stn345	England	PRESENT	NA	bb108780-00da-49a7-ba12-40a25192a626	55.5303	-1.40194	70.7	NA	NA	NA	NA	NA	2012-03-12	12	3	2012	4339145	4339145	HUMAN_OBSERVATION		MRCON04100000006		T-MRCON04100003A37			CC_BY_4_0	Joint Nature Conservation Committee				2025-01-09T18:58:14.069Z
Actiniidae	2956701744	52422715-c1db-40a0-ba16-b84a295d248a	T-MRMCS004000008B7	Animalia	Cnidaria	Anthozoa	Actiniaria	Actiniidae	Urticina	Urticina felina		SPECIES	Urticina felina (Linnaeus, 1761)	Urticina felina	(Linnaeus, 1761)	GB	Peacehaven Bastion Steps reef	England	PRESENT	NA	5d662340-07fa-41b7-a3fc-e2e63ca50800	50.7794	0.028475	70.7	NA	NA	NA	NA	NA	2000-08-06	6	8	2000	2256780	2256780	HUMAN_OBSERVATION	Seasearch	MRMCS00400000008					CC_BY_4_0	Seasearch	Conway, L. Lucy			2025-01-17T01:04:42.992Z
Actiniidae	2957036285	990e845f-836b-4467-bc5f-46c8495259ec	T-MRMCS0070000946D	Animalia	Cnidaria	Anthozoa	Actiniaria	Actiniidae	Urticina	Urticina felina		SPECIES	Urticina felina (Linnaeus, 1761)	Urticina felina	(Linnaeus, 1761)	GB	Thamna Sgeir (north side)	Scotland	PRESENT	NA	5d662340-07fa-41b7-a3fc-e2e63ca50800	59.0978	-6.14987	70.7	NA	NA	NA	NA	NA	2010-07-28	28	7	2010	2256780	2256780	HUMAN_OBSERVATION	Seasearch	MRMCS007000000A5					CC_BY_4_0	Seasearch	Harding, M. Melanie			2025-01-10T00:05:32.191Z
Actiniidae	4109846037	199958ab-9096-43e1-9f4c-8a4d97feb024	IML-2016-037_005390:442264	Animalia	Cnidaria	Anthozoa	Actiniaria	Actiniidae	Bolocera	Bolocera tuediae		SPECIES	Bolocera tuediae (Johnston, 1832)	Bolocera tuediae	(Johnston, 1832)	CA	Quebec		PRESENT	NA	c98a8d0d-cab2-4506-8c0f-c91a5e4996b9	49.374	-61.0412	10	NA	NA	NA	221	0	2016-08-29	29	8	2016	5711876	5711876	HUMAN_OBSERVATION	IML	DFO_QC_Groundfish-2016					CC_BY_4_0	His Majesty the King in right of Canada, as represented by the Minister of Fisheries and Oceans				2024-07-02T09:40:23.988Z
Actiniidae	2957254646	52422715-c1db-40a0-ba16-b84a295d248a	T-MRMCS0040000334E	Animalia	Cnidaria	Anthozoa	Actiniaria	Actiniidae	Urticina	Urticina felina		SPECIES	Urticina felina (Linnaeus, 1761)	Urticina felina	(Linnaeus, 1761)	GB	Looe Gate	England	PRESENT	NA	5d662340-07fa-41b7-a3fc-e2e63ca50800	50.7951	-0.195493	70.7	NA	NA	NA	NA	NA	2013-05-05	5	5	2013	2256780	2256780	HUMAN_OBSERVATION	Seasearch	MRMCS0040000002D					CC_BY_4_0	Seasearch	Legg, G. Gerald			2025-01-17T01:04:49.130Z
Actiniidae	4109815192	199958ab-9096-43e1-9f4c-8a4d97feb024	IML-2007-U04_003680:435633	Animalia	Cnidaria	Anthozoa	Actiniaria	Actiniidae	Bolocera	Bolocera tuediae		SPECIES	Bolocera tuediae (Johnston, 1832)	Bolocera tuediae	(Johnston, 1832)	CA	Quebec		PRESENT	NA	c98a8d0d-cab2-4506-8c0f-c91a5e4996b9	48.3563	-59.8673	10	NA	NA	NA	337	0	2007-08-07	7	8	2007	5711876	5711876	HUMAN_OBSERVATION	IML	DFO_QC_Groundfish-2007					CC_BY_4_0	His Majesty the King in right of Canada, as represented by the Minister of Fisheries and Oceans				2024-07-02T09:40:11.502Z
[truncated: 19,936 more rows]
[truncated: 2 more columns]

## Sheet: Extracted_Temp_ranges
taxon	lower_16th	median	upper_84th	range_size	standard_deviation	n_occurrences
Geodia barretti	2.99844	5.19208	7.15614	4.1577	2.08156	185
Mycale lingua	1.24598	5.59036	8.04688	6.8009	3.0979	157
[truncated: 15 more rows]
