# Supplementary material for: Applying Deep Learning to Quantify Drivers of Long‐Term Ecological Change in a Swedish Marine Protected Area
Source: Ecol Evol. 2025 Sep 2;15(9):e72091. doi: 10.1002/ece3.72091 (PMC12404701; doi:10.1002/ece3.72091)
Supplement: Supplementary file 2 — Data S2: ece372091‐sup‐0002‐DataS2.xlsx. [file ECE3-15-e72091-s001.xlsx]

## Sheet: README
Receiver Operating Characteristic (ROC) values from training of the object detection model (Nilsson et al., 2024)
Confidence = % security of an annotation from the model. Confidence = 0.99 = 99 % certainty.
R = Recall P =Precision F1 = F1 AP = Average Precision r = A specific recall value in relation to a specific precision value mAP = Mean average precision TP = True positives FP = False positives FN = False negatives
Nilsson, C., Germishuys, J., Burman, E., Anton, V., White, J., and Obst, M. (2024b). Koster historical invertebrate model - SUBSIM 17tx. Zenodo. doi: https://doi.org/10.5281/zenodo.13589902

## Sheet: mAP
Class	mAP
Molgula spp.	0.383
Serpulidae	0.388
Sabella pavonina	0.588
Mycale lingua	0.64
Ciona intestinalis	0.643
Caryophyllia smithii	0.673
Polycarpa pomaria	0.678
Protanthea simplex	0.71
Mean	0.738
Porania pulvillus	0.774
Alcyonium digitatum	0.786
Ascidia spp.	0.809
Phakellia ventilabrum	0.818
Actiniidae	0.86
Geodia barretti	0.878
Acesta excavata	0.963
Lithodes maja	0.966
Munida spp.	0.995

## Sheet: Recall-Confidence
Class	Recall	Confidence
Mean	0.914	0
Mean	0.876	0.01
Mean	0.86	0.02
Mean	0.847	0.03
Mean	0.833	0.04
Mean	0.823	0.051
Mean	0.814	0.061
Mean	0.806	0.071
Mean	0.799	0.081
Mean	0.793	0.091
Mean	0.787	0.101
Mean	0.782	0.111
Mean	0.777	0.121
Mean	0.773	0.131
Mean	0.768	0.141
Mean	0.764	0.152
Mean	0.761	0.162
Mean	0.757	0.172
Mean	0.753	0.182
Mean	0.748	0.192
Mean	0.744	0.202
Mean	0.741	0.212
Mean	0.738	0.222
Mean	0.735	0.232
Mean	0.732	0.242
Mean	0.728	0.253
Mean	0.725	0.263
Mean	0.723	0.273
Mean	0.72	0.283
Mean	0.718	0.293
Mean	0.714	0.303
Mean	0.711	0.313
Mean	0.708	0.323
Mean	0.705	0.333
Mean	0.701	0.343
Mean	0.699	0.354
Mean	0.697	0.364
Mean	0.695	0.374
Mean	0.69	0.384
Mean	0.686	0.394
Mean	0.683	0.404
Mean	0.679	0.414
Mean	0.674	0.424
Mean	0.67	0.434
Mean	0.668	0.444
Mean	0.663	0.455
Mean	0.659	0.465
Mean	0.656	0.475
Mean	0.651	0.485
Mean	0.648	0.495
Mean	0.644	0.505
Mean	0.64	0.515
Mean	0.636	0.525
Mean	0.631	0.535
Mean	0.626	0.545
Mean	0.62	0.556
Mean	0.611	0.566
Mean	0.605	0.576
Mean	0.6	0.586
Mean	0.595	0.596
Mean	0.588	0.606
Mean	0.58	0.616
Mean	0.577	0.626
Mean	0.574	0.636
Mean	0.567	0.646
Mean	0.56	0.657
Mean	0.55	0.667
Mean	0.543	0.677
Mean	0.536	0.687
Mean	0.53	0.697
Mean	0.525	0.707
Mean	0.519	0.717
Mean	0.514	0.727
Mean	0.506	0.737
Mean	0.499	0.747
Mean	0.493	0.758
Mean	0.483	0.768
Mean	0.473	0.778
Mean	0.462	0.788
Mean	0.451	0.798
Mean	0.438	0.808
Mean	0.418	0.818
Mean	0.398	0.828
Mean	0.373	0.838
Mean	0.351	0.848
Mean	0.32	0.859
Mean	0.296	0.869
Mean	0.262	0.879
Mean	0.221	0.889
Mean	0.188	0.899
Mean	0.149	0.909
Mean	0.105	0.919
Mean	0.078	0.929
Mean	0.047	0.939
Mean	0.029	0.949
Mean	0.018	0.96
Mean	0.016	0.97
Mean	0.015	0.98
Mean	0.005	0.99
Mean	0	1
Protanthea simplex	0.958	0
Protanthea simplex	0.945	0.01
Protanthea simplex	0.941	0.02
Protanthea simplex	0.924	0.03
Protanthea simplex	0.907	0.04
Protanthea simplex	0.903	0.051
Protanthea simplex	0.893	0.061
Protanthea simplex	0.889	0.071
Protanthea simplex	0.879	0.081
Protanthea simplex	0.875	0.091
Protanthea simplex	0.872	0.101
Protanthea simplex	0.872	0.111
Protanthea simplex	0.865	0.121
Protanthea simplex	0.864	0.131
Protanthea simplex	0.862	0.141
Protanthea simplex	0.857	0.152
Protanthea simplex	0.855	0.162
Protanthea simplex	0.855	0.172
Protanthea simplex	0.855	0.182
Protanthea simplex	0.851	0.192
Protanthea simplex	0.851	0.202
Protanthea simplex	0.841	0.212
Protanthea simplex	0.841	0.222
Protanthea simplex	0.841	0.232
Protanthea simplex	0.837	0.242
Protanthea simplex	0.834	0.253
Protanthea simplex	0.834	0.263
Protanthea simplex	0.83	0.273
Protanthea simplex	0.828	0.283
Protanthea simplex	0.819	0.293
Protanthea simplex	0.806	0.303
Protanthea simplex	0.806	0.313
Protanthea simplex	0.797	0.323
Protanthea simplex	0.782	0.333
Protanthea simplex	0.775	0.343
Protanthea simplex	0.775	0.354
Protanthea simplex	0.775	0.364
Protanthea simplex	0.775	0.374
Protanthea simplex	0.767	0.384
Protanthea simplex	0.758	0.394
Protanthea simplex	0.754	0.404
Protanthea simplex	0.747	0.414
Protanthea simplex	0.747	0.424
Protanthea simplex	0.744	0.434
Protanthea simplex	0.74	0.444
Protanthea simplex	0.74	0.455
Protanthea simplex	0.734	0.465
Protanthea simplex	0.727	0.475
Protanthea simplex	0.713	0.485
Protanthea simplex	0.706	0.495
Protanthea simplex	0.7	0.505
Protanthea simplex	0.685	0.515
Protanthea simplex	0.675	0.525
Protanthea simplex	0.671	0.535
Protanthea simplex	0.662	0.545
Protanthea simplex	0.64	0.556
Protanthea simplex	0.633	0.566
Protanthea simplex	0.626	0.576
Protanthea simplex	0.616	0.586
Protanthea simplex	0.612	0.596
Protanthea simplex	0.604	0.606
Protanthea simplex	0.59	0.616
Protanthea simplex	0.585	0.626
Protanthea simplex	0.585	0.636
Protanthea simplex	0.579	0.646
Protanthea simplex	0.571	0.657
Protanthea simplex	0.55	0.667
Protanthea simplex	0.536	0.677
Protanthea simplex	0.519	0.687
Protanthea simplex	0.509	0.697
Protanthea simplex	0.491	0.707
Protanthea simplex	0.483	0.717
Protanthea simplex	0.471	0.727
Protanthea simplex	0.456	0.737
Protanthea simplex	0.422	0.747
Protanthea simplex	0.402	0.758
Protanthea simplex	0.368	0.768
Protanthea simplex	0.358	0.778
Protanthea simplex	0.336	0.788
Protanthea simplex	0.309	0.798
Protanthea simplex	0.274	0.808
Protanthea simplex	0.243	0.818
Protanthea simplex	0.221	0.828
Protanthea simplex	0.194	0.838
Protanthea simplex	0.172	0.848
Protanthea simplex	0.15	0.859
Protanthea simplex	0.108	0.869
Protanthea simplex	0.063	0.879
Protanthea simplex	0.027	0.889
Protanthea simplex	0.015	0.899
Protanthea simplex	0.004	0.909
Protanthea simplex	0	0.919
Protanthea simplex	0	0.929
Protanthea simplex	0	0.939
Protanthea simplex	0	0.949
Protanthea simplex	0	0.96
Protanthea simplex	0	0.97
Protanthea simplex	0	0.98
Protanthea simplex	0	0.99
Protanthea simplex	0	1
Sabella pavonina	0.84	0
Sabella pavonina	0.781	0.01
Sabella pavonina	0.763	0.02
Sabella pavonina	0.745	0.03
Sabella pavonina	0.729	0.04
Sabella pavonina	0.719	0.051
Sabella pavonina	0.715	0.061
Sabella pavonina	0.707	0.071
Sabella pavonina	0.704	0.081
Sabella pavonina	0.696	0.091
Sabella pavonina	0.692	0.101
Sabella pavonina	0.684	0.111
Sabella pavonina	0.684	0.121
Sabella pavonina	0.682	0.131
Sabella pavonina	0.679	0.141
Sabella pavonina	0.678	0.152
Sabella pavonina	0.674	0.162
Sabella pavonina	0.667	0.172
Sabella pavonina	0.664	0.182
Sabella pavonina	0.66	0.192
Sabella pavonina	0.656	0.202
Sabella pavonina	0.649	0.212
Sabella pavonina	0.644	0.222
Sabella pavonina	0.64	0.232
Sabella pavonina	0.634	0.242
Sabella pavonina	0.63	0.253
Sabella pavonina	0.626	0.263
Sabella pavonina	0.626	0.273
Sabella pavonina	0.625	0.283
Sabella pavonina	0.62	0.293
Sabella pavonina	0.619	0.303
Sabella pavonina	0.615	0.313
Sabella pavonina	0.605	0.323
Sabella pavonina	0.601	0.333
Sabella pavonina	0.593	0.343
Sabella pavonina	0.585	0.354
Sabella pavonina	0.581	0.364
Sabella pavonina	0.581	0.374
Sabella pavonina	0.569	0.384
Sabella pavonina	0.564	0.394
Sabella pavonina	0.563	0.404
Sabella pavonina	0.559	0.414
Sabella pavonina	0.555	0.424
Sabella pavonina	0.544	0.434
Sabella pavonina	0.543	0.444
Sabella pavonina	0.536	0.455
Sabella pavonina	0.53	0.465
Sabella pavonina	0.524	0.475
Sabella pavonina	0.522	0.485
Sabella pavonina	0.515	0.495
Sabella pavonina	0.513	0.505
Sabella pavonina	0.511	0.515
Sabella pavonina	0.504	0.525
Sabella pavonina	0.5	0.535
Sabella pavonina	0.495	0.545
Sabella pavonina	0.488	0.556
Sabella pavonina	0.476	0.566
Sabella pavonina	0.468	0.576
Sabella pavonina	0.455	0.586
Sabella pavonina	0.45	0.596
Sabella pavonina	0.442	0.606
Sabella pavonina	0.433	0.616
Sabella pavonina	0.427	0.626
Sabella pavonina	0.413	0.636
Sabella pavonina	0.405	0.646
Sabella pavonina	0.397	0.657
Sabella pavonina	0.387	0.667
Sabella pavonina	0.375	0.677
Sabella pavonina	0.357	0.687
Sabella pavonina	0.344	0.697
Sabella pavonina	0.337	0.707
Sabella pavonina	0.325	0.717
Sabella pavonina	0.305	0.727
Sabella pavonina	0.294	0.737
Sabella pavonina	0.282	0.747
Sabella pavonina	0.266	0.758
Sabella pavonina	0.261	0.768
Sabella pavonina	0.246	0.778
Sabella pavonina	0.226	0.788
Sabella pavonina	0.212	0.798
Sabella pavonina	0.196	0.808
Sabella pavonina	0.172	0.818
Sabella pavonina	0.151	0.828
Sabella pavonina	0.13	0.838
Sabella pavonina	0.116	0.848
Sabella pavonina	0.095	0.859
Sabella pavonina	0.078	0.869
Sabella pavonina	0.069	0.879
Sabella pavonina	0.056	0.889
Sabella pavonina	0.038	0.899
Sabella pavonina	0.014	0.909
Sabella pavonina	0.004	0.919
Sabella pavonina	0	0.929
Sabella pavonina	0	0.939
Sabella pavonina	0	0.949
Sabella pavonina	0	0.96
Sabella pavonina	0	0.97
Sabella pavonina	0	0.98
Sabella pavonina	0	0.99
Sabella pavonina	0	1
Geodia barretti	0.986	0
Geodia barretti	0.917	0.01
Geodia barretti	0.917	0.02
Geodia barretti	0.893	0.03
Geodia barretti	0.884	0.04
Geodia barretti	0.868	0.051
Geodia barretti	0.847	0.061
Geodia barretti	0.833	0.071
Geodia barretti	0.833	0.081
Geodia barretti	0.833	0.091
Geodia barretti	0.833	0.101
Geodia barretti	0.819	0.111
Geodia barretti	0.819	0.121
Geodia barretti	0.819	0.131
Geodia barretti	0.819	0.141
Geodia barretti	0.819	0.152
Geodia barretti	0.819	0.162
Geodia barretti	0.819	0.172
Geodia barretti	0.819	0.182
Geodia barretti	0.813	0.192
Geodia barretti	0.806	0.202
Geodia barretti	0.806	0.212
Geodia barretti	0.806	0.222
Geodia barretti	0.806	0.232
Geodia barretti	0.806	0.242
Geodia barretti	0.806	0.253
Geodia barretti	0.806	0.263
Geodia barretti	0.806	0.273
Geodia barretti	0.806	0.283
Geodia barretti	0.806	0.293
Geodia barretti	0.806	0.303
Geodia barretti	0.806	0.313
Geodia barretti	0.806	0.323
Geodia barretti	0.806	0.333
Geodia barretti	0.806	0.343
Geodia barretti	0.806	0.354
Geodia barretti	0.806	0.364
Geodia barretti	0.806	0.374
Geodia barretti	0.806	0.384
Geodia barretti	0.806	0.394
Geodia barretti	0.806	0.404
Geodia barretti	0.806	0.414
Geodia barretti	0.806	0.424
Geodia barretti	0.806	0.434
Geodia barretti	0.806	0.444
Geodia barretti	0.796	0.455
Geodia barretti	0.792	0.465
Geodia barretti	0.786	0.475
Geodia barretti	0.781	0.485
Geodia barretti	0.778	0.495
Geodia barretti	0.778	0.505
Geodia barretti	0.778	0.515
Geodia barretti	0.778	0.525
Geodia barretti	0.777	0.535
Geodia barretti	0.771	0.545
Geodia barretti	0.766	0.556
Geodia barretti	0.762	0.566
Geodia barretti	0.758	0.576
Geodia barretti	0.754	0.586
Geodia barretti	0.75	0.596
Geodia barretti	0.736	0.606
Geodia barretti	0.736	0.616
Geodia barretti	0.736	0.626
Geodia barretti	0.736	0.636
Geodia barretti	0.736	0.646
Geodia barretti	0.736	0.657
Geodia barretti	0.708	0.667
Geodia barretti	0.704	0.677
Geodia barretti	0.7	0.687
Geodia barretti	0.695	0.697
Geodia barretti	0.693	0.707
Geodia barretti	0.692	0.717
Geodia barretti	0.691	0.727
Geodia barretti	0.689	0.737
Geodia barretti	0.688	0.747
Geodia barretti	0.686	0.758
Geodia barretti	0.685	0.768
Geodia barretti	0.684	0.778
Geodia barretti	0.682	0.788
Geodia barretti	0.681	0.798
Geodia barretti	0.667	0.808
Geodia barretti	0.665	0.818
Geodia barretti	0.648	0.828
Geodia barretti	0.637	0.838
Geodia barretti	0.632	0.848
Geodia barretti	0.628	0.859
Geodia barretti	0.612	0.869
Geodia barretti	0.605	0.879
Geodia barretti	0.598	0.889
Geodia barretti	0.568	0.899
Geodia barretti	0.491	0.909
Geodia barretti	0.345	0.919
Geodia barretti	0.193	0.929
Geodia barretti	0.092	0.939
Geodia barretti	0.054	0.949
Geodia barretti	0.046	0.96
Geodia barretti	0.03	0.97
Geodia barretti	0.022	0.98
Geodia barretti	0.016	0.99
Geodia barretti	0	1
Mycale lingua	0.72	0
Mycale lingua	0.72	0.01
Mycale lingua	0.68	0.02
Mycale lingua	0.68	0.03
Mycale lingua	0.68	0.04
Mycale lingua	0.68	0.051
Mycale lingua	0.675	0.061
Mycale lingua	0.669	0.071
Mycale lingua	0.663	0.081
Mycale lingua	0.657	0.091
Mycale lingua	0.651	0.101
Mycale lingua	0.646	0.111
Mycale lingua	0.64	0.121
Mycale lingua	0.64	0.131
Mycale lingua	0.64	0.141
Mycale lingua	0.64	0.152
Mycale lingua	0.64	0.162
Mycale lingua	0.64	0.172
Mycale lingua	0.64	0.182
Mycale lingua	0.64	0.192
Mycale lingua	0.64	0.202
Mycale lingua	0.64	0.212
Mycale lingua	0.64	0.222
Mycale lingua	0.64	0.232
Mycale lingua	0.64	0.242
Mycale lingua	0.64	0.253
Mycale lingua	0.64	0.263
Mycale lingua	0.64	0.273
Mycale lingua	0.64	0.283
Mycale lingua	0.64	0.293
Mycale lingua	0.639	0.303
Mycale lingua	0.638	0.313
Mycale lingua	0.636	0.323
Mycale lingua	0.635	0.333
Mycale lingua	0.633	0.343
Mycale lingua	0.632	0.354
Mycale lingua	0.631	0.364
Mycale lingua	0.629	0.374
Mycale lingua	0.628	0.384
Mycale lingua	0.626	0.394
Mycale lingua	0.625	0.404
Mycale lingua	0.624	0.414
Mycale lingua	0.622	0.424
Mycale lingua	0.621	0.434
Mycale lingua	0.619	0.444
Mycale lingua	0.618	0.455
Mycale lingua	0.616	0.465
Mycale lingua	0.615	0.475
Mycale lingua	0.614	0.485
Mycale lingua	0.612	0.495
Mycale lingua	0.611	0.505
Mycale lingua	0.609	0.515
Mycale lingua	0.608	0.525
Mycale lingua	0.607	0.535
Mycale lingua	0.605	0.545
Mycale lingua	0.604	0.556
Mycale lingua	0.602	0.566
Mycale lingua	0.601	0.576
Mycale lingua	0.596	0.586
Mycale lingua	0.584	0.596
Mycale lingua	0.571	0.606
Mycale lingua	0.52	0.616
Mycale lingua	0.52	0.626
Mycale lingua	0.52	0.636
Mycale lingua	0.52	0.646
Mycale lingua	0.52	0.657
Mycale lingua	0.52	0.667
Mycale lingua	0.52	0.677
Mycale lingua	0.52	0.687
Mycale lingua	0.52	0.697
Mycale lingua	0.52	0.707
Mycale lingua	0.52	0.717
Mycale lingua	0.52	0.727
Mycale lingua	0.52	0.737
Mycale lingua	0.52	0.747
Mycale lingua	0.52	0.758
Mycale lingua	0.52	0.768
Mycale lingua	0.52	0.778
Mycale lingua	0.52	0.788
Mycale lingua	0.52	0.798
Mycale lingua	0.52	0.808
Mycale lingua	0.52	0.818
Mycale lingua	0.52	0.828
Mycale lingua	0.497	0.838
Mycale lingua	0.48	0.848
Mycale lingua	0.407	0.859
Mycale lingua	0.373	0.869
Mycale lingua	0.354	0.879
Mycale lingua	0.277	0.889
Mycale lingua	0.2	0.899
Mycale lingua	0.158	0.909
Mycale lingua	0.139	0.919
Mycale lingua	0.118	0.929
Mycale lingua	0	0.939
Mycale lingua	0	0.949
Mycale lingua	0	0.96
Mycale lingua	0	0.97
Mycale lingua	0	0.98
Mycale lingua	0	0.99
Mycale lingua	0	1
Polycarpa pomaria	0.888	0
Polycarpa pomaria	0.824	0.01
Polycarpa pomaria	0.811	0.02
Polycarpa pomaria	0.802	0.03
Polycarpa pomaria	0.79	0.04
Polycarpa pomaria	0.774	0.051
Polycarpa pomaria	0.763	0.061
Polycarpa pomaria	0.753	0.071
Polycarpa pomaria	0.747	0.081
Polycarpa pomaria	0.743	0.091
Polycarpa pomaria	0.739	0.101
Polycarpa pomaria	0.736	0.111
Polycarpa pomaria	0.727	0.121
Polycarpa pomaria	0.721	0.131
Polycarpa pomaria	0.716	0.141
Polycarpa pomaria	0.716	0.152
Polycarpa pomaria	0.714	0.162
Polycarpa pomaria	0.708	0.172
Polycarpa pomaria	0.705	0.182
Polycarpa pomaria	0.699	0.192
Polycarpa pomaria	0.692	0.202
Polycarpa pomaria	0.69	0.212
Polycarpa pomaria	0.681	0.222
Polycarpa pomaria	0.681	0.232
Polycarpa pomaria	0.679	0.242
Polycarpa pomaria	0.673	0.253
Polycarpa pomaria	0.667	0.263
Polycarpa pomaria	0.665	0.273
Polycarpa pomaria	0.662	0.283
Polycarpa pomaria	0.659	0.293
Polycarpa pomaria	0.657	0.303
Polycarpa pomaria	0.657	0.313
Polycarpa pomaria	0.657	0.323
Polycarpa pomaria	0.653	0.333
Polycarpa pomaria	0.644	0.343
Polycarpa pomaria	0.644	0.354
Polycarpa pomaria	0.642	0.364
Polycarpa pomaria	0.635	0.374
Polycarpa pomaria	0.629	0.384
Polycarpa pomaria	0.624	0.394
Polycarpa pomaria	0.62	0.404
Polycarpa pomaria	0.618	0.414
Polycarpa pomaria	0.611	0.424
Polycarpa pomaria	0.602	0.434
Polycarpa pomaria	0.597	0.444
Polycarpa pomaria	0.589	0.455
Polycarpa pomaria	0.585	0.465
Polycarpa pomaria	0.574	0.475
Polycarpa pomaria	0.569	0.485
Polycarpa pomaria	0.569	0.495
Polycarpa pomaria	0.567	0.505
Polycarpa pomaria	0.565	0.515
Polycarpa pomaria	0.56	0.525
Polycarpa pomaria	0.548	0.535
Polycarpa pomaria	0.547	0.545
Polycarpa pomaria	0.534	0.556
Polycarpa pomaria	0.525	0.566
Polycarpa pomaria	0.519	0.576
Polycarpa pomaria	0.515	0.586
Polycarpa pomaria	0.505	0.596
Polycarpa pomaria	0.493	0.606
Polycarpa pomaria	0.484	0.616
Polycarpa pomaria	0.475	0.626
Polycarpa pomaria	0.466	0.636
Polycarpa pomaria	0.453	0.646
Polycarpa pomaria	0.435	0.657
Polycarpa pomaria	0.419	0.667
Polycarpa pomaria	0.405	0.677
Polycarpa pomaria	0.394	0.687
Polycarpa pomaria	0.385	0.697
Polycarpa pomaria	0.37	0.707
Polycarpa pomaria	0.362	0.717
Polycarpa pomaria	0.355	0.727
Polycarpa pomaria	0.337	0.737
Polycarpa pomaria	0.325	0.747
Polycarpa pomaria	0.315	0.758
Polycarpa pomaria	0.285	0.768
Polycarpa pomaria	0.267	0.778
Polycarpa pomaria	0.24	0.788
Polycarpa pomaria	0.222	0.798
Polycarpa pomaria	0.209	0.808
Polycarpa pomaria	0.183	0.818
Polycarpa pomaria	0.158	0.828
Polycarpa pomaria	0.137	0.838
Polycarpa pomaria	0.114	0.848
Polycarpa pomaria	0.081	0.859
Polycarpa pomaria	0.053	0.869
Polycarpa pomaria	0.035	0.879
Polycarpa pomaria	0.021	0.889
Polycarpa pomaria	0.013	0.899
Polycarpa pomaria	0.008	0.909
Polycarpa pomaria	0	0.919
Polycarpa pomaria	0	0.929
Polycarpa pomaria	0	0.939
Polycarpa pomaria	0	0.949
Polycarpa pomaria	0	0.96
Polycarpa pomaria	0	0.97
Polycarpa pomaria	0	0.98
Polycarpa pomaria	0	0.99
Polycarpa pomaria	0	1
Serpulidae	0.838	0
Serpulidae	0.747	0.01
Serpulidae	0.699	0.02
Serpulidae	0.666	0.03
Serpulidae	0.642	0.04
Serpulidae	0.621	0.051
Serpulidae	0.6	0.061
Serpulidae	0.588	0.071
Serpulidae	0.57	0.081
Serpulidae	0.56	0.091
Serpulidae	0.55	0.101
Serpulidae	0.535	0.111
Serpulidae	0.525	0.121
Serpulidae	0.518	0.131
Serpulidae	0.513	0.141
Serpulidae	0.506	0.152
Serpulidae	0.499	0.162
Serpulidae	0.498	0.172
Serpulidae	0.49	0.182
Serpulidae	0.474	0.192
Serpulidae	0.458	0.202
Serpulidae	0.449	0.212
Serpulidae	0.442	0.222
Serpulidae	0.438	0.232
Serpulidae	0.438	0.242
Serpulidae	0.432	0.253
Serpulidae	0.426	0.263
Serpulidae	0.42	0.273
Serpulidae	0.414	0.283
Serpulidae	0.409	0.293
Serpulidae	0.395	0.303
Serpulidae	0.387	0.313
Serpulidae	0.379	0.323
Serpulidae	0.374	0.333
Serpulidae	0.367	0.343
Serpulidae	0.364	0.354
Serpulidae	0.359	0.364
Serpulidae	0.356	0.374
Serpulidae	0.348	0.384
Serpulidae	0.341	0.394
Serpulidae	0.338	0.404
Serpulidae	0.327	0.414
Serpulidae	0.323	0.424
Serpulidae	0.317	0.434
Serpulidae	0.312	0.444
Serpulidae	0.311	0.455
Serpulidae	0.308	0.465
Serpulidae	0.305	0.475
Serpulidae	0.296	0.485
Serpulidae	0.29	0.495
Serpulidae	0.281	0.505
Serpulidae	0.272	0.515
Serpulidae	0.267	0.525
Serpulidae	0.26	0.535
Serpulidae	0.25	0.545
Serpulidae	0.245	0.556
Serpulidae	0.24	0.566
Serpulidae	0.237	0.576
Serpulidae	0.233	0.586
Serpulidae	0.226	0.596
Serpulidae	0.216	0.606
Serpulidae	0.211	0.616
Serpulidae	0.204	0.626
Serpulidae	0.199	0.636
Serpulidae	0.192	0.646
Serpulidae	0.18	0.657
Serpulidae	0.168	0.667
Serpulidae	0.158	0.677
Serpulidae	0.15	0.687
Serpulidae	0.143	0.697
Serpulidae	0.135	0.707
Serpulidae	0.13	0.717
Serpulidae	0.127	0.727
Serpulidae	0.118	0.737
Serpulidae	0.109	0.747
Serpulidae	0.099	0.758
Serpulidae	0.093	0.768
Serpulidae	0.082	0.778
Serpulidae	0.075	0.788
Serpulidae	0.073	0.798
Serpulidae	0.068	0.808
Serpulidae	0.062	0.818
Serpulidae	0.059	0.828
Serpulidae	0.052	0.838
Serpulidae	0.042	0.848
Serpulidae	0.03	0.859
Serpulidae	0.017	0.869
Serpulidae	0.013	0.879
Serpulidae	0.009	0.889
Serpulidae	0.008	0.899
Serpulidae	0.005	0.909
Serpulidae	0.003	0.919
Serpulidae	0.003	0.929
Serpulidae	0.002	0.939
Serpulidae	0	0.949
Serpulidae	0	0.96
Serpulidae	0	0.97
Serpulidae	0	0.98
Serpulidae	0	0.99
Serpulidae	0	1
Molgula spp.	0.946	0
Molgula spp.	0.856	0.01
Molgula spp.	0.806	0.02
Molgula spp.	0.761	0.03
Molgula spp.	0.724	0.04
Molgula spp.	0.69	0.051
Molgula spp.	0.644	0.061
Molgula spp.	0.617	0.071
Molgula spp.	0.586	0.081
Molgula spp.	0.563	0.091
Molgula spp.	0.537	0.101
Molgula spp.	0.519	0.111
Molgula spp.	0.498	0.121
Molgula spp.	0.474	0.131
Molgula spp.	0.458	0.141
Molgula spp.	0.441	0.152
Molgula spp.	0.423	0.162
Molgula spp.	0.405	0.172
Molgula spp.	0.386	0.182
Molgula spp.	0.372	0.192
Molgula spp.	0.357	0.202
Molgula spp.	0.352	0.212
Molgula spp.	0.341	0.222
Molgula spp.	0.323	0.232
Molgula spp.	0.312	0.242
Molgula spp.	0.301	0.253
Molgula spp.	0.285	0.263
Molgula spp.	0.278	0.273
Molgula spp.	0.265	0.283
Molgula spp.	0.254	0.293
Molgula spp.	0.241	0.303
Molgula spp.	0.237	0.313
Molgula spp.	0.232	0.323
Molgula spp.	0.222	0.333
Molgula spp.	0.215	0.343
Molgula spp.	0.21	0.354
Molgula spp.	0.195	0.364
Molgula spp.	0.188	0.374
Molgula spp.	0.18	0.384
Molgula spp.	0.169	0.394
Molgula spp.	0.156	0.404
Molgula spp.	0.155	0.414
Molgula spp.	0.15	0.424
Molgula spp.	0.137	0.434
Molgula spp.	0.134	0.444
Molgula spp.	0.128	0.455
Molgula spp.	0.123	0.465
Molgula spp.	0.121	0.475
Molgula spp.	0.117	0.485
Molgula spp.	0.108	0.495
Molgula spp.	0.097	0.505
Molgula spp.	0.09	0.515
Molgula spp.	0.079	0.525
Molgula spp.	0.07	0.535
Molgula spp.	0.063	0.545
Molgula spp.	0.058	0.556
Molgula spp.	0.052	0.566
Molgula spp.	0.049	0.576
Molgula spp.	0.047	0.586
Molgula spp.	0.043	0.596
Molgula spp.	0.033	0.606
Molgula spp.	0.027	0.616
Molgula spp.	0.027	0.626
Molgula spp.	0.025	0.636
Molgula spp.	0.022	0.646
Molgula spp.	0.021	0.657
Molgula spp.	0.015	0.667
Molgula spp.	0.012	0.677
Molgula spp.	0.011	0.687
Molgula spp.	0.006	0.697
Molgula spp.	0.005	0.707
Molgula spp.	0.005	0.717
Molgula spp.	0.005	0.727
Molgula spp.	0.004	0.737
Molgula spp.	0.003	0.747
Molgula spp.	0.003	0.758
Molgula spp.	0.002	0.768
Molgula spp.	0.002	0.778
Molgula spp.	0.001	0.788
Molgula spp.	0	0.798
Molgula spp.	0	0.808
Molgula spp.	0	0.818
Molgula spp.	0	0.828
Molgula spp.	0	0.838
Molgula spp.	0	0.848
Molgula spp.	0	0.859
Molgula spp.	0	0.869
Molgula spp.	0	0.879
Molgula spp.	0	0.889
Molgula spp.	0	0.899
Molgula spp.	0	0.909
Molgula spp.	0	0.919
Molgula spp.	0	0.929
Molgula spp.	0	0.939
Molgula spp.	0	0.949
Molgula spp.	0	0.96
Molgula spp.	0	0.97
Molgula spp.	0	0.98
Molgula spp.	0	0.99
Molgula spp.	0	1
Ascidia spp.	0.936	0
Ascidia spp.	0.859	0.01
Ascidia spp.	0.846	0.02
Ascidia spp.	0.846	0.03
Ascidia spp.	0.833	0.04
Ascidia spp.	0.821	0.051
Ascidia spp.	0.808	0.061
Ascidia spp.	0.808	0.071
Ascidia spp.	0.803	0.081
Ascidia spp.	0.79	0.091
Ascidia spp.	0.782	0.101
Ascidia spp.	0.782	0.111
Ascidia spp.	0.782	0.121
Ascidia spp.	0.782	0.131
Ascidia spp.	0.782	0.141
Ascidia spp.	0.756	0.152
Ascidia spp.	0.756	0.162
Ascidia spp.	0.756	0.172
Ascidia spp.	0.756	0.182
Ascidia spp.	0.749	0.192
Ascidia spp.	0.744	0.202
Ascidia spp.	0.744	0.212
Ascidia spp.	0.744	0.222
Ascidia spp.	0.744	0.232
Ascidia spp.	0.744	0.242
Ascidia spp.	0.744	0.253
Ascidia spp.	0.744	0.263
Ascidia spp.	0.744	0.273
Ascidia spp.	0.744	0.283
Ascidia spp.	0.744	0.293
Ascidia spp.	0.744	0.303
Ascidia spp.	0.73	0.313
Ascidia spp.	0.728	0.323
Ascidia spp.	0.726	0.333
Ascidia spp.	0.724	0.343
Ascidia spp.	0.722	0.354
Ascidia spp.	0.72	0.364
Ascidia spp.	0.718	0.374
Ascidia spp.	0.716	0.384
Ascidia spp.	0.708	0.394
Ascidia spp.	0.704	0.404
Ascidia spp.	0.701	0.414
Ascidia spp.	0.699	0.424
Ascidia spp.	0.697	0.434
Ascidia spp.	0.694	0.444
Ascidia spp.	0.692	0.455
Ascidia spp.	0.692	0.465
Ascidia spp.	0.692	0.475
Ascidia spp.	0.69	0.485
Ascidia spp.	0.684	0.495
Ascidia spp.	0.679	0.505
Ascidia spp.	0.679	0.515
Ascidia spp.	0.679	0.525
Ascidia spp.	0.679	0.535
Ascidia spp.	0.679	0.545
Ascidia spp.	0.667	0.556
Ascidia spp.	0.635	0.566
Ascidia spp.	0.627	0.576
Ascidia spp.	0.623	0.586
Ascidia spp.	0.619	0.596
Ascidia spp.	0.615	0.606
Ascidia spp.	0.615	0.616
Ascidia spp.	0.612	0.626
Ascidia spp.	0.61	0.636
Ascidia spp.	0.607	0.646
Ascidia spp.	0.604	0.657
Ascidia spp.	0.603	0.667
Ascidia spp.	0.603	0.677
Ascidia spp.	0.596	0.687
Ascidia spp.	0.59	0.697
Ascidia spp.	0.59	0.707
Ascidia spp.	0.59	0.717
Ascidia spp.	0.588	0.727
Ascidia spp.	0.578	0.737
Ascidia spp.	0.572	0.747
Ascidia spp.	0.566	0.758
Ascidia spp.	0.546	0.768
Ascidia spp.	0.533	0.778
Ascidia spp.	0.511	0.788
Ascidia spp.	0.506	0.798
Ascidia spp.	0.501	0.808
Ascidia spp.	0.5	0.818
Ascidia spp.	0.5	0.828
Ascidia spp.	0.466	0.838
Ascidia spp.	0.436	0.848
Ascidia spp.	0.42	0.859
Ascidia spp.	0.397	0.869
Ascidia spp.	0.334	0.879
Ascidia spp.	0.279	0.889
Ascidia spp.	0.25	0.899
Ascidia spp.	0.214	0.909
Ascidia spp.	0.166	0.919
Ascidia spp.	0.122	0.929
Ascidia spp.	0.029	0.939
Ascidia spp.	0	0.949
Ascidia spp.	0	0.96
Ascidia spp.	0	0.97
Ascidia spp.	0	0.98
Ascidia spp.	0	0.99
Ascidia spp.	0	1
Ciona intestinalis	0.913	0
Ciona intestinalis	0.872	0.01
Ciona intestinalis	0.859	0.02
Ciona intestinalis	0.839	0.03
Ciona intestinalis	0.812	0.04
Ciona intestinalis	0.812	0.051
Ciona intestinalis	0.812	0.061
Ciona intestinalis	0.794	0.071
Ciona intestinalis	0.792	0.081
Ciona intestinalis	0.792	0.091
Ciona intestinalis	0.785	0.101
Ciona intestinalis	0.785	0.111
Ciona intestinalis	0.779	0.121
Ciona intestinalis	0.771	0.131
Ciona intestinalis	0.752	0.141
Ciona intestinalis	0.75	0.152
Ciona intestinalis	0.732	0.162
Ciona intestinalis	0.732	0.172
Ciona intestinalis	0.725	0.182
Ciona intestinalis	0.718	0.192
Ciona intestinalis	0.718	0.202
Ciona intestinalis	0.718	0.212
Ciona intestinalis	0.717	0.222
Ciona intestinalis	0.711	0.232
Ciona intestinalis	0.711	0.242
Ciona intestinalis	0.705	0.253
Ciona intestinalis	0.705	0.263
Ciona intestinalis	0.698	0.273
Ciona intestinalis	0.693	0.283
Ciona intestinalis	0.691	0.293
Ciona intestinalis	0.691	0.303
Ciona intestinalis	0.685	0.313
Ciona intestinalis	0.685	0.323
Ciona intestinalis	0.671	0.333
Ciona intestinalis	0.671	0.343
Ciona intestinalis	0.664	0.354
Ciona intestinalis	0.664	0.364
Ciona intestinalis	0.658	0.374
Ciona intestinalis	0.658	0.384
Ciona intestinalis	0.651	0.394
Ciona intestinalis	0.651	0.404
Ciona intestinalis	0.651	0.414
Ciona intestinalis	0.644	0.424
Ciona intestinalis	0.644	0.434
Ciona intestinalis	0.644	0.444
Ciona intestinalis	0.644	0.455
Ciona intestinalis	0.635	0.465
Ciona intestinalis	0.631	0.475
Ciona intestinalis	0.631	0.485
Ciona intestinalis	0.631	0.495
Ciona intestinalis	0.624	0.505
Ciona intestinalis	0.624	0.515
Ciona intestinalis	0.624	0.525
Ciona intestinalis	0.61	0.535
Ciona intestinalis	0.597	0.545
Ciona intestinalis	0.591	0.556
Ciona intestinalis	0.583	0.566
Ciona intestinalis	0.559	0.576
Ciona intestinalis	0.557	0.586
Ciona intestinalis	0.557	0.596
Ciona intestinalis	0.55	0.606
Ciona intestinalis	0.544	0.616
Ciona intestinalis	0.537	0.626
Ciona intestinalis	0.533	0.636
Ciona intestinalis	0.53	0.646
Ciona intestinalis	0.52	0.657
Ciona intestinalis	0.517	0.667
Ciona intestinalis	0.517	0.677
Ciona intestinalis	0.503	0.687
Ciona intestinalis	0.497	0.697
Ciona intestinalis	0.484	0.707
Ciona intestinalis	0.47	0.717
Ciona intestinalis	0.461	0.727
Ciona intestinalis	0.443	0.737
Ciona intestinalis	0.443	0.747
Ciona intestinalis	0.425	0.758
Ciona intestinalis	0.394	0.768
Ciona intestinalis	0.369	0.778
Ciona intestinalis	0.363	0.788
Ciona intestinalis	0.346	0.798
Ciona intestinalis	0.334	0.808
Ciona intestinalis	0.31	0.818
Ciona intestinalis	0.279	0.828
Ciona intestinalis	0.231	0.838
Ciona intestinalis	0.224	0.848
Ciona intestinalis	0.199	0.859
Ciona intestinalis	0.175	0.869
Ciona intestinalis	0.148	0.879
Ciona intestinalis	0.114	0.889
Ciona intestinalis	0.098	0.899
Ciona intestinalis	0.076	0.909
Ciona intestinalis	0.044	0.919
Ciona intestinalis	0.036	0.929
Ciona intestinalis	0.026	0.939
Ciona intestinalis	0.012	0.949
Ciona intestinalis	0	0.96
Ciona intestinalis	0	0.97
Ciona intestinalis	0	0.98
Ciona intestinalis	0	0.99
Ciona intestinalis	0	1
Porania pulvillus	0.75	0
Porania pulvillus	0.75	0.01
Porania pulvillus	0.75	0.02
Porania pulvillus	0.75	0.03
Porania pulvillus	0.75	0.04
Porania pulvillus	0.75	0.051
Porania pulvillus	0.75	0.061
Porania pulvillus	0.75	0.071
Porania pulvillus	0.75	0.081
Porania pulvillus	0.75	0.091
Porania pulvillus	0.75	0.101
Porania pulvillus	0.75	0.111
Porania pulvillus	0.75	0.121
Porania pulvillus	0.75	0.131
Porania pulvillus	0.75	0.141
Porania pulvillus	0.75	0.152
Porania pulvillus	0.75	0.162
Porania pulvillus	0.75	0.172
Porania pulvillus	0.75	0.182
Porania pulvillus	0.75	0.192
Porania pulvillus	0.75	0.202
Porania pulvillus	0.75	0.212
Porania pulvillus	0.75	0.222
Porania pulvillus	0.75	0.232
Porania pulvillus	0.75	0.242
Porania pulvillus	0.75	0.253
Porania pulvillus	0.75	0.263
Porania pulvillus	0.75	0.273
Porania pulvillus	0.75	0.283
Porania pulvillus	0.75	0.293
Porania pulvillus	0.75	0.303
Porania pulvillus	0.75	0.313
Porania pulvillus	0.75	0.323
Porania pulvillus	0.75	0.333
Porania pulvillus	0.75	0.343
Porania pulvillus	0.75	0.354
Porania pulvillus	0.75	0.364
Porania pulvillus	0.75	0.374
Porania pulvillus	0.75	0.384
Porania pulvillus	0.75	0.394
Porania pulvillus	0.75	0.404
Porania pulvillus	0.75	0.414
Porania pulvillus	0.75	0.424
Porania pulvillus	0.75	0.434
Porania pulvillus	0.75	0.444
Porania pulvillus	0.75	0.455
Porania pulvillus	0.75	0.465
Porania pulvillus	0.75	0.475
Porania pulvillus	0.75	0.485
Porania pulvillus	0.75	0.495
Porania pulvillus	0.75	0.505
Porania pulvillus	0.75	0.515
Porania pulvillus	0.75	0.525
Porania pulvillus	0.75	0.535
Porania pulvillus	0.75	0.545
Porania pulvillus	0.75	0.556
Porania pulvillus	0.75	0.566
Porania pulvillus	0.75	0.576
Porania pulvillus	0.75	0.586
Porania pulvillus	0.75	0.596
Porania pulvillus	0.75	0.606
Porania pulvillus	0.75	0.616
Porania pulvillus	0.75	0.626
Porania pulvillus	0.75	0.636
Porania pulvillus	0.75	0.646
Porania pulvillus	0.75	0.657
Porania pulvillus	0.75	0.667
Porania pulvillus	0.75	0.677
Porania pulvillus	0.75	0.687
Porania pulvillus	0.75	0.697
Porania pulvillus	0.75	0.707
Porania pulvillus	0.75	0.717
Porania pulvillus	0.75	0.727
Porania pulvillus	0.75	0.737
Porania pulvillus	0.75	0.747
Porania pulvillus	0.75	0.758
Porania pulvillus	0.75	0.768
Porania pulvillus	0.75	0.778
Porania pulvillus	0.75	0.788
Porania pulvillus	0.75	0.798
Porania pulvillus	0.75	0.808
Porania pulvillus	0.75	0.818
Porania pulvillus	0.75	0.828
Porania pulvillus	0.75	0.838
Porania pulvillus	0.75	0.848
Porania pulvillus	0.75	0.859
Porania pulvillus	0.75	0.869
Porania pulvillus	0.75	0.879
Porania pulvillus	0.607	0.889
Porania pulvillus	0.551	0.899
Porania pulvillus	0.492	0.909
Porania pulvillus	0.403	0.919
Porania pulvillus	0.326	0.929
Porania pulvillus	0.254	0.939
Porania pulvillus	0.163	0.949
Porania pulvillus	0	0.96
Porania pulvillus	0	0.97
Porania pulvillus	0	0.98
Porania pulvillus	0	0.99
Porania pulvillus	0	1
Acesta excavata	1	0
Acesta excavata	1	0.01
Acesta excavata	1	0.02
Acesta excavata	1	0.03
Acesta excavata	1	0.04
Acesta excavata	1	0.051
Acesta excavata	1	0.061
Acesta excavata	1	0.071
Acesta excavata	0.976	0.081
Acesta excavata	0.963	0.091
Acesta excavata	0.963	0.101
Acesta excavata	0.963	0.111
Acesta excavata	0.963	0.121
Acesta excavata	0.963	0.131
Acesta excavata	0.963	0.141
Acesta excavata	0.963	0.152
Acesta excavata	0.963	0.162
Acesta excavata	0.959	0.172
Acesta excavata	0.955	0.182
Acesta excavata	0.951	0.192
Acesta excavata	0.947	0.202
Acesta excavata	0.943	0.212
Acesta excavata	0.939	0.222
Acesta excavata	0.935	0.232
Acesta excavata	0.931	0.242
Acesta excavata	0.927	0.253
Acesta excavata	0.925	0.263
Acesta excavata	0.924	0.273
Acesta excavata	0.922	0.283
Acesta excavata	0.921	0.293
Acesta excavata	0.92	0.303
Acesta excavata	0.919	0.313
Acesta excavata	0.917	0.323
Acesta excavata	0.916	0.333
Acesta excavata	0.915	0.343
Acesta excavata	0.913	0.354
Acesta excavata	0.912	0.364
Acesta excavata	0.911	0.374
Acesta excavata	0.909	0.384
Acesta excavata	0.908	0.394
Acesta excavata	0.907	0.404
Acesta excavata	0.905	0.414
Acesta excavata	0.904	0.424
Acesta excavata	0.903	0.434
Acesta excavata	0.901	0.444
Acesta excavata	0.9	0.455
Acesta excavata	0.899	0.465
Acesta excavata	0.898	0.475
Acesta excavata	0.896	0.485
Acesta excavata	0.895	0.495
Acesta excavata	0.894	0.505
Acesta excavata	0.892	0.515
Acesta excavata	0.891	0.525
Acesta excavata	0.89	0.535
Acesta excavata	0.883	0.545
Acesta excavata	0.869	0.556
Acesta excavata	0.855	0.566
Acesta excavata	0.842	0.576
Acesta excavata	0.83	0.586
Acesta excavata	0.817	0.596
Acesta excavata	0.815	0.606
Acesta excavata	0.815	0.616
Acesta excavata	0.815	0.626
Acesta excavata	0.815	0.636
Acesta excavata	0.815	0.646
Acesta excavata	0.805	0.657
Acesta excavata	0.775	0.667
Acesta excavata	0.755	0.677
Acesta excavata	0.741	0.687
Acesta excavata	0.741	0.697
Acesta excavata	0.741	0.707
Acesta excavata	0.741	0.717
Acesta excavata	0.741	0.727
Acesta excavata	0.741	0.737
Acesta excavata	0.741	0.747
Acesta excavata	0.741	0.758
Acesta excavata	0.73	0.768
Acesta excavata	0.717	0.778
Acesta excavata	0.704	0.788
Acesta excavata	0.69	0.798
Acesta excavata	0.677	0.808
Acesta excavata	0.618	0.818
Acesta excavata	0.56	0.828
Acesta excavata	0.512	0.838
Acesta excavata	0.461	0.848
Acesta excavata	0.426	0.859
Acesta excavata	0.398	0.869
Acesta excavata	0.378	0.879
Acesta excavata	0.354	0.889
Acesta excavata	0.295	0.899
Acesta excavata	0.266	0.909
Acesta excavata	0.128	0.919
Acesta excavata	0.083	0.929
Acesta excavata	0.041	0.939
Acesta excavata	0	0.949
Acesta excavata	0	0.96
Acesta excavata	0	0.97
Acesta excavata	0	0.98
Acesta excavata	0	0.99
Acesta excavata	0	1
Actiniidae	0.956	0
Actiniidae	0.936	0.01
Actiniidae	0.922	0.02
Actiniidae	0.92	0.03
Actiniidae	0.913	0.04
Actiniidae	0.911	0.051
Actiniidae	0.908	0.061
Actiniidae	0.903	0.071
Actiniidae	0.903	0.081
Actiniidae	0.9	0.091
Actiniidae	0.897	0.101
Actiniidae	0.894	0.111
Actiniidae	0.891	0.121
Actiniidae	0.887	0.131
Actiniidae	0.885	0.141
Actiniidae	0.884	0.152
Actiniidae	0.883	0.162
Actiniidae	0.883	0.172
Actiniidae	0.88	0.182
Actiniidae	0.88	0.192
Actiniidae	0.879	0.202
Actiniidae	0.876	0.212
Actiniidae	0.876	0.222
Actiniidae	0.876	0.232
Actiniidae	0.874	0.242
Actiniidae	0.872	0.253
Actiniidae	0.869	0.263
Actiniidae	0.866	0.273
Actiniidae	0.862	0.283
Actiniidae	0.855	0.293
Actiniidae	0.855	0.303
Actiniidae	0.851	0.313
Actiniidae	0.848	0.323
Actiniidae	0.846	0.333
Actiniidae	0.845	0.343
Actiniidae	0.844	0.354
Actiniidae	0.841	0.364
Actiniidae	0.841	0.374
Actiniidae	0.832	0.384
Actiniidae	0.832	0.394
Actiniidae	0.827	0.404
Actiniidae	0.822	0.414
Actiniidae	0.82	0.424
Actiniidae	0.819	0.434
Actiniidae	0.819	0.444
Actiniidae	0.818	0.455
Actiniidae	0.818	0.465
Actiniidae	0.817	0.475
Actiniidae	0.816	0.485
Actiniidae	0.816	0.495
Actiniidae	0.814	0.505
Actiniidae	0.807	0.515
Actiniidae	0.805	0.525
Actiniidae	0.8	0.535
Actiniidae	0.796	0.545
Actiniidae	0.795	0.556
Actiniidae	0.795	0.566
Actiniidae	0.795	0.576
Actiniidae	0.789	0.586
Actiniidae	0.788	0.596
Actiniidae	0.785	0.606
Actiniidae	0.784	0.616
Actiniidae	0.783	0.626
Actiniidae	0.782	0.636
Actiniidae	0.776	0.646
Actiniidae	0.771	0.657
Actiniidae	0.767	0.667
Actiniidae	0.757	0.677
Actiniidae	0.755	0.687
Actiniidae	0.752	0.697
Actiniidae	0.749	0.707
Actiniidae	0.743	0.717
Actiniidae	0.733	0.727
Actiniidae	0.726	0.737
Actiniidae	0.716	0.747
Actiniidae	0.711	0.758
Actiniidae	0.701	0.768
Actiniidae	0.697	0.778
Actiniidae	0.681	0.788
Actiniidae	0.672	0.798
Actiniidae	0.657	0.808
Actiniidae	0.634	0.818
Actiniidae	0.618	0.828
Actiniidae	0.587	0.838
Actiniidae	0.554	0.848
Actiniidae	0.521	0.859
Actiniidae	0.474	0.869
Actiniidae	0.43	0.879
Actiniidae	0.36	0.889
Actiniidae	0.276	0.899
Actiniidae	0.185	0.909
Actiniidae	0.115	0.919
Actiniidae	0.054	0.929
Actiniidae	0.019	0.939
Actiniidae	0.009	0.949
Actiniidae	0.008	0.96
Actiniidae	0.007	0.97
Actiniidae	0.006	0.98
Actiniidae	0.002	0.99
Actiniidae	0	1
Munida spp.	1	0
Munida spp.	1	0.01
Munida spp.	1	0.02
Munida spp.	1	0.03
Munida spp.	1	0.04
Munida spp.	1	0.051
Munida spp.	1	0.061
Munida spp.	1	0.071
Munida spp.	1	0.081
Munida spp.	1	0.091
Munida spp.	1	0.101
Munida spp.	1	0.111
Munida spp.	1	0.121
Munida spp.	1	0.131
Munida spp.	1	0.141
Munida spp.	1	0.152
Munida spp.	1	0.162
Munida spp.	1	0.172
Munida spp.	1	0.182
Munida spp.	1	0.192
Munida spp.	1	0.202
Munida spp.	1	0.212
Munida spp.	1	0.222
Munida spp.	1	0.232
Munida spp.	1	0.242
Munida spp.	1	0.253
Munida spp.	1	0.263
Munida spp.	1	0.273
Munida spp.	1	0.283
Munida spp.	1	0.293
Munida spp.	1	0.303
Munida spp.	1	0.313
Munida spp.	1	0.323
Munida spp.	1	0.333
Munida spp.	1	0.343
Munida spp.	1	0.354
Munida spp.	1	0.364
Munida spp.	1	0.374
Munida spp.	1	0.384
Munida spp.	0.999	0.394
Munida spp.	0.998	0.404
Munida spp.	0.998	0.414
Munida spp.	0.997	0.424
Munida spp.	0.996	0.434
Munida spp.	0.995	0.444
Munida spp.	0.994	0.455
Munida spp.	0.994	0.465
Munida spp.	0.993	0.475
Munida spp.	0.992	0.485
Munida spp.	0.991	0.495
Munida spp.	0.991	0.505
Munida spp.	0.99	0.515
Munida spp.	0.989	0.525
Munida spp.	0.988	0.535
Munida spp.	0.987	0.545
Munida spp.	0.987	0.556
Munida spp.	0.986	0.566
Munida spp.	0.985	0.576
Munida spp.	0.984	0.586
Munida spp.	0.983	0.596
Munida spp.	0.983	0.606
Munida spp.	0.982	0.616
Munida spp.	0.981	0.626
Munida spp.	0.98	0.636
Munida spp.	0.975	0.646
Munida spp.	0.97	0.657
Munida spp.	0.966	0.667
Munida spp.	0.961	0.677
Munida spp.	0.958	0.687
Munida spp.	0.955	0.697
Munida spp.	0.952	0.707
Munida spp.	0.949	0.717
Munida spp.	0.946	0.727
Munida spp.	0.943	0.737
Munida spp.	0.94	0.747
Munida spp.	0.936	0.758
Munida spp.	0.932	0.768
Munida spp.	0.928	0.778
Munida spp.	0.924	0.788
Munida spp.	0.896	0.798
Munida spp.	0.862	0.808
Munida spp.	0.79	0.818
Munida spp.	0.73	0.828
Munida spp.	0.64	0.838
Munida spp.	0.56	0.848
Munida spp.	0.4	0.859
Munida spp.	0.339	0.869
Munida spp.	0.146	0.879
Munida spp.	0.075	0.889
Munida spp.	0.06	0.899
Munida spp.	0	0.909
Munida spp.	0	0.919
Munida spp.	0	0.929
Munida spp.	0	0.939
Munida spp.	0	0.949
Munida spp.	0	0.96
Munida spp.	0	0.97
Munida spp.	0	0.98
Munida spp.	0	0.99
Munida spp.	0	1
Phakellia ventilabrum	0.931	0
Phakellia ventilabrum	0.862	0.01
Phakellia ventilabrum	0.862	0.02
Phakellia ventilabrum	0.843	0.03
Phakellia ventilabrum	0.793	0.04
Phakellia ventilabrum	0.793	0.051
Phakellia ventilabrum	0.793	0.061
Phakellia ventilabrum	0.793	0.071
Phakellia ventilabrum	0.793	0.081
Phakellia ventilabrum	0.793	0.091
Phakellia ventilabrum	0.793	0.101
Phakellia ventilabrum	0.793	0.111
Phakellia ventilabrum	0.793	0.121
Phakellia ventilabrum	0.793	0.131
Phakellia ventilabrum	0.793	0.141
Phakellia ventilabrum	0.793	0.152
Phakellia ventilabrum	0.793	0.162
Phakellia ventilabrum	0.793	0.172
Phakellia ventilabrum	0.793	0.182
Phakellia ventilabrum	0.793	0.192
Phakellia ventilabrum	0.793	0.202
Phakellia ventilabrum	0.793	0.212
Phakellia ventilabrum	0.793	0.222
Phakellia ventilabrum	0.793	0.232
Phakellia ventilabrum	0.793	0.242
Phakellia ventilabrum	0.793	0.253
Phakellia ventilabrum	0.793	0.263
Phakellia ventilabrum	0.793	0.273
Phakellia ventilabrum	0.793	0.283
Phakellia ventilabrum	0.793	0.293
Phakellia ventilabrum	0.793	0.303
Phakellia ventilabrum	0.793	0.313
Phakellia ventilabrum	0.793	0.323
Phakellia ventilabrum	0.793	0.333
Phakellia ventilabrum	0.793	0.343
Phakellia ventilabrum	0.793	0.354
Phakellia ventilabrum	0.793	0.364
Phakellia ventilabrum	0.793	0.374
Phakellia ventilabrum	0.793	0.384
Phakellia ventilabrum	0.793	0.394
Phakellia ventilabrum	0.793	0.404
Phakellia ventilabrum	0.787	0.414
Phakellia ventilabrum	0.775	0.424
Phakellia ventilabrum	0.763	0.434
Phakellia ventilabrum	0.757	0.444
Phakellia ventilabrum	0.755	0.455
Phakellia ventilabrum	0.752	0.465
Phakellia ventilabrum	0.75	0.475
Phakellia ventilabrum	0.747	0.485
Phakellia ventilabrum	0.745	0.495
Phakellia ventilabrum	0.742	0.505
Phakellia ventilabrum	0.74	0.515
Phakellia ventilabrum	0.738	0.525
Phakellia ventilabrum	0.735	0.535
Phakellia ventilabrum	0.733	0.545
Phakellia ventilabrum	0.73	0.556
Phakellia ventilabrum	0.728	0.566
Phakellia ventilabrum	0.726	0.576
Phakellia ventilabrum	0.722	0.586
Phakellia ventilabrum	0.716	0.596
Phakellia ventilabrum	0.711	0.606
Phakellia ventilabrum	0.705	0.616
Phakellia ventilabrum	0.699	0.626
Phakellia ventilabrum	0.694	0.636
Phakellia ventilabrum	0.681	0.646
Phakellia ventilabrum	0.653	0.657
Phakellia ventilabrum	0.645	0.667
Phakellia ventilabrum	0.638	0.677
Phakellia ventilabrum	0.63	0.687
Phakellia ventilabrum	0.622	0.697
Phakellia ventilabrum	0.621	0.707
Phakellia ventilabrum	0.621	0.717
Phakellia ventilabrum	0.621	0.727
Phakellia ventilabrum	0.599	0.737
Phakellia ventilabrum	0.586	0.747
Phakellia ventilabrum	0.586	0.758
Phakellia ventilabrum	0.586	0.768
Phakellia ventilabrum	0.586	0.778
Phakellia ventilabrum	0.586	0.788
Phakellia ventilabrum	0.579	0.798
Phakellia ventilabrum	0.564	0.808
Phakellia ventilabrum	0.541	0.818
Phakellia ventilabrum	0.517	0.828
Phakellia ventilabrum	0.503	0.838
Phakellia ventilabrum	0.448	0.848
Phakellia ventilabrum	0.428	0.859
Phakellia ventilabrum	0.404	0.869
Phakellia ventilabrum	0.369	0.879
Phakellia ventilabrum	0.292	0.889
Phakellia ventilabrum	0.192	0.899
Phakellia ventilabrum	0.165	0.909
Phakellia ventilabrum	0.133	0.919
Phakellia ventilabrum	0.116	0.929
Phakellia ventilabrum	0.085	0.939
Phakellia ventilabrum	0	0.949
Phakellia ventilabrum	0	0.96
Phakellia ventilabrum	0	0.97
Phakellia ventilabrum	0	0.98
Phakellia ventilabrum	0	0.99
Phakellia ventilabrum	0	1
Lithodes maja	0.955	0
Lithodes maja	0.955	0.01
Lithodes maja	0.955	0.02
Lithodes maja	0.955	0.03
Lithodes maja	0.955	0.04
Lithodes maja	0.955	0.051
Lithodes maja	0.955	0.061
Lithodes maja	0.955	0.071
Lithodes maja	0.955	0.081
Lithodes maja	0.955	0.091
Lithodes maja	0.955	0.101
Lithodes maja	0.955	0.111
Lithodes maja	0.955	0.121
Lithodes maja	0.955	0.131
Lithodes maja	0.955	0.141
Lithodes maja	0.955	0.152
Lithodes maja	0.955	0.162
Lithodes maja	0.955	0.172
Lithodes maja	0.955	0.182
Lithodes maja	0.955	0.192
Lithodes maja	0.955	0.202
Lithodes maja	0.955	0.212
Lithodes maja	0.955	0.222
Lithodes maja	0.955	0.232
Lithodes maja	0.955	0.242
Lithodes maja	0.955	0.253
Lithodes maja	0.955	0.263
Lithodes maja	0.955	0.273
Lithodes maja	0.955	0.283
Lithodes maja	0.955	0.293
Lithodes maja	0.955	0.303
Lithodes maja	0.955	0.313
Lithodes maja	0.955	0.323
Lithodes maja	0.955	0.333
Lithodes maja	0.955	0.343
Lithodes maja	0.955	0.354
Lithodes maja	0.955	0.364
Lithodes maja	0.955	0.374
Lithodes maja	0.955	0.384
Lithodes maja	0.955	0.394
Lithodes maja	0.955	0.404
Lithodes maja	0.955	0.414
Lithodes maja	0.955	0.424
Lithodes maja	0.954	0.434
Lithodes maja	0.952	0.444
Lithodes maja	0.95	0.455
Lithodes maja	0.949	0.465
Lithodes maja	0.947	0.475
Lithodes maja	0.945	0.485
Lithodes maja	0.943	0.495
Lithodes maja	0.941	0.505
Lithodes maja	0.939	0.515
Lithodes maja	0.937	0.525
Lithodes maja	0.935	0.535
Lithodes maja	0.934	0.545
Lithodes maja	0.932	0.556
Lithodes maja	0.93	0.566
Lithodes maja	0.928	0.576
Lithodes maja	0.926	0.586
Lithodes maja	0.924	0.596
Lithodes maja	0.922	0.606
Lithodes maja	0.92	0.616
Lithodes maja	0.919	0.626
Lithodes maja	0.917	0.636
Lithodes maja	0.915	0.646
Lithodes maja	0.913	0.657
Lithodes maja	0.911	0.667
Lithodes maja	0.909	0.677
Lithodes maja	0.904	0.687
Lithodes maja	0.899	0.697
Lithodes maja	0.894	0.707
Lithodes maja	0.888	0.717
Lithodes maja	0.883	0.727
Lithodes maja	0.878	0.737
Lithodes maja	0.873	0.747
Lithodes maja	0.867	0.758
Lithodes maja	0.858	0.768
Lithodes maja	0.839	0.778
Lithodes maja	0.82	0.788
Lithodes maja	0.794	0.798
Lithodes maja	0.767	0.808
Lithodes maja	0.742	0.818
Lithodes maja	0.722	0.828
Lithodes maja	0.708	0.838
Lithodes maja	0.694	0.848
Lithodes maja	0.677	0.859
Lithodes maja	0.645	0.869
Lithodes maja	0.601	0.879
Lithodes maja	0.57	0.889
Lithodes maja	0.542	0.899
Lithodes maja	0.401	0.909
Lithodes maja	0.271	0.919
Lithodes maja	0.264	0.929
Lithodes maja	0.257	0.939
Lithodes maja	0.251	0.949
Lithodes maja	0.244	0.96
Lithodes maja	0.237	0.97
Lithodes maja	0.23	0.98
Lithodes maja	0.066	0.99
Lithodes maja	0	1
Caryophyllia smithii	0.955	0
Caryophyllia smithii	0.933	0.01
Caryophyllia smithii	0.909	0.02
Caryophyllia smithii	0.902	0.03
Caryophyllia smithii	0.879	0.04
Caryophyllia smithii	0.862	0.051
Caryophyllia smithii	0.84	0.061
Caryophyllia smithii	0.821	0.071
Caryophyllia smithii	0.815	0.081
Caryophyllia smithii	0.804	0.091
Caryophyllia smithii	0.792	0.101
Caryophyllia smithii	0.785	0.111
Caryophyllia smithii	0.767	0.121
Caryophyllia smithii	0.754	0.131
Caryophyllia smithii	0.742	0.141
Caryophyllia smithii	0.733	0.152
Caryophyllia smithii	0.72	0.162
Caryophyllia smithii	0.709	0.172
Caryophyllia smithii	0.683	0.182
Caryophyllia smithii	0.677	0.192
Caryophyllia smithii	0.67	0.202
Caryophyllia smithii	0.661	0.212
Caryophyllia smithii	0.655	0.222
Caryophyllia smithii	0.645	0.232
Caryophyllia smithii	0.636	0.242
Caryophyllia smithii	0.613	0.253
Caryophyllia smithii	0.606	0.263
Caryophyllia smithii	0.595	0.273
Caryophyllia smithii	0.585	0.283
Caryophyllia smithii	0.585	0.293
Caryophyllia smithii	0.57	0.303
Caryophyllia smithii	0.566	0.313
Caryophyllia smithii	0.561	0.323
Caryophyllia smithii	0.555	0.333
Caryophyllia smithii	0.547	0.343
Caryophyllia smithii	0.54	0.354
Caryophyllia smithii	0.536	0.364
Caryophyllia smithii	0.529	0.374
Caryophyllia smithii	0.515	0.384
Caryophyllia smithii	0.501	0.394
Caryophyllia smithii	0.49	0.404
Caryophyllia smithii	0.48	0.414
Caryophyllia smithii	0.465	0.424
Caryophyllia smithii	0.457	0.434
Caryophyllia smithii	0.444	0.444
Caryophyllia smithii	0.416	0.455
Caryophyllia smithii	0.399	0.465
Caryophyllia smithii	0.385	0.475
Caryophyllia smithii	0.364	0.485
Caryophyllia smithii	0.352	0.495
Caryophyllia smithii	0.339	0.505
Caryophyllia smithii	0.328	0.515
Caryophyllia smithii	0.306	0.525
Caryophyllia smithii	0.294	0.535
Caryophyllia smithii	0.278	0.545
Caryophyllia smithii	0.265	0.556
Caryophyllia smithii	0.239	0.566
Caryophyllia smithii	0.224	0.576
Caryophyllia smithii	0.217	0.586
Caryophyllia smithii	0.211	0.596
Caryophyllia smithii	0.197	0.606
Caryophyllia smithii	0.184	0.616
Caryophyllia smithii	0.178	0.626
Caryophyllia smithii	0.172	0.636
Caryophyllia smithii	0.161	0.646
Caryophyllia smithii	0.158	0.657
Caryophyllia smithii	0.137	0.667
Caryophyllia smithii	0.122	0.677
Caryophyllia smithii	0.11	0.687
Caryophyllia smithii	0.1	0.697
Caryophyllia smithii	0.084	0.707
Caryophyllia smithii	0.075	0.717
Caryophyllia smithii	0.067	0.727
Caryophyllia smithii	0.061	0.737
Caryophyllia smithii	0.054	0.747
Caryophyllia smithii	0.046	0.758
Caryophyllia smithii	0.039	0.768
Caryophyllia smithii	0.029	0.778
Caryophyllia smithii	0.02	0.788
Caryophyllia smithii	0.017	0.798
Caryophyllia smithii	0.016	0.808
Caryophyllia smithii	0.014	0.818
Caryophyllia smithii	0.013	0.828
Caryophyllia smithii	0.007	0.838
Caryophyllia smithii	0.005	0.848
Caryophyllia smithii	0.005	0.859
Caryophyllia smithii	0.004	0.869
Caryophyllia smithii	0.003	0.879
Caryophyllia smithii	0	0.889
Caryophyllia smithii	0	0.899
Caryophyllia smithii	0	0.909
Caryophyllia smithii	0	0.919
Caryophyllia smithii	0	0.929
Caryophyllia smithii	0	0.939
Caryophyllia smithii	0	0.949
Caryophyllia smithii	0	0.96
Caryophyllia smithii	0	0.97
Caryophyllia smithii	0	0.98
Caryophyllia smithii	0	0.99
Caryophyllia smithii	0	1
Alcyonium digitatum	0.965	0
Alcyonium digitatum	0.93	0.01
Alcyonium digitatum	0.898	0.02
Alcyonium digitatum	0.868	0.03
Alcyonium digitatum	0.868	0.04
Alcyonium digitatum	0.833	0.051
Alcyonium digitatum	0.833	0.061
Alcyonium digitatum	0.816	0.071
Alcyonium digitatum	0.807	0.081
Alcyonium digitatum	0.807	0.091
Alcyonium digitatum	0.785	0.101
Alcyonium digitatum	0.779	0.111
Alcyonium digitatum	0.763	0.121
Alcyonium digitatum	0.763	0.131
Alcyonium digitatum	0.754	0.141
Alcyonium digitatum	0.754	0.152
Alcyonium digitatum	0.754	0.162
Alcyonium digitatum	0.737	0.172
Alcyonium digitatum	0.737	0.182
Alcyonium digitatum	0.737	0.192
Alcyonium digitatum	0.728	0.202
Alcyonium digitatum	0.728	0.212
Alcyonium digitatum	0.723	0.222
Alcyonium digitatum	0.719	0.232
Alcyonium digitatum	0.711	0.242
Alcyonium digitatum	0.711	0.253
Alcyonium digitatum	0.703	0.263
Alcyonium digitatum	0.702	0.273
Alcyonium digitatum	0.702	0.283
Alcyonium digitatum	0.702	0.293
Alcyonium digitatum	0.695	0.303
Alcyonium digitatum	0.693	0.313
Alcyonium digitatum	0.693	0.323
Alcyonium digitatum	0.693	0.333
Alcyonium digitatum	0.693	0.343
Alcyonium digitatum	0.693	0.354
Alcyonium digitatum	0.693	0.364
Alcyonium digitatum	0.69	0.374
Alcyonium digitatum	0.685	0.384
Alcyonium digitatum	0.674	0.394
Alcyonium digitatum	0.669	0.404
Alcyonium digitatum	0.655	0.414
Alcyonium digitatum	0.64	0.424
Alcyonium digitatum	0.64	0.434
Alcyonium digitatum	0.639	0.444
Alcyonium digitatum	0.632	0.455
Alcyonium digitatum	0.632	0.465
Alcyonium digitatum	0.632	0.475
Alcyonium digitatum	0.629	0.485
Alcyonium digitatum	0.626	0.495
Alcyonium digitatum	0.623	0.505
Alcyonium digitatum	0.623	0.515
Alcyonium digitatum	0.619	0.525
Alcyonium digitatum	0.614	0.535
Alcyonium digitatum	0.614	0.545
Alcyonium digitatum	0.614	0.556
Alcyonium digitatum	0.596	0.566
Alcyonium digitatum	0.596	0.576
Alcyonium digitatum	0.579	0.586
Alcyonium digitatum	0.574	0.596
Alcyonium digitatum	0.568	0.606
Alcyonium digitatum	0.561	0.616
Alcyonium digitatum	0.561	0.626
Alcyonium digitatum	0.561	0.636
Alcyonium digitatum	0.524	0.646
Alcyonium digitatum	0.518	0.657
Alcyonium digitatum	0.518	0.667
Alcyonium digitatum	0.517	0.677
Alcyonium digitatum	0.512	0.687
Alcyonium digitatum	0.507	0.697
Alcyonium digitatum	0.502	0.707
Alcyonium digitatum	0.48	0.717
Alcyonium digitatum	0.472	0.727
Alcyonium digitatum	0.463	0.737
Alcyonium digitatum	0.456	0.747
Alcyonium digitatum	0.456	0.758
Alcyonium digitatum	0.456	0.768
Alcyonium digitatum	0.438	0.778
Alcyonium digitatum	0.412	0.788
Alcyonium digitatum	0.396	0.798
Alcyonium digitatum	0.39	0.808
Alcyonium digitatum	0.364	0.818
Alcyonium digitatum	0.323	0.828
Alcyonium digitatum	0.297	0.838
Alcyonium digitatum	0.275	0.848
Alcyonium digitatum	0.229	0.859
Alcyonium digitatum	0.204	0.869
Alcyonium digitatum	0.16	0.879
Alcyonium digitatum	0.113	0.889
Alcyonium digitatum	0.081	0.899
Alcyonium digitatum	0.049	0.909
Alcyonium digitatum	0.027	0.919
Alcyonium digitatum	0.006	0.929
Alcyonium digitatum	0	0.939
Alcyonium digitatum	0	0.949
Alcyonium digitatum	0	0.96
Alcyonium digitatum	0	0.97
Alcyonium digitatum	0	0.98
Alcyonium digitatum	0	0.99
Alcyonium digitatum	0	1

## Sheet: Precision-Confidence
Class	Precision	Confidence
Mean	0.24	0
Mean	0.445	0.01
Mean	0.491	0.02
Mean	0.518	0.03
Mean	0.536	0.04
Mean	0.551	0.051
Mean	0.564	0.061
Mean	0.575	0.071
Mean	0.583	0.081
Mean	0.592	0.091
Mean	0.601	0.101
Mean	0.611	0.111
Mean	0.618	0.121
Mean	0.626	0.131
Mean	0.636	0.141
Mean	0.644	0.152
Mean	0.651	0.162
Mean	0.658	0.172
Mean	0.663	0.182
Mean	0.667	0.192
Mean	0.672	0.202
Mean	0.678	0.212
Mean	0.685	0.222
Mean	0.69	0.232
Mean	0.696	0.242
Mean	0.701	0.253
Mean	0.705	0.263
Mean	0.71	0.273
Mean	0.715	0.283
Mean	0.719	0.293
Mean	0.723	0.303
Mean	0.727	0.313
Mean	0.732	0.323
Mean	0.737	0.333
Mean	0.741	0.343
Mean	0.747	0.354
Mean	0.753	0.364
Mean	0.756	0.374
Mean	0.758	0.384
Mean	0.762	0.394
Mean	0.765	0.404
Mean	0.768	0.414
Mean	0.774	0.424
Mean	0.775	0.434
Mean	0.779	0.444
Mean	0.782	0.455
Mean	0.784	0.465
Mean	0.786	0.475
Mean	0.79	0.485
Mean	0.793	0.495
Mean	0.795	0.505
Mean	0.798	0.515
Mean	0.802	0.525
Mean	0.804	0.535
Mean	0.807	0.545
Mean	0.811	0.556
Mean	0.812	0.566
Mean	0.816	0.576
Mean	0.82	0.586
Mean	0.822	0.596
Mean	0.822	0.606
Mean	0.826	0.616
Mean	0.833	0.626
Mean	0.836	0.636
Mean	0.841	0.646
Mean	0.845	0.657
Mean	0.848	0.667
Mean	0.853	0.677
Mean	0.857	0.687
Mean	0.853	0.697
Mean	0.857	0.707
Mean	0.863	0.717
Mean	0.873	0.727
Mean	0.878	0.737
Mean	0.882	0.747
Mean	0.884	0.758
Mean	0.884	0.768
Mean	0.883	0.778
Mean	0.878	0.788
Mean	0.919	0.798
Mean	0.92	0.808
Mean	0.927	0.818
Mean	0.933	0.828
Mean	0.936	0.838
Mean	0.945	0.848
Mean	0.952	0.859
Mean	0.952	0.869
Mean	0.957	0.879
Mean	0.955	0.889
Mean	0.959	0.899
Mean	0.948	0.909
Mean	0.983	0.919
Mean	0.983	0.929
Mean	0.981	0.939
Mean	1	0.949
Mean	1	0.96
Mean	1	0.97
Mean	1	0.98
Mean	1	0.99
Mean	1	1
Protanthea simplex	0.179	0
Protanthea simplex	0.254	0.01
Protanthea simplex	0.291	0.02
Protanthea simplex	0.32	0.03
Protanthea simplex	0.338	0.04
Protanthea simplex	0.352	0.051
Protanthea simplex	0.36	0.061
Protanthea simplex	0.372	0.071
Protanthea simplex	0.381	0.081
Protanthea simplex	0.388	0.091
Protanthea simplex	0.4	0.101
Protanthea simplex	0.414	0.111
Protanthea simplex	0.423	0.121
Protanthea simplex	0.431	0.131
Protanthea simplex	0.444	0.141
Protanthea simplex	0.45	0.152
Protanthea simplex	0.456	0.162
Protanthea simplex	0.459	0.172
Protanthea simplex	0.469	0.182
Protanthea simplex	0.478	0.192
Protanthea simplex	0.489	0.202
Protanthea simplex	0.49	0.212
Protanthea simplex	0.497	0.222
Protanthea simplex	0.502	0.232
Protanthea simplex	0.507	0.242
Protanthea simplex	0.513	0.253
Protanthea simplex	0.514	0.263
Protanthea simplex	0.518	0.273
Protanthea simplex	0.521	0.283
Protanthea simplex	0.522	0.293
Protanthea simplex	0.522	0.303
Protanthea simplex	0.528	0.313
Protanthea simplex	0.528	0.323
Protanthea simplex	0.53	0.333
Protanthea simplex	0.533	0.343
Protanthea simplex	0.542	0.354
Protanthea simplex	0.545	0.364
Protanthea simplex	0.553	0.374
Protanthea simplex	0.553	0.384
Protanthea simplex	0.556	0.394
Protanthea simplex	0.558	0.404
Protanthea simplex	0.563	0.414
Protanthea simplex	0.573	0.424
Protanthea simplex	0.581	0.434
Protanthea simplex	0.584	0.444
Protanthea simplex	0.594	0.455
Protanthea simplex	0.599	0.465
Protanthea simplex	0.6	0.475
Protanthea simplex	0.601	0.485
Protanthea simplex	0.612	0.495
Protanthea simplex	0.618	0.505
Protanthea simplex	0.62	0.515
Protanthea simplex	0.636	0.525
Protanthea simplex	0.648	0.535
Protanthea simplex	0.648	0.545
Protanthea simplex	0.642	0.556
Protanthea simplex	0.646	0.566
Protanthea simplex	0.652	0.576
Protanthea simplex	0.663	0.586
Protanthea simplex	0.672	0.596
Protanthea simplex	0.674	0.606
Protanthea simplex	0.681	0.616
Protanthea simplex	0.69	0.626
Protanthea simplex	0.698	0.636
Protanthea simplex	0.708	0.646
Protanthea simplex	0.714	0.657
Protanthea simplex	0.722	0.667
Protanthea simplex	0.738	0.677
Protanthea simplex	0.744	0.687
Protanthea simplex	0.764	0.697
Protanthea simplex	0.781	0.707
Protanthea simplex	0.795	0.717
Protanthea simplex	0.806	0.727
Protanthea simplex	0.824	0.737
Protanthea simplex	0.823	0.747
Protanthea simplex	0.847	0.758
Protanthea simplex	0.855	0.768
Protanthea simplex	0.852	0.778
Protanthea simplex	0.858	0.788
Protanthea simplex	0.873	0.798
Protanthea simplex	0.878	0.808
Protanthea simplex	0.909	0.818
Protanthea simplex	0.927	0.828
Protanthea simplex	0.944	0.838
Protanthea simplex	0.943	0.848
Protanthea simplex	0.935	0.859
Protanthea simplex	0.912	0.869
Protanthea simplex	0.901	0.879
Protanthea simplex	0.795	0.889
Protanthea simplex	0.81	0.899
Protanthea simplex	0.509	0.909
Protanthea simplex	1	0.919
Protanthea simplex	1	0.929
Protanthea simplex	1	0.939
Protanthea simplex	1	0.949
Protanthea simplex	1	0.96
Protanthea simplex	1	0.97
Protanthea simplex	1	0.98
Protanthea simplex	1	0.99
Protanthea simplex	1	1
Sabella pavonina	0.123	0
Sabella pavonina	0.248	0.01
Sabella pavonina	0.307	0.02
Sabella pavonina	0.34	0.03
Sabella pavonina	0.366	0.04
Sabella pavonina	0.396	0.051
Sabella pavonina	0.419	0.061
Sabella pavonina	0.433	0.071
Sabella pavonina	0.45	0.081
Sabella pavonina	0.462	0.091
Sabella pavonina	0.473	0.101
Sabella pavonina	0.482	0.111
Sabella pavonina	0.495	0.121
Sabella pavonina	0.504	0.131
Sabella pavonina	0.513	0.141
Sabella pavonina	0.518	0.152
Sabella pavonina	0.527	0.162
Sabella pavonina	0.538	0.172
Sabella pavonina	0.546	0.182
Sabella pavonina	0.552	0.192
Sabella pavonina	0.558	0.202
Sabella pavonina	0.564	0.212
Sabella pavonina	0.57	0.222
Sabella pavonina	0.574	0.232
Sabella pavonina	0.579	0.242
Sabella pavonina	0.587	0.253
Sabella pavonina	0.591	0.263
Sabella pavonina	0.601	0.273
Sabella pavonina	0.605	0.283
Sabella pavonina	0.609	0.293
Sabella pavonina	0.616	0.303
Sabella pavonina	0.62	0.313
Sabella pavonina	0.631	0.323
Sabella pavonina	0.635	0.333
Sabella pavonina	0.644	0.343
Sabella pavonina	0.652	0.354
Sabella pavonina	0.657	0.364
Sabella pavonina	0.663	0.374
Sabella pavonina	0.662	0.384
Sabella pavonina	0.666	0.394
Sabella pavonina	0.666	0.404
Sabella pavonina	0.668	0.414
Sabella pavonina	0.67	0.424
Sabella pavonina	0.672	0.434
Sabella pavonina	0.675	0.444
Sabella pavonina	0.677	0.455
Sabella pavonina	0.677	0.465
Sabella pavonina	0.682	0.475
Sabella pavonina	0.688	0.485
Sabella pavonina	0.698	0.495
Sabella pavonina	0.705	0.505
Sabella pavonina	0.712	0.515
Sabella pavonina	0.718	0.525
Sabella pavonina	0.722	0.535
Sabella pavonina	0.726	0.545
Sabella pavonina	0.731	0.556
Sabella pavonina	0.734	0.566
Sabella pavonina	0.731	0.576
Sabella pavonina	0.733	0.586
Sabella pavonina	0.733	0.596
Sabella pavonina	0.732	0.606
Sabella pavonina	0.735	0.616
Sabella pavonina	0.736	0.626
Sabella pavonina	0.735	0.636
Sabella pavonina	0.749	0.646
Sabella pavonina	0.757	0.657
Sabella pavonina	0.758	0.667
Sabella pavonina	0.762	0.677
Sabella pavonina	0.759	0.687
Sabella pavonina	0.764	0.697
Sabella pavonina	0.776	0.707
Sabella pavonina	0.78	0.717
Sabella pavonina	0.794	0.727
Sabella pavonina	0.798	0.737
Sabella pavonina	0.804	0.747
Sabella pavonina	0.814	0.758
Sabella pavonina	0.837	0.768
Sabella pavonina	0.841	0.778
Sabella pavonina	0.848	0.788
Sabella pavonina	0.846	0.798
Sabella pavonina	0.839	0.808
Sabella pavonina	0.846	0.818
Sabella pavonina	0.852	0.828
Sabella pavonina	0.858	0.838
Sabella pavonina	0.877	0.848
Sabella pavonina	0.893	0.859
Sabella pavonina	0.928	0.869
Sabella pavonina	0.919	0.879
Sabella pavonina	0.933	0.889
Sabella pavonina	0.999	0.899
Sabella pavonina	1	0.909
Sabella pavonina	1	0.919
Sabella pavonina	1	0.929
Sabella pavonina	1	0.939
Sabella pavonina	1	0.949
Sabella pavonina	1	0.96
Sabella pavonina	1	0.97
Sabella pavonina	1	0.98
Sabella pavonina	1	0.99
Sabella pavonina	1	1
Geodia barretti	0.321	0
Geodia barretti	0.538	0.01
Geodia barretti	0.576	0.02
Geodia barretti	0.588	0.03
Geodia barretti	0.614	0.04
Geodia barretti	0.628	0.051
Geodia barretti	0.631	0.061
Geodia barretti	0.652	0.071
Geodia barretti	0.675	0.081
Geodia barretti	0.678	0.091
Geodia barretti	0.682	0.101
Geodia barretti	0.699	0.111
Geodia barretti	0.709	0.121
Geodia barretti	0.721	0.131
Geodia barretti	0.731	0.141
Geodia barretti	0.748	0.152
Geodia barretti	0.751	0.162
Geodia barretti	0.753	0.172
Geodia barretti	0.756	0.182
Geodia barretti	0.755	0.192
Geodia barretti	0.754	0.202
Geodia barretti	0.762	0.212
Geodia barretti	0.765	0.222
Geodia barretti	0.766	0.232
Geodia barretti	0.768	0.242
Geodia barretti	0.769	0.253
Geodia barretti	0.771	0.263
Geodia barretti	0.773	0.273
Geodia barretti	0.778	0.283
Geodia barretti	0.789	0.293
Geodia barretti	0.806	0.303
Geodia barretti	0.809	0.313
Geodia barretti	0.811	0.323
Geodia barretti	0.814	0.333
Geodia barretti	0.817	0.343
Geodia barretti	0.836	0.354
Geodia barretti	0.849	0.364
Geodia barretti	0.854	0.374
Geodia barretti	0.856	0.384
Geodia barretti	0.857	0.394
Geodia barretti	0.859	0.404
Geodia barretti	0.861	0.414
Geodia barretti	0.862	0.424
Geodia barretti	0.864	0.434
Geodia barretti	0.865	0.444
Geodia barretti	0.864	0.455
Geodia barretti	0.876	0.465
Geodia barretti	0.876	0.475
Geodia barretti	0.875	0.485
Geodia barretti	0.877	0.495
Geodia barretti	0.882	0.505
Geodia barretti	0.887	0.515
Geodia barretti	0.908	0.525
Geodia barretti	0.918	0.535
Geodia barretti	0.917	0.545
Geodia barretti	0.917	0.556
Geodia barretti	0.916	0.566
Geodia barretti	0.916	0.576
Geodia barretti	0.916	0.586
Geodia barretti	0.915	0.596
Geodia barretti	0.914	0.606
Geodia barretti	0.917	0.616
Geodia barretti	0.92	0.626
Geodia barretti	0.923	0.636
Geodia barretti	0.927	0.646
Geodia barretti	0.93	0.657
Geodia barretti	0.927	0.667
Geodia barretti	0.927	0.677
Geodia barretti	0.926	0.687
Geodia barretti	0.926	0.697
Geodia barretti	0.926	0.707
Geodia barretti	0.926	0.717
Geodia barretti	0.926	0.727
Geodia barretti	0.925	0.737
Geodia barretti	0.925	0.747
Geodia barretti	0.925	0.758
Geodia barretti	0.925	0.768
Geodia barretti	0.925	0.778
Geodia barretti	0.925	0.788
Geodia barretti	0.925	0.798
Geodia barretti	0.924	0.808
Geodia barretti	0.941	0.818
Geodia barretti	0.94	0.828
Geodia barretti	0.939	0.838
Geodia barretti	0.938	0.848
Geodia barretti	0.938	0.859
Geodia barretti	0.936	0.869
Geodia barretti	0.936	0.879
Geodia barretti	0.935	0.889
Geodia barretti	0.953	0.899
Geodia barretti	0.946	0.909
Geodia barretti	0.998	0.919
Geodia barretti	1	0.929
Geodia barretti	1	0.939
Geodia barretti	1	0.949
Geodia barretti	1	0.96
Geodia barretti	1	0.97
Geodia barretti	1	0.98
Geodia barretti	1	0.99
Geodia barretti	1	1
Mycale lingua	0.173	0
Mycale lingua	0.55	0.01
Mycale lingua	0.608	0.02
Mycale lingua	0.615	0.03
Mycale lingua	0.622	0.04
Mycale lingua	0.629	0.051
Mycale lingua	0.628	0.061
Mycale lingua	0.626	0.071
Mycale lingua	0.624	0.081
Mycale lingua	0.622	0.091
Mycale lingua	0.619	0.101
Mycale lingua	0.617	0.111
Mycale lingua	0.616	0.121
Mycale lingua	0.632	0.131
Mycale lingua	0.647	0.141
Mycale lingua	0.662	0.152
Mycale lingua	0.696	0.162
Mycale lingua	0.713	0.172
Mycale lingua	0.728	0.182
Mycale lingua	0.731	0.192
Mycale lingua	0.734	0.202
Mycale lingua	0.737	0.212
Mycale lingua	0.74	0.222
Mycale lingua	0.743	0.232
Mycale lingua	0.746	0.242
Mycale lingua	0.749	0.253
Mycale lingua	0.752	0.263
Mycale lingua	0.755	0.273
Mycale lingua	0.758	0.283
Mycale lingua	0.761	0.293
Mycale lingua	0.762	0.303
Mycale lingua	0.761	0.313
Mycale lingua	0.761	0.323
Mycale lingua	0.76	0.333
Mycale lingua	0.76	0.343
Mycale lingua	0.76	0.354
Mycale lingua	0.759	0.364
Mycale lingua	0.759	0.374
Mycale lingua	0.758	0.384
Mycale lingua	0.758	0.394
Mycale lingua	0.757	0.404
Mycale lingua	0.757	0.414
Mycale lingua	0.757	0.424
Mycale lingua	0.756	0.434
Mycale lingua	0.756	0.444
Mycale lingua	0.755	0.455
Mycale lingua	0.755	0.465
Mycale lingua	0.754	0.475
Mycale lingua	0.754	0.485
Mycale lingua	0.754	0.495
Mycale lingua	0.753	0.505
Mycale lingua	0.753	0.515
Mycale lingua	0.752	0.525
Mycale lingua	0.752	0.535
Mycale lingua	0.752	0.545
Mycale lingua	0.751	0.556
Mycale lingua	0.751	0.566
Mycale lingua	0.75	0.576
Mycale lingua	0.749	0.586
Mycale lingua	0.745	0.596
Mycale lingua	0.741	0.606
Mycale lingua	0.722	0.616
Mycale lingua	0.725	0.626
Mycale lingua	0.728	0.636
Mycale lingua	0.731	0.646
Mycale lingua	0.734	0.657
Mycale lingua	0.737	0.667
Mycale lingua	0.74	0.677
Mycale lingua	0.742	0.687
Mycale lingua	0.745	0.697
Mycale lingua	0.748	0.707
Mycale lingua	0.751	0.717
Mycale lingua	0.754	0.727
Mycale lingua	0.757	0.737
Mycale lingua	0.759	0.747
Mycale lingua	0.762	0.758
Mycale lingua	0.766	0.768
Mycale lingua	0.773	0.778
Mycale lingua	0.78	0.788
Mycale lingua	0.786	0.798
Mycale lingua	0.793	0.808
Mycale lingua	0.8	0.818
Mycale lingua	0.807	0.828
Mycale lingua	0.805	0.838
Mycale lingua	0.844	0.848
Mycale lingua	0.836	0.859
Mycale lingua	0.823	0.869
Mycale lingua	0.898	0.879
Mycale lingua	0.873	0.889
Mycale lingua	0.878	0.899
Mycale lingua	1	0.909
Mycale lingua	1	0.919
Mycale lingua	1	0.929
Mycale lingua	1	0.939
Mycale lingua	1	0.949
Mycale lingua	1	0.96
Mycale lingua	1	0.97
Mycale lingua	1	0.98
Mycale lingua	1	0.99
Mycale lingua	1	1
Polycarpa pomaria	0.228	0
Polycarpa pomaria	0.357	0.01
Polycarpa pomaria	0.412	0.02
Polycarpa pomaria	0.445	0.03
Polycarpa pomaria	0.469	0.04
Polycarpa pomaria	0.49	0.051
Polycarpa pomaria	0.506	0.061
Polycarpa pomaria	0.518	0.071
Polycarpa pomaria	0.526	0.081
Polycarpa pomaria	0.538	0.091
Polycarpa pomaria	0.55	0.101
Polycarpa pomaria	0.56	0.111
Polycarpa pomaria	0.566	0.121
Polycarpa pomaria	0.569	0.131
Polycarpa pomaria	0.576	0.141
Polycarpa pomaria	0.586	0.152
Polycarpa pomaria	0.592	0.162
Polycarpa pomaria	0.594	0.172
Polycarpa pomaria	0.602	0.182
Polycarpa pomaria	0.601	0.192
Polycarpa pomaria	0.608	0.202
Polycarpa pomaria	0.615	0.212
Polycarpa pomaria	0.618	0.222
Polycarpa pomaria	0.626	0.232
Polycarpa pomaria	0.632	0.242
Polycarpa pomaria	0.632	0.253
Polycarpa pomaria	0.636	0.263
Polycarpa pomaria	0.644	0.273
Polycarpa pomaria	0.648	0.283
Polycarpa pomaria	0.651	0.293
Polycarpa pomaria	0.654	0.303
Polycarpa pomaria	0.659	0.313
Polycarpa pomaria	0.664	0.323
Polycarpa pomaria	0.665	0.333
Polycarpa pomaria	0.667	0.343
Polycarpa pomaria	0.675	0.354
Polycarpa pomaria	0.684	0.364
Polycarpa pomaria	0.686	0.374
Polycarpa pomaria	0.69	0.384
Polycarpa pomaria	0.698	0.394
Polycarpa pomaria	0.7	0.404
Polycarpa pomaria	0.713	0.414
Polycarpa pomaria	0.718	0.424
Polycarpa pomaria	0.721	0.434
Polycarpa pomaria	0.725	0.444
Polycarpa pomaria	0.726	0.455
Polycarpa pomaria	0.729	0.465
Polycarpa pomaria	0.729	0.475
Polycarpa pomaria	0.73	0.485
Polycarpa pomaria	0.741	0.495
Polycarpa pomaria	0.748	0.505
Polycarpa pomaria	0.753	0.515
Polycarpa pomaria	0.76	0.525
Polycarpa pomaria	0.759	0.535
Polycarpa pomaria	0.762	0.545
Polycarpa pomaria	0.775	0.556
Polycarpa pomaria	0.776	0.566
Polycarpa pomaria	0.785	0.576
Polycarpa pomaria	0.794	0.586
Polycarpa pomaria	0.796	0.596
Polycarpa pomaria	0.799	0.606
Polycarpa pomaria	0.805	0.616
Polycarpa pomaria	0.814	0.626
Polycarpa pomaria	0.828	0.636
Polycarpa pomaria	0.828	0.646
Polycarpa pomaria	0.829	0.657
Polycarpa pomaria	0.827	0.667
Polycarpa pomaria	0.822	0.677
Polycarpa pomaria	0.817	0.687
Polycarpa pomaria	0.828	0.697
Polycarpa pomaria	0.829	0.707
Polycarpa pomaria	0.83	0.717
Polycarpa pomaria	0.839	0.727
Polycarpa pomaria	0.841	0.737
Polycarpa pomaria	0.845	0.747
Polycarpa pomaria	0.856	0.758
Polycarpa pomaria	0.844	0.768
Polycarpa pomaria	0.841	0.778
Polycarpa pomaria	0.848	0.788
Polycarpa pomaria	0.848	0.798
Polycarpa pomaria	0.862	0.808
Polycarpa pomaria	0.893	0.818
Polycarpa pomaria	0.894	0.828
Polycarpa pomaria	0.912	0.838
Polycarpa pomaria	0.945	0.848
Polycarpa pomaria	0.948	0.859
Polycarpa pomaria	0.932	0.869
Polycarpa pomaria	1	0.879
Polycarpa pomaria	1	0.889
Polycarpa pomaria	1	0.899
Polycarpa pomaria	1	0.909
Polycarpa pomaria	1	0.919
Polycarpa pomaria	1	0.929
Polycarpa pomaria	1	0.939
Polycarpa pomaria	1	0.949
Polycarpa pomaria	1	0.96
Polycarpa pomaria	1	0.97
Polycarpa pomaria	1	0.98
Polycarpa pomaria	1	0.99
Polycarpa pomaria	1	1
Serpulidae	0.032	0
Serpulidae	0.082	0.01
Serpulidae	0.118	0.02
Serpulidae	0.146	0.03
Serpulidae	0.169	0.04
Serpulidae	0.187	0.051
Serpulidae	0.204	0.061
Serpulidae	0.221	0.071
Serpulidae	0.234	0.081
Serpulidae	0.251	0.091
Serpulidae	0.265	0.101
Serpulidae	0.277	0.111
Serpulidae	0.29	0.121
Serpulidae	0.304	0.131
Serpulidae	0.316	0.141
Serpulidae	0.333	0.152
Serpulidae	0.346	0.162
Serpulidae	0.359	0.172
Serpulidae	0.369	0.182
Serpulidae	0.376	0.192
Serpulidae	0.382	0.202
Serpulidae	0.39	0.212
Serpulidae	0.399	0.222
Serpulidae	0.412	0.232
Serpulidae	0.428	0.242
Serpulidae	0.442	0.253
Serpulidae	0.451	0.263
Serpulidae	0.455	0.273
Serpulidae	0.464	0.283
Serpulidae	0.47	0.293
Serpulidae	0.472	0.303
Serpulidae	0.477	0.313
Serpulidae	0.478	0.323
Serpulidae	0.491	0.333
Serpulidae	0.503	0.343
Serpulidae	0.515	0.354
Serpulidae	0.527	0.364
Serpulidae	0.535	0.374
Serpulidae	0.541	0.384
Serpulidae	0.547	0.394
Serpulidae	0.56	0.404
Serpulidae	0.557	0.414
Serpulidae	0.567	0.424
Serpulidae	0.578	0.434
Serpulidae	0.59	0.444
Serpulidae	0.603	0.455
Serpulidae	0.612	0.465
Serpulidae	0.624	0.475
Serpulidae	0.634	0.485
Serpulidae	0.646	0.495
Serpulidae	0.652	0.505
Serpulidae	0.655	0.515
Serpulidae	0.656	0.525
Serpulidae	0.66	0.535
Serpulidae	0.667	0.545
Serpulidae	0.68	0.556
Serpulidae	0.689	0.566
Serpulidae	0.706	0.576
Serpulidae	0.726	0.586
Serpulidae	0.734	0.596
Serpulidae	0.735	0.606
Serpulidae	0.744	0.616
Serpulidae	0.755	0.626
Serpulidae	0.757	0.636
Serpulidae	0.781	0.646
Serpulidae	0.773	0.657
Serpulidae	0.786	0.667
Serpulidae	0.798	0.677
Serpulidae	0.807	0.687
Serpulidae	0.815	0.697
Serpulidae	0.831	0.707
Serpulidae	0.825	0.717
Serpulidae	0.822	0.727
Serpulidae	0.822	0.737
Serpulidae	0.842	0.747
Serpulidae	0.836	0.758
Serpulidae	0.835	0.768
Serpulidae	0.847	0.778
Serpulidae	0.844	0.788
Serpulidae	0.863	0.798
Serpulidae	0.856	0.808
Serpulidae	0.858	0.818
Serpulidae	0.865	0.828
Serpulidae	0.866	0.838
Serpulidae	0.839	0.848
Serpulidae	0.929	0.859
Serpulidae	0.937	0.869
Serpulidae	0.918	0.879
Serpulidae	0.892	0.889
Serpulidae	0.875	0.899
Serpulidae	0.801	0.909
Serpulidae	0.744	0.919
Serpulidae	0.71	0.929
Serpulidae	0.675	0.939
Serpulidae	1	0.949
Serpulidae	1	0.96
Serpulidae	1	0.97
Serpulidae	1	0.98
Serpulidae	1	0.99
Serpulidae	1	1
Molgula spp.	0.053	0
Molgula spp.	0.119	0.01
Molgula spp.	0.166	0.02
Molgula spp.	0.2	0.03
Molgula spp.	0.23	0.04
Molgula spp.	0.254	0.051
Molgula spp.	0.269	0.061
Molgula spp.	0.288	0.071
Molgula spp.	0.302	0.081
Molgula spp.	0.321	0.091
Molgula spp.	0.334	0.101
Molgula spp.	0.351	0.111
Molgula spp.	0.364	0.121
Molgula spp.	0.373	0.131
Molgula spp.	0.39	0.141
Molgula spp.	0.405	0.152
Molgula spp.	0.417	0.162
Molgula spp.	0.425	0.172
Molgula spp.	0.426	0.182
Molgula spp.	0.44	0.192
Molgula spp.	0.448	0.202
Molgula spp.	0.462	0.212
Molgula spp.	0.48	0.222
Molgula spp.	0.489	0.232
Molgula spp.	0.5	0.242
Molgula spp.	0.508	0.253
Molgula spp.	0.51	0.263
Molgula spp.	0.523	0.273
Molgula spp.	0.539	0.283
Molgula spp.	0.545	0.293
Molgula spp.	0.544	0.303
Molgula spp.	0.559	0.313
Molgula spp.	0.595	0.323
Molgula spp.	0.605	0.333
Molgula spp.	0.616	0.343
Molgula spp.	0.634	0.354
Molgula spp.	0.645	0.364
Molgula spp.	0.656	0.374
Molgula spp.	0.648	0.384
Molgula spp.	0.661	0.394
Molgula spp.	0.661	0.404
Molgula spp.	0.666	0.414
Molgula spp.	0.699	0.424
Molgula spp.	0.686	0.434
Molgula spp.	0.701	0.444
Molgula spp.	0.698	0.455
Molgula spp.	0.693	0.465
Molgula spp.	0.702	0.475
Molgula spp.	0.719	0.485
Molgula spp.	0.717	0.495
Molgula spp.	0.704	0.505
Molgula spp.	0.705	0.515
Molgula spp.	0.714	0.525
Molgula spp.	0.7	0.535
Molgula spp.	0.681	0.545
Molgula spp.	0.696	0.556
Molgula spp.	0.686	0.566
Molgula spp.	0.688	0.576
Molgula spp.	0.695	0.586
Molgula spp.	0.7	0.596
Molgula spp.	0.656	0.606
Molgula spp.	0.664	0.616
Molgula spp.	0.707	0.626
Molgula spp.	0.697	0.636
Molgula spp.	0.699	0.646
Molgula spp.	0.721	0.657
Molgula spp.	0.709	0.667
Molgula spp.	0.71	0.677
Molgula spp.	0.773	0.687
Molgula spp.	0.656	0.697
Molgula spp.	0.614	0.707
Molgula spp.	0.649	0.717
Molgula spp.	0.723	0.727
Molgula spp.	0.723	0.737
Molgula spp.	0.68	0.747
Molgula spp.	0.633	0.758
Molgula spp.	0.584	0.768
Molgula spp.	0.535	0.778
Molgula spp.	0.373	0.788
Molgula spp.	1	0.798
Molgula spp.	1	0.808
Molgula spp.	1	0.818
Molgula spp.	1	0.828
Molgula spp.	1	0.838
Molgula spp.	1	0.848
Molgula spp.	1	0.859
Molgula spp.	1	0.869
Molgula spp.	1	0.879
Molgula spp.	1	0.889
Molgula spp.	1	0.899
Molgula spp.	1	0.909
Molgula spp.	1	0.919
Molgula spp.	1	0.929
Molgula spp.	1	0.939
Molgula spp.	1	0.949
Molgula spp.	1	0.96
Molgula spp.	1	0.97
Molgula spp.	1	0.98
Molgula spp.	1	0.99
Molgula spp.	1	1
Ascidia spp.	0.246	0
Ascidia spp.	0.449	0.01
Ascidia spp.	0.5	0.02
Ascidia spp.	0.546	0.03
Ascidia spp.	0.567	0.04
Ascidia spp.	0.592	0.051
Ascidia spp.	0.61	0.061
Ascidia spp.	0.628	0.071
Ascidia spp.	0.635	0.081
Ascidia spp.	0.631	0.091
Ascidia spp.	0.637	0.101
Ascidia spp.	0.641	0.111
Ascidia spp.	0.651	0.121
Ascidia spp.	0.654	0.131
Ascidia spp.	0.661	0.141
Ascidia spp.	0.656	0.152
Ascidia spp.	0.662	0.162
Ascidia spp.	0.679	0.172
Ascidia spp.	0.686	0.182
Ascidia spp.	0.692	0.192
Ascidia spp.	0.693	0.202
Ascidia spp.	0.701	0.212
Ascidia spp.	0.714	0.222
Ascidia spp.	0.726	0.232
Ascidia spp.	0.733	0.242
Ascidia spp.	0.743	0.253
Ascidia spp.	0.756	0.263
Ascidia spp.	0.764	0.273
Ascidia spp.	0.768	0.283
Ascidia spp.	0.773	0.293
Ascidia spp.	0.782	0.303
Ascidia spp.	0.781	0.313
Ascidia spp.	0.78	0.323
Ascidia spp.	0.78	0.333
Ascidia spp.	0.779	0.343
Ascidia spp.	0.779	0.354
Ascidia spp.	0.778	0.364
Ascidia spp.	0.778	0.374
Ascidia spp.	0.788	0.384
Ascidia spp.	0.786	0.394
Ascidia spp.	0.785	0.404
Ascidia spp.	0.785	0.414
Ascidia spp.	0.784	0.424
Ascidia spp.	0.784	0.434
Ascidia spp.	0.783	0.444
Ascidia spp.	0.783	0.455
Ascidia spp.	0.787	0.465
Ascidia spp.	0.792	0.475
Ascidia spp.	0.794	0.485
Ascidia spp.	0.792	0.495
Ascidia spp.	0.792	0.505
Ascidia spp.	0.797	0.515
Ascidia spp.	0.803	0.525
Ascidia spp.	0.808	0.535
Ascidia spp.	0.814	0.545
Ascidia spp.	0.819	0.556
Ascidia spp.	0.818	0.566
Ascidia spp.	0.845	0.576
Ascidia spp.	0.844	0.586
Ascidia spp.	0.843	0.596
Ascidia spp.	0.843	0.606
Ascidia spp.	0.857	0.616
Ascidia spp.	0.856	0.626
Ascidia spp.	0.856	0.636
Ascidia spp.	0.855	0.646
Ascidia spp.	0.855	0.657
Ascidia spp.	0.86	0.667
Ascidia spp.	0.885	0.677
Ascidia spp.	0.886	0.687
Ascidia spp.	0.886	0.697
Ascidia spp.	0.901	0.707
Ascidia spp.	0.912	0.717
Ascidia spp.	0.92	0.727
Ascidia spp.	0.919	0.737
Ascidia spp.	0.937	0.747
Ascidia spp.	0.936	0.758
Ascidia spp.	0.934	0.768
Ascidia spp.	0.933	0.778
Ascidia spp.	0.93	0.788
Ascidia spp.	0.929	0.798
Ascidia spp.	0.929	0.808
Ascidia spp.	0.939	0.818
Ascidia spp.	0.95	0.828
Ascidia spp.	0.948	0.838
Ascidia spp.	0.971	0.848
Ascidia spp.	0.97	0.859
Ascidia spp.	0.998	0.869
Ascidia spp.	1	0.879
Ascidia spp.	1	0.889
Ascidia spp.	1	0.899
Ascidia spp.	1	0.909
Ascidia spp.	1	0.919
Ascidia spp.	1	0.929
Ascidia spp.	1	0.939
Ascidia spp.	1	0.949
Ascidia spp.	1	0.96
Ascidia spp.	1	0.97
Ascidia spp.	1	0.98
Ascidia spp.	1	0.99
Ascidia spp.	1	1
Ciona intestinalis	0.104	0
Ciona intestinalis	0.194	0.01
Ciona intestinalis	0.236	0.02
Ciona intestinalis	0.269	0.03
Ciona intestinalis	0.292	0.04
Ciona intestinalis	0.324	0.051
Ciona intestinalis	0.358	0.061
Ciona intestinalis	0.37	0.071
Ciona intestinalis	0.382	0.081
Ciona intestinalis	0.393	0.091
Ciona intestinalis	0.403	0.101
Ciona intestinalis	0.413	0.111
Ciona intestinalis	0.421	0.121
Ciona intestinalis	0.426	0.131
Ciona intestinalis	0.429	0.141
Ciona intestinalis	0.437	0.152
Ciona intestinalis	0.438	0.162
Ciona intestinalis	0.447	0.172
Ciona intestinalis	0.458	0.182
Ciona intestinalis	0.464	0.192
Ciona intestinalis	0.475	0.202
Ciona intestinalis	0.485	0.212
Ciona intestinalis	0.499	0.222
Ciona intestinalis	0.506	0.232
Ciona intestinalis	0.517	0.242
Ciona intestinalis	0.53	0.253
Ciona intestinalis	0.532	0.263
Ciona intestinalis	0.534	0.273
Ciona intestinalis	0.534	0.283
Ciona intestinalis	0.538	0.293
Ciona intestinalis	0.543	0.303
Ciona intestinalis	0.549	0.313
Ciona intestinalis	0.552	0.323
Ciona intestinalis	0.556	0.333
Ciona intestinalis	0.561	0.343
Ciona intestinalis	0.568	0.354
Ciona intestinalis	0.576	0.364
Ciona intestinalis	0.577	0.374
Ciona intestinalis	0.587	0.384
Ciona intestinalis	0.593	0.394
Ciona intestinalis	0.604	0.404
Ciona intestinalis	0.613	0.414
Ciona intestinalis	0.614	0.424
Ciona intestinalis	0.618	0.434
Ciona intestinalis	0.626	0.444
Ciona intestinalis	0.634	0.455
Ciona intestinalis	0.637	0.465
Ciona intestinalis	0.637	0.475
Ciona intestinalis	0.64	0.485
Ciona intestinalis	0.643	0.495
Ciona intestinalis	0.645	0.505
Ciona intestinalis	0.654	0.515
Ciona intestinalis	0.663	0.525
Ciona intestinalis	0.659	0.535
Ciona intestinalis	0.661	0.545
Ciona intestinalis	0.664	0.556
Ciona intestinalis	0.673	0.566
Ciona intestinalis	0.67	0.576
Ciona intestinalis	0.674	0.586
Ciona intestinalis	0.688	0.596
Ciona intestinalis	0.703	0.606
Ciona intestinalis	0.706	0.616
Ciona intestinalis	0.708	0.626
Ciona intestinalis	0.719	0.636
Ciona intestinalis	0.724	0.646
Ciona intestinalis	0.721	0.657
Ciona intestinalis	0.732	0.667
Ciona intestinalis	0.754	0.677
Ciona intestinalis	0.75	0.687
Ciona intestinalis	0.748	0.697
Ciona intestinalis	0.743	0.707
Ciona intestinalis	0.763	0.717
Ciona intestinalis	0.783	0.727
Ciona intestinalis	0.789	0.737
Ciona intestinalis	0.794	0.747
Ciona intestinalis	0.789	0.758
Ciona intestinalis	0.796	0.768
Ciona intestinalis	0.801	0.778
Ciona intestinalis	0.831	0.788
Ciona intestinalis	0.838	0.798
Ciona intestinalis	0.835	0.808
Ciona intestinalis	0.852	0.818
Ciona intestinalis	0.874	0.828
Ciona intestinalis	0.852	0.838
Ciona intestinalis	0.847	0.848
Ciona intestinalis	0.856	0.859
Ciona intestinalis	0.839	0.869
Ciona intestinalis	0.815	0.879
Ciona intestinalis	0.922	0.889
Ciona intestinalis	0.936	0.899
Ciona intestinalis	0.92	0.909
Ciona intestinalis	1	0.919
Ciona intestinalis	1	0.929
Ciona intestinalis	1	0.939
Ciona intestinalis	1	0.949
Ciona intestinalis	1	0.96
Ciona intestinalis	1	0.97
Ciona intestinalis	1	0.98
Ciona intestinalis	1	0.99
Ciona intestinalis	1	1
Porania pulvillus	0.222	0
Porania pulvillus	0.688	0.01
Porania pulvillus	0.725	0.02
Porania pulvillus	0.751	0.03
Porania pulvillus	0.756	0.04
Porania pulvillus	0.76	0.051
Porania pulvillus	0.764	0.061
Porania pulvillus	0.769	0.071
Porania pulvillus	0.773	0.081
Porania pulvillus	0.777	0.091
Porania pulvillus	0.781	0.101
Porania pulvillus	0.786	0.111
Porania pulvillus	0.79	0.121
Porania pulvillus	0.794	0.131
Porania pulvillus	0.799	0.141
Porania pulvillus	0.803	0.152
Porania pulvillus	0.807	0.162
Porania pulvillus	0.812	0.172
Porania pulvillus	0.816	0.182
Porania pulvillus	0.82	0.192
Porania pulvillus	0.824	0.202
Porania pulvillus	0.829	0.212
Porania pulvillus	0.833	0.222
Porania pulvillus	0.837	0.232
Porania pulvillus	0.842	0.242
Porania pulvillus	0.846	0.253
Porania pulvillus	0.85	0.263
Porania pulvillus	0.854	0.273
Porania pulvillus	0.858	0.283
Porania pulvillus	0.86	0.293
Porania pulvillus	0.863	0.303
Porania pulvillus	0.865	0.313
Porania pulvillus	0.868	0.323
Porania pulvillus	0.87	0.333
Porania pulvillus	0.872	0.343
Porania pulvillus	0.875	0.354
Porania pulvillus	0.877	0.364
Porania pulvillus	0.88	0.374
Porania pulvillus	0.882	0.384
Porania pulvillus	0.884	0.394
Porania pulvillus	0.887	0.404
Porania pulvillus	0.889	0.414
Porania pulvillus	0.892	0.424
Porania pulvillus	0.894	0.434
Porania pulvillus	0.896	0.444
Porania pulvillus	0.899	0.455
Porania pulvillus	0.901	0.465
Porania pulvillus	0.904	0.475
Porania pulvillus	0.906	0.485
Porania pulvillus	0.908	0.495
Porania pulvillus	0.911	0.505
Porania pulvillus	0.913	0.515
Porania pulvillus	0.915	0.525
Porania pulvillus	0.918	0.535
Porania pulvillus	0.92	0.545
Porania pulvillus	0.923	0.556
Porania pulvillus	0.925	0.566
Porania pulvillus	0.927	0.576
Porania pulvillus	0.93	0.586
Porania pulvillus	0.932	0.596
Porania pulvillus	0.935	0.606
Porania pulvillus	0.937	0.616
Porania pulvillus	0.939	0.626
Porania pulvillus	0.942	0.636
Porania pulvillus	0.944	0.646
Porania pulvillus	0.947	0.657
Porania pulvillus	0.949	0.667
Porania pulvillus	0.951	0.677
Porania pulvillus	0.954	0.687
Porania pulvillus	0.956	0.697
Porania pulvillus	0.959	0.707
Porania pulvillus	0.961	0.717
Porania pulvillus	0.963	0.727
Porania pulvillus	0.966	0.737
Porania pulvillus	0.968	0.747
Porania pulvillus	0.971	0.758
Porania pulvillus	0.973	0.768
Porania pulvillus	0.975	0.778
Porania pulvillus	0.978	0.788
Porania pulvillus	0.98	0.798
Porania pulvillus	0.983	0.808
Porania pulvillus	0.985	0.818
Porania pulvillus	0.987	0.828
Porania pulvillus	0.99	0.838
Porania pulvillus	0.992	0.848
Porania pulvillus	0.994	0.859
Porania pulvillus	0.997	0.869
Porania pulvillus	0.999	0.879
Porania pulvillus	1	0.889
Porania pulvillus	1	0.899
Porania pulvillus	1	0.909
Porania pulvillus	1	0.919
Porania pulvillus	1	0.929
Porania pulvillus	1	0.939
Porania pulvillus	1	0.949
Porania pulvillus	1	0.96
Porania pulvillus	1	0.97
Porania pulvillus	1	0.98
Porania pulvillus	1	0.99
Porania pulvillus	1	1
Acesta excavata	0.338	0
Acesta excavata	0.723	0.01
Acesta excavata	0.751	0.02
Acesta excavata	0.761	0.03
Acesta excavata	0.772	0.04
Acesta excavata	0.779	0.051
Acesta excavata	0.786	0.061
Acesta excavata	0.793	0.071
Acesta excavata	0.79	0.081
Acesta excavata	0.804	0.091
Acesta excavata	0.821	0.101
Acesta excavata	0.832	0.111
Acesta excavata	0.841	0.121
Acesta excavata	0.847	0.131
Acesta excavata	0.854	0.141
Acesta excavata	0.86	0.152
Acesta excavata	0.866	0.162
Acesta excavata	0.866	0.172
Acesta excavata	0.866	0.182
Acesta excavata	0.865	0.192
Acesta excavata	0.865	0.202
Acesta excavata	0.864	0.212
Acesta excavata	0.864	0.222
Acesta excavata	0.863	0.232
Acesta excavata	0.863	0.242
Acesta excavata	0.862	0.253
Acesta excavata	0.862	0.263
Acesta excavata	0.862	0.273
Acesta excavata	0.862	0.283
Acesta excavata	0.861	0.293
Acesta excavata	0.861	0.303
Acesta excavata	0.861	0.313
Acesta excavata	0.861	0.323
Acesta excavata	0.861	0.333
Acesta excavata	0.861	0.343
Acesta excavata	0.86	0.354
Acesta excavata	0.86	0.364
Acesta excavata	0.86	0.374
Acesta excavata	0.86	0.384
Acesta excavata	0.86	0.394
Acesta excavata	0.86	0.404
Acesta excavata	0.859	0.414
Acesta excavata	0.859	0.424
Acesta excavata	0.859	0.434
Acesta excavata	0.859	0.444
Acesta excavata	0.859	0.455
Acesta excavata	0.858	0.465
Acesta excavata	0.858	0.475
Acesta excavata	0.858	0.485
Acesta excavata	0.858	0.495
Acesta excavata	0.858	0.505
Acesta excavata	0.858	0.515
Acesta excavata	0.857	0.525
Acesta excavata	0.857	0.535
Acesta excavata	0.856	0.545
Acesta excavata	0.854	0.556
Acesta excavata	0.852	0.566
Acesta excavata	0.85	0.576
Acesta excavata	0.848	0.586
Acesta excavata	0.847	0.596
Acesta excavata	0.855	0.606
Acesta excavata	0.865	0.616
Acesta excavata	0.876	0.626
Acesta excavata	0.89	0.636
Acesta excavata	0.906	0.646
Acesta excavata	0.916	0.657
Acesta excavata	0.913	0.667
Acesta excavata	0.911	0.677
Acesta excavata	0.911	0.687
Acesta excavata	0.919	0.697
Acesta excavata	0.927	0.707
Acesta excavata	0.935	0.717
Acesta excavata	0.942	0.727
Acesta excavata	0.95	0.737
Acesta excavata	0.97	0.747
Acesta excavata	0.996	0.758
Acesta excavata	1	0.768
Acesta excavata	1	0.778
Acesta excavata	1	0.788
Acesta excavata	1	0.798
Acesta excavata	1	0.808
Acesta excavata	1	0.818
Acesta excavata	1	0.828
Acesta excavata	1	0.838
Acesta excavata	1	0.848
Acesta excavata	1	0.859
Acesta excavata	1	0.869
Acesta excavata	1	0.879
Acesta excavata	1	0.889
Acesta excavata	1	0.899
Acesta excavata	1	0.909
Acesta excavata	1	0.919
Acesta excavata	1	0.929
Acesta excavata	1	0.939
Acesta excavata	1	0.949
Acesta excavata	1	0.96
Acesta excavata	1	0.97
Acesta excavata	1	0.98
Acesta excavata	1	0.99
Acesta excavata	1	1
Actiniidae	0.43	0
Actiniidae	0.612	0.01
Actiniidae	0.645	0.02
Actiniidae	0.662	0.03
Actiniidae	0.667	0.04
Actiniidae	0.674	0.051
Actiniidae	0.684	0.061
Actiniidae	0.692	0.071
Actiniidae	0.696	0.081
Actiniidae	0.701	0.091
Actiniidae	0.708	0.101
Actiniidae	0.714	0.111
Actiniidae	0.718	0.121
Actiniidae	0.721	0.131
Actiniidae	0.728	0.141
Actiniidae	0.733	0.152
Actiniidae	0.737	0.162
Actiniidae	0.741	0.172
Actiniidae	0.744	0.182
Actiniidae	0.748	0.192
Actiniidae	0.751	0.202
Actiniidae	0.75	0.212
Actiniidae	0.755	0.222
Actiniidae	0.758	0.232
Actiniidae	0.76	0.242
Actiniidae	0.76	0.253
Actiniidae	0.763	0.263
Actiniidae	0.763	0.273
Actiniidae	0.762	0.283
Actiniidae	0.766	0.293
Actiniidae	0.768	0.303
Actiniidae	0.768	0.313
Actiniidae	0.77	0.323
Actiniidae	0.772	0.333
Actiniidae	0.775	0.343
Actiniidae	0.776	0.354
Actiniidae	0.779	0.364
Actiniidae	0.78	0.374
Actiniidae	0.779	0.384
Actiniidae	0.781	0.394
Actiniidae	0.782	0.404
Actiniidae	0.783	0.414
Actiniidae	0.783	0.424
Actiniidae	0.783	0.434
Actiniidae	0.782	0.444
Actiniidae	0.785	0.455
Actiniidae	0.788	0.465
Actiniidae	0.787	0.475
Actiniidae	0.789	0.485
Actiniidae	0.79	0.495
Actiniidae	0.79	0.505
Actiniidae	0.789	0.515
Actiniidae	0.788	0.525
Actiniidae	0.791	0.535
Actiniidae	0.792	0.545
Actiniidae	0.796	0.556
Actiniidae	0.797	0.566
Actiniidae	0.801	0.576
Actiniidae	0.802	0.586
Actiniidae	0.805	0.596
Actiniidae	0.804	0.606
Actiniidae	0.805	0.616
Actiniidae	0.812	0.626
Actiniidae	0.813	0.636
Actiniidae	0.814	0.646
Actiniidae	0.817	0.657
Actiniidae	0.818	0.667
Actiniidae	0.816	0.677
Actiniidae	0.816	0.687
Actiniidae	0.818	0.697
Actiniidae	0.823	0.707
Actiniidae	0.828	0.717
Actiniidae	0.831	0.727
Actiniidae	0.836	0.737
Actiniidae	0.839	0.747
Actiniidae	0.842	0.758
Actiniidae	0.847	0.768
Actiniidae	0.854	0.778
Actiniidae	0.858	0.788
Actiniidae	0.861	0.798
Actiniidae	0.872	0.808
Actiniidae	0.876	0.818
Actiniidae	0.889	0.828
Actiniidae	0.898	0.838
Actiniidae	0.909	0.848
Actiniidae	0.914	0.859
Actiniidae	0.928	0.869
Actiniidae	0.935	0.879
Actiniidae	0.951	0.889
Actiniidae	0.945	0.899
Actiniidae	0.942	0.909
Actiniidae	0.967	0.919
Actiniidae	1	0.929
Actiniidae	1	0.939
Actiniidae	1	0.949
Actiniidae	1	0.96
Actiniidae	1	0.97
Actiniidae	1	0.98
Actiniidae	1	0.99
Actiniidae	1	1
Munida spp.	0.654	0
Munida spp.	0.827	0.01
Munida spp.	0.862	0.02
Munida spp.	0.906	0.03
Munida spp.	0.914	0.04
Munida spp.	0.916	0.051
Munida spp.	0.919	0.061
Munida spp.	0.922	0.071
Munida spp.	0.925	0.081
Munida spp.	0.929	0.091
Munida spp.	0.933	0.101
Munida spp.	0.937	0.111
Munida spp.	0.941	0.121
Munida spp.	0.946	0.131
Munida spp.	0.963	0.141
Munida spp.	0.964	0.152
Munida spp.	0.965	0.162
Munida spp.	0.966	0.172
Munida spp.	0.968	0.182
Munida spp.	0.969	0.192
Munida spp.	0.97	0.202
Munida spp.	0.971	0.212
Munida spp.	0.973	0.222
Munida spp.	0.974	0.232
Munida spp.	0.975	0.242
Munida spp.	0.976	0.253
Munida spp.	0.977	0.263
Munida spp.	0.979	0.273
Munida spp.	0.98	0.283
Munida spp.	0.981	0.293
Munida spp.	0.983	0.303
Munida spp.	0.986	0.313
Munida spp.	0.988	0.323
Munida spp.	0.99	0.333
Munida spp.	0.992	0.343
Munida spp.	0.994	0.354
Munida spp.	0.996	0.364
Munida spp.	0.998	0.374
Munida spp.	1	0.384
Munida spp.	1	0.394
Munida spp.	1	0.404
Munida spp.	1	0.414
Munida spp.	1	0.424
Munida spp.	1	0.434
Munida spp.	1	0.444
Munida spp.	1	0.455
Munida spp.	1	0.465
Munida spp.	1	0.475
Munida spp.	1	0.485
Munida spp.	1	0.495
Munida spp.	1	0.505
Munida spp.	1	0.515
Munida spp.	1	0.525
Munida spp.	1	0.535
Munida spp.	1	0.545
Munida spp.	1	0.556
Munida spp.	1	0.566
Munida spp.	1	0.576
Munida spp.	1	0.586
Munida spp.	1	0.596
Munida spp.	1	0.606
Munida spp.	1	0.616
Munida spp.	1	0.626
Munida spp.	1	0.636
Munida spp.	1	0.646
Munida spp.	1	0.657
Munida spp.	1	0.667
Munida spp.	1	0.677
Munida spp.	1	0.687
Munida spp.	1	0.697
Munida spp.	1	0.707
Munida spp.	1	0.717
Munida spp.	1	0.727
Munida spp.	1	0.737
Munida spp.	1	0.747
Munida spp.	1	0.758
Munida spp.	1	0.768
Munida spp.	1	0.778
Munida spp.	1	0.788
Munida spp.	1	0.798
Munida spp.	1	0.808
Munida spp.	1	0.818
Munida spp.	1	0.828
Munida spp.	1	0.838
Munida spp.	1	0.848
Munida spp.	1	0.859
Munida spp.	1	0.869
Munida spp.	1	0.879
Munida spp.	1	0.889
Munida spp.	1	0.899
Munida spp.	1	0.909
Munida spp.	1	0.919
Munida spp.	1	0.929
Munida spp.	1	0.939
Munida spp.	1	0.949
Munida spp.	1	0.96
Munida spp.	1	0.97
Munida spp.	1	0.98
Munida spp.	1	0.99
Munida spp.	1	1
Phakellia ventilabrum	0.199	0
Phakellia ventilabrum	0.465	0.01
Phakellia ventilabrum	0.539	0.02
Phakellia ventilabrum	0.576	0.03
Phakellia ventilabrum	0.605	0.04
Phakellia ventilabrum	0.609	0.051
Phakellia ventilabrum	0.613	0.061
Phakellia ventilabrum	0.617	0.071
Phakellia ventilabrum	0.621	0.081
Phakellia ventilabrum	0.633	0.091
Phakellia ventilabrum	0.656	0.101
Phakellia ventilabrum	0.682	0.111
Phakellia ventilabrum	0.688	0.121
Phakellia ventilabrum	0.695	0.131
Phakellia ventilabrum	0.72	0.141
Phakellia ventilabrum	0.722	0.152
Phakellia ventilabrum	0.724	0.162
Phakellia ventilabrum	0.725	0.172
Phakellia ventilabrum	0.727	0.182
Phakellia ventilabrum	0.729	0.192
Phakellia ventilabrum	0.731	0.202
Phakellia ventilabrum	0.733	0.212
Phakellia ventilabrum	0.735	0.222
Phakellia ventilabrum	0.737	0.232
Phakellia ventilabrum	0.739	0.242
Phakellia ventilabrum	0.741	0.253
Phakellia ventilabrum	0.745	0.263
Phakellia ventilabrum	0.758	0.273
Phakellia ventilabrum	0.767	0.283
Phakellia ventilabrum	0.77	0.293
Phakellia ventilabrum	0.772	0.303
Phakellia ventilabrum	0.775	0.313
Phakellia ventilabrum	0.777	0.323
Phakellia ventilabrum	0.779	0.333
Phakellia ventilabrum	0.782	0.343
Phakellia ventilabrum	0.784	0.354
Phakellia ventilabrum	0.787	0.364
Phakellia ventilabrum	0.789	0.374
Phakellia ventilabrum	0.792	0.384
Phakellia ventilabrum	0.798	0.394
Phakellia ventilabrum	0.814	0.404
Phakellia ventilabrum	0.82	0.414
Phakellia ventilabrum	0.818	0.424
Phakellia ventilabrum	0.816	0.434
Phakellia ventilabrum	0.814	0.444
Phakellia ventilabrum	0.814	0.455
Phakellia ventilabrum	0.813	0.465
Phakellia ventilabrum	0.813	0.475
Phakellia ventilabrum	0.812	0.485
Phakellia ventilabrum	0.812	0.495
Phakellia ventilabrum	0.811	0.505
Phakellia ventilabrum	0.811	0.515
Phakellia ventilabrum	0.81	0.525
Phakellia ventilabrum	0.81	0.535
Phakellia ventilabrum	0.809	0.545
Phakellia ventilabrum	0.809	0.556
Phakellia ventilabrum	0.808	0.566
Phakellia ventilabrum	0.808	0.576
Phakellia ventilabrum	0.807	0.586
Phakellia ventilabrum	0.806	0.596
Phakellia ventilabrum	0.805	0.606
Phakellia ventilabrum	0.803	0.616
Phakellia ventilabrum	0.802	0.626
Phakellia ventilabrum	0.801	0.636
Phakellia ventilabrum	0.798	0.646
Phakellia ventilabrum	0.791	0.657
Phakellia ventilabrum	0.789	0.667
Phakellia ventilabrum	0.787	0.677
Phakellia ventilabrum	0.785	0.687
Phakellia ventilabrum	0.783	0.697
Phakellia ventilabrum	0.792	0.707
Phakellia ventilabrum	0.805	0.717
Phakellia ventilabrum	0.817	0.727
Phakellia ventilabrum	0.853	0.737
Phakellia ventilabrum	0.856	0.747
Phakellia ventilabrum	0.865	0.758
Phakellia ventilabrum	0.873	0.768
Phakellia ventilabrum	0.882	0.778
Phakellia ventilabrum	0.89	0.788
Phakellia ventilabrum	0.893	0.798
Phakellia ventilabrum	0.891	0.808
Phakellia ventilabrum	0.887	0.818
Phakellia ventilabrum	0.904	0.828
Phakellia ventilabrum	0.936	0.838
Phakellia ventilabrum	0.99	0.848
Phakellia ventilabrum	1	0.859
Phakellia ventilabrum	1	0.869
Phakellia ventilabrum	1	0.879
Phakellia ventilabrum	1	0.889
Phakellia ventilabrum	1	0.899
Phakellia ventilabrum	1	0.909
Phakellia ventilabrum	1	0.919
Phakellia ventilabrum	1	0.929
Phakellia ventilabrum	1	0.939
Phakellia ventilabrum	1	0.949
Phakellia ventilabrum	1	0.96
Phakellia ventilabrum	1	0.97
Phakellia ventilabrum	1	0.98
Phakellia ventilabrum	1	0.99
Phakellia ventilabrum	1	1
Lithodes maja	0.488	0
Lithodes maja	0.912	0.01
Lithodes maja	0.955	0.02
Lithodes maja	0.956	0.03
Lithodes maja	0.957	0.04
Lithodes maja	0.958	0.051
Lithodes maja	0.96	0.061
Lithodes maja	0.961	0.071
Lithodes maja	0.962	0.081
Lithodes maja	0.963	0.091
Lithodes maja	0.964	0.101
Lithodes maja	0.965	0.111
Lithodes maja	0.966	0.121
Lithodes maja	0.967	0.131
Lithodes maja	0.968	0.141
Lithodes maja	0.969	0.152
Lithodes maja	0.971	0.162
Lithodes maja	0.972	0.172
Lithodes maja	0.973	0.182
Lithodes maja	0.974	0.192
Lithodes maja	0.975	0.202
Lithodes maja	0.976	0.212
Lithodes maja	0.977	0.222
Lithodes maja	0.978	0.232
Lithodes maja	0.979	0.242
Lithodes maja	0.98	0.253
Lithodes maja	0.982	0.263
Lithodes maja	0.983	0.273
Lithodes maja	0.984	0.283
Lithodes maja	0.985	0.293
Lithodes maja	0.986	0.303
Lithodes maja	0.987	0.313
Lithodes maja	0.988	0.323
Lithodes maja	0.989	0.333
Lithodes maja	0.99	0.343
Lithodes maja	0.991	0.354
Lithodes maja	0.993	0.364
Lithodes maja	0.994	0.374
Lithodes maja	0.995	0.384
Lithodes maja	0.996	0.394
Lithodes maja	0.997	0.404
Lithodes maja	0.998	0.414
Lithodes maja	0.999	0.424
Lithodes maja	1	0.434
Lithodes maja	1	0.444
Lithodes maja	1	0.455
Lithodes maja	1	0.465
Lithodes maja	1	0.475
Lithodes maja	1	0.485
Lithodes maja	1	0.495
Lithodes maja	1	0.505
Lithodes maja	1	0.515
Lithodes maja	1	0.525
Lithodes maja	1	0.535
Lithodes maja	1	0.545
Lithodes maja	1	0.556
Lithodes maja	1	0.566
Lithodes maja	1	0.576
Lithodes maja	1	0.586
Lithodes maja	1	0.596
Lithodes maja	1	0.606
Lithodes maja	1	0.616
Lithodes maja	1	0.626
Lithodes maja	1	0.636
Lithodes maja	1	0.646
Lithodes maja	1	0.657
Lithodes maja	1	0.667
Lithodes maja	1	0.677
Lithodes maja	1	0.687
Lithodes maja	1	0.697
Lithodes maja	1	0.707
Lithodes maja	1	0.717
Lithodes maja	1	0.727
Lithodes maja	1	0.737
Lithodes maja	1	0.747
Lithodes maja	1	0.758
Lithodes maja	1	0.768
Lithodes maja	1	0.778
Lithodes maja	1	0.788
Lithodes maja	1	0.798
Lithodes maja	1	0.808
Lithodes maja	1	0.818
Lithodes maja	1	0.828
Lithodes maja	1	0.838
Lithodes maja	1	0.848
Lithodes maja	1	0.859
Lithodes maja	1	0.869
Lithodes maja	1	0.879
Lithodes maja	1	0.889
Lithodes maja	1	0.899
Lithodes maja	1	0.909
Lithodes maja	1	0.919
Lithodes maja	1	0.929
Lithodes maja	1	0.939
Lithodes maja	1	0.949
Lithodes maja	1	0.96
Lithodes maja	1	0.97
Lithodes maja	1	0.98
Lithodes maja	1	0.99
Lithodes maja	1	1
Caryophyllia smithii	0.101	0
Caryophyllia smithii	0.197	0.01
Caryophyllia smithii	0.25	0.02
Caryophyllia smithii	0.298	0.03
Caryophyllia smithii	0.329	0.04
Caryophyllia smithii	0.351	0.051
Caryophyllia smithii	0.371	0.061
Caryophyllia smithii	0.388	0.071
Caryophyllia smithii	0.408	0.081
Caryophyllia smithii	0.426	0.091
Caryophyllia smithii	0.439	0.101
Caryophyllia smithii	0.455	0.111
Caryophyllia smithii	0.466	0.121
Caryophyllia smithii	0.477	0.131
Caryophyllia smithii	0.486	0.141
Caryophyllia smithii	0.503	0.152
Caryophyllia smithii	0.51	0.162
Caryophyllia smithii	0.524	0.172
Caryophyllia smithii	0.531	0.182
Caryophyllia smithii	0.539	0.192
Caryophyllia smithii	0.548	0.202
Caryophyllia smithii	0.556	0.212
Caryophyllia smithii	0.569	0.222
Caryophyllia smithii	0.583	0.232
Caryophyllia smithii	0.598	0.242
Caryophyllia smithii	0.598	0.253
Caryophyllia smithii	0.605	0.263
Caryophyllia smithii	0.619	0.273
Caryophyllia smithii	0.628	0.283
Caryophyllia smithii	0.643	0.293
Caryophyllia smithii	0.644	0.303
Caryophyllia smithii	0.656	0.313
Caryophyllia smithii	0.663	0.323
Caryophyllia smithii	0.689	0.333
Caryophyllia smithii	0.698	0.343
Caryophyllia smithii	0.71	0.354
Caryophyllia smithii	0.723	0.364
Caryophyllia smithii	0.735	0.374
Caryophyllia smithii	0.744	0.384
Caryophyllia smithii	0.747	0.394
Caryophyllia smithii	0.755	0.404
Caryophyllia smithii	0.764	0.414
Caryophyllia smithii	0.789	0.424
Caryophyllia smithii	0.799	0.434
Caryophyllia smithii	0.816	0.444
Caryophyllia smithii	0.821	0.455
Caryophyllia smithii	0.819	0.465
Caryophyllia smithii	0.821	0.475
Caryophyllia smithii	0.831	0.485
Caryophyllia smithii	0.847	0.495
Caryophyllia smithii	0.861	0.505
Caryophyllia smithii	0.871	0.515
Caryophyllia smithii	0.863	0.525
Caryophyllia smithii	0.866	0.535
Caryophyllia smithii	0.868	0.545
Caryophyllia smithii	0.871	0.556
Caryophyllia smithii	0.872	0.566
Caryophyllia smithii	0.873	0.576
Caryophyllia smithii	0.877	0.586
Caryophyllia smithii	0.874	0.596
Caryophyllia smithii	0.899	0.606
Caryophyllia smithii	0.91	0.616
Caryophyllia smithii	0.922	0.626
Caryophyllia smithii	0.919	0.636
Caryophyllia smithii	0.945	0.646
Caryophyllia smithii	0.963	0.657
Caryophyllia smithii	0.978	0.667
Caryophyllia smithii	0.976	0.677
Caryophyllia smithii	0.973	0.687
Caryophyllia smithii	0.971	0.697
Caryophyllia smithii	1	0.707
Caryophyllia smithii	1	0.717
Caryophyllia smithii	1	0.727
Caryophyllia smithii	1	0.737
Caryophyllia smithii	1	0.747
Caryophyllia smithii	1	0.758
Caryophyllia smithii	1	0.768
Caryophyllia smithii	1	0.778
Caryophyllia smithii	1	0.788
Caryophyllia smithii	1	0.798
Caryophyllia smithii	1	0.808
Caryophyllia smithii	1	0.818
Caryophyllia smithii	1	0.828
Caryophyllia smithii	1	0.838
Caryophyllia smithii	1	0.848
Caryophyllia smithii	1	0.859
Caryophyllia smithii	1	0.869
Caryophyllia smithii	1	0.879
Caryophyllia smithii	1	0.889
Caryophyllia smithii	1	0.899
Caryophyllia smithii	1	0.909
Caryophyllia smithii	1	0.919
Caryophyllia smithii	1	0.929
Caryophyllia smithii	1	0.939
Caryophyllia smithii	1	0.949
Caryophyllia smithii	1	0.96
Caryophyllia smithii	1	0.97
Caryophyllia smithii	1	0.98
Caryophyllia smithii	1	0.99
Caryophyllia smithii	1	1
Alcyonium digitatum	0.181	0
Alcyonium digitatum	0.347	0.01
Alcyonium digitatum	0.405	0.02
Alcyonium digitatum	0.424	0.03
Alcyonium digitatum	0.446	0.04
Alcyonium digitatum	0.473	0.051
Alcyonium digitatum	0.501	0.061
Alcyonium digitatum	0.522	0.071
Alcyonium digitatum	0.536	0.081
Alcyonium digitatum	0.547	0.091
Alcyonium digitatum	0.547	0.101
Alcyonium digitatum	0.559	0.111
Alcyonium digitatum	0.563	0.121
Alcyonium digitatum	0.571	0.131
Alcyonium digitatum	0.585	0.141
Alcyonium digitatum	0.595	0.152
Alcyonium digitatum	0.605	0.162
Alcyonium digitatum	0.605	0.172
Alcyonium digitatum	0.607	0.182
Alcyonium digitatum	0.608	0.192
Alcyonium digitatum	0.616	0.202
Alcyonium digitatum	0.634	0.212
Alcyonium digitatum	0.657	0.222
Alcyonium digitatum	0.661	0.232
Alcyonium digitatum	0.662	0.242
Alcyonium digitatum	0.676	0.253
Alcyonium digitatum	0.684	0.263
Alcyonium digitatum	0.687	0.273
Alcyonium digitatum	0.693	0.283
Alcyonium digitatum	0.705	0.293
Alcyonium digitatum	0.706	0.303
Alcyonium digitatum	0.725	0.313
Alcyonium digitatum	0.73	0.323
Alcyonium digitatum	0.744	0.333
Alcyonium digitatum	0.751	0.343
Alcyonium digitatum	0.755	0.354
Alcyonium digitatum	0.759	0.364
Alcyonium digitatum	0.759	0.374
Alcyonium digitatum	0.757	0.384
Alcyonium digitatum	0.762	0.394
Alcyonium digitatum	0.761	0.404
Alcyonium digitatum	0.765	0.414
Alcyonium digitatum	0.77	0.424
Alcyonium digitatum	0.774	0.434
Alcyonium digitatum	0.776	0.444
Alcyonium digitatum	0.777	0.455
Alcyonium digitatum	0.784	0.465
Alcyonium digitatum	0.791	0.475
Alcyonium digitatum	0.79	0.485
Alcyonium digitatum	0.79	0.495
Alcyonium digitatum	0.789	0.505
Alcyonium digitatum	0.795	0.515
Alcyonium digitatum	0.797	0.525
Alcyonium digitatum	0.805	0.535
Alcyonium digitatum	0.838	0.545
Alcyonium digitatum	0.861	0.556
Alcyonium digitatum	0.863	0.566
Alcyonium digitatum	0.869	0.576
Alcyonium digitatum	0.88	0.586
Alcyonium digitatum	0.879	0.596
Alcyonium digitatum	0.878	0.606
Alcyonium digitatum	0.89	0.616
Alcyonium digitatum	0.896	0.626
Alcyonium digitatum	0.901	0.636
Alcyonium digitatum	0.895	0.646
Alcyonium digitatum	0.901	0.657
Alcyonium digitatum	0.909	0.667
Alcyonium digitatum	0.922	0.677
Alcyonium digitatum	0.921	0.687
Alcyonium digitatum	0.92	0.697
Alcyonium digitatum	0.92	0.707
Alcyonium digitatum	0.916	0.717
Alcyonium digitatum	0.915	0.727
Alcyonium digitatum	0.93	0.737
Alcyonium digitatum	0.945	0.747
Alcyonium digitatum	0.953	0.758
Alcyonium digitatum	0.961	0.768
Alcyonium digitatum	0.961	0.778
Alcyonium digitatum	0.969	0.788
Alcyonium digitatum	0.978	0.798
Alcyonium digitatum	0.978	0.808
Alcyonium digitatum	0.976	0.818
Alcyonium digitatum	0.974	0.828
Alcyonium digitatum	0.971	0.838
Alcyonium digitatum	0.969	0.848
Alcyonium digitatum	0.963	0.859
Alcyonium digitatum	0.959	0.869
Alcyonium digitatum	0.948	0.879
Alcyonium digitatum	0.928	0.889
Alcyonium digitatum	0.902	0.899
Alcyonium digitatum	1	0.909
Alcyonium digitatum	1	0.919
Alcyonium digitatum	1	0.929
Alcyonium digitatum	1	0.939
Alcyonium digitatum	1	0.949
Alcyonium digitatum	1	0.96
Alcyonium digitatum	1	0.97
Alcyonium digitatum	1	0.98
Alcyonium digitatum	1	0.99
Alcyonium digitatum	1	1

## Sheet: Precision-Recall
Class	Precision	Recall
Mean	0.24	0
Mean	0.445	0.01
Mean	0.491	0.02
Mean	0.518	0.03
Mean	0.536	0.04
Mean	0.551	0.051
Mean	0.564	0.061
Mean	0.575	0.071
Mean	0.583	0.081
Mean	0.592	0.091
Mean	0.601	0.101
Mean	0.611	0.111
Mean	0.618	0.121
Mean	0.626	0.131
Mean	0.636	0.141
Mean	0.644	0.152
Mean	0.651	0.162
Mean	0.658	0.172
Mean	0.663	0.182
Mean	0.667	0.192
Mean	0.672	0.202
Mean	0.678	0.212
Mean	0.685	0.222
Mean	0.69	0.232
Mean	0.696	0.242
Mean	0.701	0.253
Mean	0.705	0.263
Mean	0.71	0.273
Mean	0.715	0.283
Mean	0.719	0.293
Mean	0.723	0.303
Mean	0.727	0.313
Mean	0.732	0.323
Mean	0.737	0.333
Mean	0.741	0.343
Mean	0.747	0.354
Mean	0.753	0.364
Mean	0.756	0.374
Mean	0.758	0.384
Mean	0.762	0.394
Mean	0.765	0.404
Mean	0.768	0.414
Mean	0.774	0.424
Mean	0.775	0.434
Mean	0.779	0.444
Mean	0.782	0.455
Mean	0.784	0.465
Mean	0.786	0.475
Mean	0.79	0.485
Mean	0.793	0.495
Mean	0.795	0.505
Mean	0.798	0.515
Mean	0.802	0.525
Mean	0.804	0.535
Mean	0.807	0.545
Mean	0.811	0.556
Mean	0.812	0.566
Mean	0.816	0.576
Mean	0.82	0.586
Mean	0.822	0.596
Mean	0.822	0.606
Mean	0.826	0.616
Mean	0.833	0.626
Mean	0.836	0.636
Mean	0.841	0.646
Mean	0.845	0.657
Mean	0.848	0.667
Mean	0.853	0.677
Mean	0.857	0.687
Mean	0.853	0.697
Mean	0.857	0.707
Mean	0.863	0.717
Mean	0.873	0.727
Mean	0.878	0.737
Mean	0.882	0.747
Mean	0.884	0.758
Mean	0.884	0.768
Mean	0.883	0.778
Mean	0.878	0.788
Mean	0.919	0.798
Mean	0.92	0.808
Mean	0.927	0.818
Mean	0.933	0.828
Mean	0.936	0.838
Mean	0.945	0.848
Mean	0.952	0.859
Mean	0.952	0.869
Mean	0.957	0.879
Mean	0.955	0.889
Mean	0.959	0.899
Mean	0.948	0.909
Mean	0.983	0.919
Mean	0.983	0.929
Mean	0.981	0.939
Mean	1	0.949
Mean	1	0.96
Mean	1	0.97
Mean	1	0.98
Mean	1	0.99
Mean	1	1
Protanthea simplex	0.179	0
Protanthea simplex	0.254	0.01
Protanthea simplex	0.291	0.02
Protanthea simplex	0.32	0.03
Protanthea simplex	0.338	0.04
Protanthea simplex	0.352	0.051
Protanthea simplex	0.36	0.061
Protanthea simplex	0.372	0.071
Protanthea simplex	0.381	0.081
Protanthea simplex	0.388	0.091
Protanthea simplex	0.4	0.101
Protanthea simplex	0.414	0.111
Protanthea simplex	0.423	0.121
Protanthea simplex	0.431	0.131
Protanthea simplex	0.444	0.141
Protanthea simplex	0.45	0.152
Protanthea simplex	0.456	0.162
Protanthea simplex	0.459	0.172
Protanthea simplex	0.469	0.182
Protanthea simplex	0.478	0.192
Protanthea simplex	0.489	0.202
Protanthea simplex	0.49	0.212
Protanthea simplex	0.497	0.222
Protanthea simplex	0.502	0.232
Protanthea simplex	0.507	0.242
Protanthea simplex	0.513	0.253
Protanthea simplex	0.514	0.263
Protanthea simplex	0.518	0.273
Protanthea simplex	0.521	0.283
Protanthea simplex	0.522	0.293
Protanthea simplex	0.522	0.303
Protanthea simplex	0.528	0.313
Protanthea simplex	0.528	0.323
Protanthea simplex	0.53	0.333
Protanthea simplex	0.533	0.343
Protanthea simplex	0.542	0.354
Protanthea simplex	0.545	0.364
Protanthea simplex	0.553	0.374
Protanthea simplex	0.553	0.384
Protanthea simplex	0.556	0.394
Protanthea simplex	0.558	0.404
Protanthea simplex	0.563	0.414
Protanthea simplex	0.573	0.424
Protanthea simplex	0.581	0.434
Protanthea simplex	0.584	0.444
Protanthea simplex	0.594	0.455
Protanthea simplex	0.599	0.465
Protanthea simplex	0.6	0.475
Protanthea simplex	0.601	0.485
Protanthea simplex	0.612	0.495
Protanthea simplex	0.618	0.505
Protanthea simplex	0.62	0.515
Protanthea simplex	0.636	0.525
Protanthea simplex	0.648	0.535
Protanthea simplex	0.648	0.545
Protanthea simplex	0.642	0.556
Protanthea simplex	0.646	0.566
Protanthea simplex	0.652	0.576
Protanthea simplex	0.663	0.586
Protanthea simplex	0.672	0.596
Protanthea simplex	0.674	0.606
Protanthea simplex	0.681	0.616
Protanthea simplex	0.69	0.626
Protanthea simplex	0.698	0.636
Protanthea simplex	0.708	0.646
Protanthea simplex	0.714	0.657
Protanthea simplex	0.722	0.667
Protanthea simplex	0.738	0.677
Protanthea simplex	0.744	0.687
Protanthea simplex	0.764	0.697
Protanthea simplex	0.781	0.707
Protanthea simplex	0.795	0.717
Protanthea simplex	0.806	0.727
Protanthea simplex	0.824	0.737
Protanthea simplex	0.823	0.747
Protanthea simplex	0.847	0.758
Protanthea simplex	0.855	0.768
Protanthea simplex	0.852	0.778
Protanthea simplex	0.858	0.788
Protanthea simplex	0.873	0.798
Protanthea simplex	0.878	0.808
Protanthea simplex	0.909	0.818
Protanthea simplex	0.927	0.828
Protanthea simplex	0.944	0.838
Protanthea simplex	0.943	0.848
Protanthea simplex	0.935	0.859
Protanthea simplex	0.912	0.869
Protanthea simplex	0.901	0.879
Protanthea simplex	0.795	0.889
Protanthea simplex	0.81	0.899
Protanthea simplex	0.509	0.909
Protanthea simplex	1	0.919
Protanthea simplex	1	0.929
Protanthea simplex	1	0.939
Protanthea simplex	1	0.949
Protanthea simplex	1	0.96
Protanthea simplex	1	0.97
Protanthea simplex	1	0.98
Protanthea simplex	1	0.99
Protanthea simplex	1	1
Sabella pavonina	0.123	0
Sabella pavonina	0.248	0.01
Sabella pavonina	0.307	0.02
Sabella pavonina	0.34	0.03
Sabella pavonina	0.366	0.04
Sabella pavonina	0.396	0.051
Sabella pavonina	0.419	0.061
Sabella pavonina	0.433	0.071
Sabella pavonina	0.45	0.081
Sabella pavonina	0.462	0.091
Sabella pavonina	0.473	0.101
Sabella pavonina	0.482	0.111
Sabella pavonina	0.495	0.121
Sabella pavonina	0.504	0.131
Sabella pavonina	0.513	0.141
Sabella pavonina	0.518	0.152
Sabella pavonina	0.527	0.162
Sabella pavonina	0.538	0.172
Sabella pavonina	0.546	0.182
Sabella pavonina	0.552	0.192
Sabella pavonina	0.558	0.202
Sabella pavonina	0.564	0.212
Sabella pavonina	0.57	0.222
Sabella pavonina	0.574	0.232
Sabella pavonina	0.579	0.242
Sabella pavonina	0.587	0.253
Sabella pavonina	0.591	0.263
Sabella pavonina	0.601	0.273
Sabella pavonina	0.605	0.283
Sabella pavonina	0.609	0.293
Sabella pavonina	0.616	0.303
Sabella pavonina	0.62	0.313
Sabella pavonina	0.631	0.323
Sabella pavonina	0.635	0.333
Sabella pavonina	0.644	0.343
Sabella pavonina	0.652	0.354
Sabella pavonina	0.657	0.364
Sabella pavonina	0.663	0.374
Sabella pavonina	0.662	0.384
Sabella pavonina	0.666	0.394
Sabella pavonina	0.666	0.404
Sabella pavonina	0.668	0.414
Sabella pavonina	0.67	0.424
Sabella pavonina	0.672	0.434
Sabella pavonina	0.675	0.444
Sabella pavonina	0.677	0.455
Sabella pavonina	0.677	0.465
Sabella pavonina	0.682	0.475
Sabella pavonina	0.688	0.485
Sabella pavonina	0.698	0.495
Sabella pavonina	0.705	0.505
Sabella pavonina	0.712	0.515
Sabella pavonina	0.718	0.525
Sabella pavonina	0.722	0.535
Sabella pavonina	0.726	0.545
Sabella pavonina	0.731	0.556
Sabella pavonina	0.734	0.566
Sabella pavonina	0.731	0.576
Sabella pavonina	0.733	0.586
Sabella pavonina	0.733	0.596
Sabella pavonina	0.732	0.606
Sabella pavonina	0.735	0.616
Sabella pavonina	0.736	0.626
Sabella pavonina	0.735	0.636
Sabella pavonina	0.749	0.646
Sabella pavonina	0.757	0.657
Sabella pavonina	0.758	0.667
Sabella pavonina	0.762	0.677
Sabella pavonina	0.759	0.687
Sabella pavonina	0.764	0.697
Sabella pavonina	0.776	0.707
Sabella pavonina	0.78	0.717
Sabella pavonina	0.794	0.727
Sabella pavonina	0.798	0.737
Sabella pavonina	0.804	0.747
Sabella pavonina	0.814	0.758
Sabella pavonina	0.837	0.768
Sabella pavonina	0.841	0.778
Sabella pavonina	0.848	0.788
Sabella pavonina	0.846	0.798
Sabella pavonina	0.839	0.808
Sabella pavonina	0.846	0.818
Sabella pavonina	0.852	0.828
Sabella pavonina	0.858	0.838
Sabella pavonina	0.877	0.848
Sabella pavonina	0.893	0.859
Sabella pavonina	0.928	0.869
Sabella pavonina	0.919	0.879
Sabella pavonina	0.933	0.889
Sabella pavonina	0.999	0.899
Sabella pavonina	1	0.909
Sabella pavonina	1	0.919
Sabella pavonina	1	0.929
Sabella pavonina	1	0.939
Sabella pavonina	1	0.949
Sabella pavonina	1	0.96
Sabella pavonina	1	0.97
Sabella pavonina	1	0.98
Sabella pavonina	1	0.99
Sabella pavonina	1	1
Geodia barretti	0.321	0
Geodia barretti	0.538	0.01
Geodia barretti	0.576	0.02
Geodia barretti	0.588	0.03
Geodia barretti	0.614	0.04
Geodia barretti	0.628	0.051
Geodia barretti	0.631	0.061
Geodia barretti	0.652	0.071
Geodia barretti	0.675	0.081
Geodia barretti	0.678	0.091
Geodia barretti	0.682	0.101
Geodia barretti	0.699	0.111
Geodia barretti	0.709	0.121
Geodia barretti	0.721	0.131
Geodia barretti	0.731	0.141
Geodia barretti	0.748	0.152
Geodia barretti	0.751	0.162
Geodia barretti	0.753	0.172
Geodia barretti	0.756	0.182
Geodia barretti	0.755	0.192
Geodia barretti	0.754	0.202
Geodia barretti	0.762	0.212
Geodia barretti	0.765	0.222
Geodia barretti	0.766	0.232
Geodia barretti	0.768	0.242
Geodia barretti	0.769	0.253
Geodia barretti	0.771	0.263
Geodia barretti	0.773	0.273
Geodia barretti	0.778	0.283
Geodia barretti	0.789	0.293
Geodia barretti	0.806	0.303
Geodia barretti	0.809	0.313
Geodia barretti	0.811	0.323
Geodia barretti	0.814	0.333
Geodia barretti	0.817	0.343
Geodia barretti	0.836	0.354
Geodia barretti	0.849	0.364
Geodia barretti	0.854	0.374
Geodia barretti	0.856	0.384
Geodia barretti	0.857	0.394
Geodia barretti	0.859	0.404
Geodia barretti	0.861	0.414
Geodia barretti	0.862	0.424
Geodia barretti	0.864	0.434
Geodia barretti	0.865	0.444
Geodia barretti	0.864	0.455
Geodia barretti	0.876	0.465
Geodia barretti	0.876	0.475
Geodia barretti	0.875	0.485
Geodia barretti	0.877	0.495
Geodia barretti	0.882	0.505
Geodia barretti	0.887	0.515
Geodia barretti	0.908	0.525
Geodia barretti	0.918	0.535
Geodia barretti	0.917	0.545
Geodia barretti	0.917	0.556
Geodia barretti	0.916	0.566
Geodia barretti	0.916	0.576
Geodia barretti	0.916	0.586
Geodia barretti	0.915	0.596
Geodia barretti	0.914	0.606
Geodia barretti	0.917	0.616
Geodia barretti	0.92	0.626
Geodia barretti	0.923	0.636
Geodia barretti	0.927	0.646
Geodia barretti	0.93	0.657
Geodia barretti	0.927	0.667
Geodia barretti	0.927	0.677
Geodia barretti	0.926	0.687
Geodia barretti	0.926	0.697
Geodia barretti	0.926	0.707
Geodia barretti	0.926	0.717
Geodia barretti	0.926	0.727
Geodia barretti	0.925	0.737
Geodia barretti	0.925	0.747
Geodia barretti	0.925	0.758
Geodia barretti	0.925	0.768
Geodia barretti	0.925	0.778
Geodia barretti	0.925	0.788
Geodia barretti	0.925	0.798
Geodia barretti	0.924	0.808
Geodia barretti	0.941	0.818
Geodia barretti	0.94	0.828
Geodia barretti	0.939	0.838
Geodia barretti	0.938	0.848
Geodia barretti	0.938	0.859
Geodia barretti	0.936	0.869
Geodia barretti	0.936	0.879
Geodia barretti	0.935	0.889
Geodia barretti	0.953	0.899
Geodia barretti	0.946	0.909
Geodia barretti	0.998	0.919
Geodia barretti	1	0.929
Geodia barretti	1	0.939
Geodia barretti	1	0.949
Geodia barretti	1	0.96
Geodia barretti	1	0.97
Geodia barretti	1	0.98
Geodia barretti	1	0.99
Geodia barretti	1	1
Mycale lingua	0.173	0
Mycale lingua	0.55	0.01
Mycale lingua	0.608	0.02
Mycale lingua	0.615	0.03
Mycale lingua	0.622	0.04
Mycale lingua	0.629	0.051
Mycale lingua	0.628	0.061
Mycale lingua	0.626	0.071
Mycale lingua	0.624	0.081
Mycale lingua	0.622	0.091
Mycale lingua	0.619	0.101
Mycale lingua	0.617	0.111
Mycale lingua	0.616	0.121
Mycale lingua	0.632	0.131
Mycale lingua	0.647	0.141
Mycale lingua	0.662	0.152
Mycale lingua	0.696	0.162
Mycale lingua	0.713	0.172
Mycale lingua	0.728	0.182
Mycale lingua	0.731	0.192
Mycale lingua	0.734	0.202
Mycale lingua	0.737	0.212
Mycale lingua	0.74	0.222
Mycale lingua	0.743	0.232
Mycale lingua	0.746	0.242
Mycale lingua	0.749	0.253
Mycale lingua	0.752	0.263
Mycale lingua	0.755	0.273
Mycale lingua	0.758	0.283
Mycale lingua	0.761	0.293
Mycale lingua	0.762	0.303
Mycale lingua	0.761	0.313
Mycale lingua	0.761	0.323
Mycale lingua	0.76	0.333
Mycale lingua	0.76	0.343
Mycale lingua	0.76	0.354
Mycale lingua	0.759	0.364
Mycale lingua	0.759	0.374
Mycale lingua	0.758	0.384
Mycale lingua	0.758	0.394
Mycale lingua	0.757	0.404
Mycale lingua	0.757	0.414
Mycale lingua	0.757	0.424
Mycale lingua	0.756	0.434
Mycale lingua	0.756	0.444
Mycale lingua	0.755	0.455
Mycale lingua	0.755	0.465
Mycale lingua	0.754	0.475
Mycale lingua	0.754	0.485
Mycale lingua	0.754	0.495
Mycale lingua	0.753	0.505
Mycale lingua	0.753	0.515
Mycale lingua	0.752	0.525
Mycale lingua	0.752	0.535
Mycale lingua	0.752	0.545
Mycale lingua	0.751	0.556
Mycale lingua	0.751	0.566
Mycale lingua	0.75	0.576
Mycale lingua	0.749	0.586
Mycale lingua	0.745	0.596
Mycale lingua	0.741	0.606
Mycale lingua	0.722	0.616
Mycale lingua	0.725	0.626
Mycale lingua	0.728	0.636
Mycale lingua	0.731	0.646
Mycale lingua	0.734	0.657
Mycale lingua	0.737	0.667
Mycale lingua	0.74	0.677
Mycale lingua	0.742	0.687
Mycale lingua	0.745	0.697
Mycale lingua	0.748	0.707
Mycale lingua	0.751	0.717
Mycale lingua	0.754	0.727
Mycale lingua	0.757	0.737
Mycale lingua	0.759	0.747
Mycale lingua	0.762	0.758
Mycale lingua	0.766	0.768
Mycale lingua	0.773	0.778
Mycale lingua	0.78	0.788
Mycale lingua	0.786	0.798
Mycale lingua	0.793	0.808
Mycale lingua	0.8	0.818
Mycale lingua	0.807	0.828
Mycale lingua	0.805	0.838
Mycale lingua	0.844	0.848
Mycale lingua	0.836	0.859
Mycale lingua	0.823	0.869
Mycale lingua	0.898	0.879
Mycale lingua	0.873	0.889
Mycale lingua	0.878	0.899
Mycale lingua	1	0.909
Mycale lingua	1	0.919
Mycale lingua	1	0.929
Mycale lingua	1	0.939
Mycale lingua	1	0.949
Mycale lingua	1	0.96
Mycale lingua	1	0.97
Mycale lingua	1	0.98
Mycale lingua	1	0.99
Mycale lingua	1	1
Polycarpa pomaria	0.228	0
Polycarpa pomaria	0.357	0.01
Polycarpa pomaria	0.412	0.02
Polycarpa pomaria	0.445	0.03
Polycarpa pomaria	0.469	0.04
Polycarpa pomaria	0.49	0.051
Polycarpa pomaria	0.506	0.061
Polycarpa pomaria	0.518	0.071
Polycarpa pomaria	0.526	0.081
Polycarpa pomaria	0.538	0.091
Polycarpa pomaria	0.55	0.101
Polycarpa pomaria	0.56	0.111
Polycarpa pomaria	0.566	0.121
Polycarpa pomaria	0.569	0.131
Polycarpa pomaria	0.576	0.141
Polycarpa pomaria	0.586	0.152
Polycarpa pomaria	0.592	0.162
Polycarpa pomaria	0.594	0.172
Polycarpa pomaria	0.602	0.182
Polycarpa pomaria	0.601	0.192
Polycarpa pomaria	0.608	0.202
Polycarpa pomaria	0.615	0.212
Polycarpa pomaria	0.618	0.222
Polycarpa pomaria	0.626	0.232
Polycarpa pomaria	0.632	0.242
Polycarpa pomaria	0.632	0.253
Polycarpa pomaria	0.636	0.263
Polycarpa pomaria	0.644	0.273
Polycarpa pomaria	0.648	0.283
Polycarpa pomaria	0.651	0.293
Polycarpa pomaria	0.654	0.303
Polycarpa pomaria	0.659	0.313
Polycarpa pomaria	0.664	0.323
Polycarpa pomaria	0.665	0.333
Polycarpa pomaria	0.667	0.343
Polycarpa pomaria	0.675	0.354
Polycarpa pomaria	0.684	0.364
Polycarpa pomaria	0.686	0.374
Polycarpa pomaria	0.69	0.384
Polycarpa pomaria	0.698	0.394
Polycarpa pomaria	0.7	0.404
Polycarpa pomaria	0.713	0.414
Polycarpa pomaria	0.718	0.424
Polycarpa pomaria	0.721	0.434
Polycarpa pomaria	0.725	0.444
Polycarpa pomaria	0.726	0.455
Polycarpa pomaria	0.729	0.465
Polycarpa pomaria	0.729	0.475
Polycarpa pomaria	0.73	0.485
Polycarpa pomaria	0.741	0.495
Polycarpa pomaria	0.748	0.505
Polycarpa pomaria	0.753	0.515
Polycarpa pomaria	0.76	0.525
Polycarpa pomaria	0.759	0.535
Polycarpa pomaria	0.762	0.545
Polycarpa pomaria	0.775	0.556
Polycarpa pomaria	0.776	0.566
Polycarpa pomaria	0.785	0.576
Polycarpa pomaria	0.794	0.586
Polycarpa pomaria	0.796	0.596
Polycarpa pomaria	0.799	0.606
Polycarpa pomaria	0.805	0.616
Polycarpa pomaria	0.814	0.626
Polycarpa pomaria	0.828	0.636
Polycarpa pomaria	0.828	0.646
Polycarpa pomaria	0.829	0.657
Polycarpa pomaria	0.827	0.667
Polycarpa pomaria	0.822	0.677
Polycarpa pomaria	0.817	0.687
Polycarpa pomaria	0.828	0.697
Polycarpa pomaria	0.829	0.707
Polycarpa pomaria	0.83	0.717
Polycarpa pomaria	0.839	0.727
Polycarpa pomaria	0.841	0.737
Polycarpa pomaria	0.845	0.747
Polycarpa pomaria	0.856	0.758
Polycarpa pomaria	0.844	0.768
Polycarpa pomaria	0.841	0.778
Polycarpa pomaria	0.848	0.788
Polycarpa pomaria	0.848	0.798
Polycarpa pomaria	0.862	0.808
Polycarpa pomaria	0.893	0.818
Polycarpa pomaria	0.894	0.828
Polycarpa pomaria	0.912	0.838
Polycarpa pomaria	0.945	0.848
Polycarpa pomaria	0.948	0.859
Polycarpa pomaria	0.932	0.869
Polycarpa pomaria	1	0.879
Polycarpa pomaria	1	0.889
Polycarpa pomaria	1	0.899
Polycarpa pomaria	1	0.909
Polycarpa pomaria	1	0.919
Polycarpa pomaria	1	0.929
Polycarpa pomaria	1	0.939
Polycarpa pomaria	1	0.949
Polycarpa pomaria	1	0.96
Polycarpa pomaria	1	0.97
Polycarpa pomaria	1	0.98
Polycarpa pomaria	1	0.99
Polycarpa pomaria	1	1
Serpulidae	0.032	0
Serpulidae	0.082	0.01
Serpulidae	0.118	0.02
Serpulidae	0.146	0.03
Serpulidae	0.169	0.04
Serpulidae	0.187	0.051
Serpulidae	0.204	0.061
Serpulidae	0.221	0.071
Serpulidae	0.234	0.081
Serpulidae	0.251	0.091
Serpulidae	0.265	0.101
Serpulidae	0.277	0.111
Serpulidae	0.29	0.121
Serpulidae	0.304	0.131
Serpulidae	0.316	0.141
Serpulidae	0.333	0.152
Serpulidae	0.346	0.162
Serpulidae	0.359	0.172
Serpulidae	0.369	0.182
Serpulidae	0.376	0.192
Serpulidae	0.382	0.202
Serpulidae	0.39	0.212
Serpulidae	0.399	0.222
Serpulidae	0.412	0.232
Serpulidae	0.428	0.242
Serpulidae	0.442	0.253
Serpulidae	0.451	0.263
Serpulidae	0.455	0.273
Serpulidae	0.464	0.283
Serpulidae	0.47	0.293
Serpulidae	0.472	0.303
Serpulidae	0.477	0.313
Serpulidae	0.478	0.323
Serpulidae	0.491	0.333
Serpulidae	0.503	0.343
Serpulidae	0.515	0.354
Serpulidae	0.527	0.364
Serpulidae	0.535	0.374
Serpulidae	0.541	0.384
Serpulidae	0.547	0.394
Serpulidae	0.56	0.404
Serpulidae	0.557	0.414
Serpulidae	0.567	0.424
Serpulidae	0.578	0.434
Serpulidae	0.59	0.444
Serpulidae	0.603	0.455
Serpulidae	0.612	0.465
Serpulidae	0.624	0.475
Serpulidae	0.634	0.485
Serpulidae	0.646	0.495
Serpulidae	0.652	0.505
Serpulidae	0.655	0.515
Serpulidae	0.656	0.525
Serpulidae	0.66	0.535
Serpulidae	0.667	0.545
Serpulidae	0.68	0.556
Serpulidae	0.689	0.566
Serpulidae	0.706	0.576
Serpulidae	0.726	0.586
Serpulidae	0.734	0.596
Serpulidae	0.735	0.606
Serpulidae	0.744	0.616
Serpulidae	0.755	0.626
Serpulidae	0.757	0.636
Serpulidae	0.781	0.646
Serpulidae	0.773	0.657
Serpulidae	0.786	0.667
Serpulidae	0.798	0.677
Serpulidae	0.807	0.687
Serpulidae	0.815	0.697
Serpulidae	0.831	0.707
Serpulidae	0.825	0.717
Serpulidae	0.822	0.727
Serpulidae	0.822	0.737
Serpulidae	0.842	0.747
Serpulidae	0.836	0.758
Serpulidae	0.835	0.768
Serpulidae	0.847	0.778
Serpulidae	0.844	0.788
Serpulidae	0.863	0.798
Serpulidae	0.856	0.808
Serpulidae	0.858	0.818
Serpulidae	0.865	0.828
Serpulidae	0.866	0.838
Serpulidae	0.839	0.848
Serpulidae	0.929	0.859
Serpulidae	0.937	0.869
Serpulidae	0.918	0.879
Serpulidae	0.892	0.889
Serpulidae	0.875	0.899
Serpulidae	0.801	0.909
Serpulidae	0.744	0.919
Serpulidae	0.71	0.929
Serpulidae	0.675	0.939
Serpulidae	1	0.949
Serpulidae	1	0.96
Serpulidae	1	0.97
Serpulidae	1	0.98
Serpulidae	1	0.99
Serpulidae	1	1
Molgula spp.	0.053	0
Molgula spp.	0.119	0.01
Molgula spp.	0.166	0.02
Molgula spp.	0.2	0.03
Molgula spp.	0.23	0.04
Molgula spp.	0.254	0.051
Molgula spp.	0.269	0.061
Molgula spp.	0.288	0.071
Molgula spp.	0.302	0.081
Molgula spp.	0.321	0.091
Molgula spp.	0.334	0.101
Molgula spp.	0.351	0.111
Molgula spp.	0.364	0.121
Molgula spp.	0.373	0.131
Molgula spp.	0.39	0.141
Molgula spp.	0.405	0.152
Molgula spp.	0.417	0.162
Molgula spp.	0.425	0.172
Molgula spp.	0.426	0.182
Molgula spp.	0.44	0.192
Molgula spp.	0.448	0.202
Molgula spp.	0.462	0.212
Molgula spp.	0.48	0.222
Molgula spp.	0.489	0.232
Molgula spp.	0.5	0.242
Molgula spp.	0.508	0.253
Molgula spp.	0.51	0.263
Molgula spp.	0.523	0.273
Molgula spp.	0.539	0.283
Molgula spp.	0.545	0.293
Molgula spp.	0.544	0.303
Molgula spp.	0.559	0.313
Molgula spp.	0.595	0.323
Molgula spp.	0.605	0.333
Molgula spp.	0.616	0.343
Molgula spp.	0.634	0.354
Molgula spp.	0.645	0.364
Molgula spp.	0.656	0.374
Molgula spp.	0.648	0.384
Molgula spp.	0.661	0.394
Molgula spp.	0.661	0.404
Molgula spp.	0.666	0.414
Molgula spp.	0.699	0.424
Molgula spp.	0.686	0.434
Molgula spp.	0.701	0.444
Molgula spp.	0.698	0.455
Molgula spp.	0.693	0.465
Molgula spp.	0.702	0.475
Molgula spp.	0.719	0.485
Molgula spp.	0.717	0.495
Molgula spp.	0.704	0.505
Molgula spp.	0.705	0.515
Molgula spp.	0.714	0.525
Molgula spp.	0.7	0.535
Molgula spp.	0.681	0.545
Molgula spp.	0.696	0.556
Molgula spp.	0.686	0.566
Molgula spp.	0.688	0.576
Molgula spp.	0.695	0.586
Molgula spp.	0.7	0.596
Molgula spp.	0.656	0.606
Molgula spp.	0.664	0.616
Molgula spp.	0.707	0.626
Molgula spp.	0.697	0.636
Molgula spp.	0.699	0.646
Molgula spp.	0.721	0.657
Molgula spp.	0.709	0.667
Molgula spp.	0.71	0.677
Molgula spp.	0.773	0.687
Molgula spp.	0.656	0.697
Molgula spp.	0.614	0.707
Molgula spp.	0.649	0.717
Molgula spp.	0.723	0.727
Molgula spp.	0.723	0.737
Molgula spp.	0.68	0.747
Molgula spp.	0.633	0.758
Molgula spp.	0.584	0.768
Molgula spp.	0.535	0.778
Molgula spp.	0.373	0.788
Molgula spp.	1	0.798
Molgula spp.	1	0.808
Molgula spp.	1	0.818
Molgula spp.	1	0.828
Molgula spp.	1	0.838
Molgula spp.	1	0.848
Molgula spp.	1	0.859
Molgula spp.	1	0.869
Molgula spp.	1	0.879
Molgula spp.	1	0.889
Molgula spp.	1	0.899
Molgula spp.	1	0.909
Molgula spp.	1	0.919
Molgula spp.	1	0.929
Molgula spp.	1	0.939
Molgula spp.	1	0.949
Molgula spp.	1	0.96
Molgula spp.	1	0.97
Molgula spp.	1	0.98
Molgula spp.	1	0.99
Molgula spp.	1	1
Ascidia spp.	0.246	0
Ascidia spp.	0.449	0.01
Ascidia spp.	0.5	0.02
Ascidia spp.	0.546	0.03
Ascidia spp.	0.567	0.04
Ascidia spp.	0.592	0.051
Ascidia spp.	0.61	0.061
Ascidia spp.	0.628	0.071
Ascidia spp.	0.635	0.081
Ascidia spp.	0.631	0.091
Ascidia spp.	0.637	0.101
Ascidia spp.	0.641	0.111
Ascidia spp.	0.651	0.121
Ascidia spp.	0.654	0.131
Ascidia spp.	0.661	0.141
Ascidia spp.	0.656	0.152
Ascidia spp.	0.662	0.162
Ascidia spp.	0.679	0.172
Ascidia spp.	0.686	0.182
Ascidia spp.	0.692	0.192
Ascidia spp.	0.693	0.202
Ascidia spp.	0.701	0.212
Ascidia spp.	0.714	0.222
Ascidia spp.	0.726	0.232
Ascidia spp.	0.733	0.242
Ascidia spp.	0.743	0.253
Ascidia spp.	0.756	0.263
Ascidia spp.	0.764	0.273
Ascidia spp.	0.768	0.283
Ascidia spp.	0.773	0.293
Ascidia spp.	0.782	0.303
Ascidia spp.	0.781	0.313
Ascidia spp.	0.78	0.323
Ascidia spp.	0.78	0.333
Ascidia spp.	0.779	0.343
Ascidia spp.	0.779	0.354
Ascidia spp.	0.778	0.364
Ascidia spp.	0.778	0.374
Ascidia spp.	0.788	0.384
Ascidia spp.	0.786	0.394
Ascidia spp.	0.785	0.404
Ascidia spp.	0.785	0.414
Ascidia spp.	0.784	0.424
Ascidia spp.	0.784	0.434
Ascidia spp.	0.783	0.444
Ascidia spp.	0.783	0.455
Ascidia spp.	0.787	0.465
Ascidia spp.	0.792	0.475
Ascidia spp.	0.794	0.485
Ascidia spp.	0.792	0.495
Ascidia spp.	0.792	0.505
Ascidia spp.	0.797	0.515
Ascidia spp.	0.803	0.525
Ascidia spp.	0.808	0.535
Ascidia spp.	0.814	0.545
Ascidia spp.	0.819	0.556
Ascidia spp.	0.818	0.566
Ascidia spp.	0.845	0.576
Ascidia spp.	0.844	0.586
Ascidia spp.	0.843	0.596
Ascidia spp.	0.843	0.606
Ascidia spp.	0.857	0.616
Ascidia spp.	0.856	0.626
Ascidia spp.	0.856	0.636
Ascidia spp.	0.855	0.646
Ascidia spp.	0.855	0.657
Ascidia spp.	0.86	0.667
Ascidia spp.	0.885	0.677
Ascidia spp.	0.886	0.687
Ascidia spp.	0.886	0.697
Ascidia spp.	0.901	0.707
Ascidia spp.	0.912	0.717
Ascidia spp.	0.92	0.727
Ascidia spp.	0.919	0.737
Ascidia spp.	0.937	0.747
Ascidia spp.	0.936	0.758
Ascidia spp.	0.934	0.768
Ascidia spp.	0.933	0.778
Ascidia spp.	0.93	0.788
Ascidia spp.	0.929	0.798
Ascidia spp.	0.929	0.808
Ascidia spp.	0.939	0.818
Ascidia spp.	0.95	0.828
Ascidia spp.	0.948	0.838
Ascidia spp.	0.971	0.848
Ascidia spp.	0.97	0.859
Ascidia spp.	0.998	0.869
Ascidia spp.	1	0.879
Ascidia spp.	1	0.889
Ascidia spp.	1	0.899
Ascidia spp.	1	0.909
Ascidia spp.	1	0.919
Ascidia spp.	1	0.929
Ascidia spp.	1	0.939
Ascidia spp.	1	0.949
Ascidia spp.	1	0.96
Ascidia spp.	1	0.97
Ascidia spp.	1	0.98
Ascidia spp.	1	0.99
Ascidia spp.	1	1
Ciona intestinalis	0.104	0
Ciona intestinalis	0.194	0.01
Ciona intestinalis	0.236	0.02
Ciona intestinalis	0.269	0.03
Ciona intestinalis	0.292	0.04
Ciona intestinalis	0.324	0.051
Ciona intestinalis	0.358	0.061
Ciona intestinalis	0.37	0.071
Ciona intestinalis	0.382	0.081
Ciona intestinalis	0.393	0.091
Ciona intestinalis	0.403	0.101
Ciona intestinalis	0.413	0.111
Ciona intestinalis	0.421	0.121
Ciona intestinalis	0.426	0.131
Ciona intestinalis	0.429	0.141
Ciona intestinalis	0.437	0.152
Ciona intestinalis	0.438	0.162
Ciona intestinalis	0.447	0.172
Ciona intestinalis	0.458	0.182
Ciona intestinalis	0.464	0.192
Ciona intestinalis	0.475	0.202
Ciona intestinalis	0.485	0.212
Ciona intestinalis	0.499	0.222
Ciona intestinalis	0.506	0.232
Ciona intestinalis	0.517	0.242
Ciona intestinalis	0.53	0.253
Ciona intestinalis	0.532	0.263
Ciona intestinalis	0.534	0.273
Ciona intestinalis	0.534	0.283
Ciona intestinalis	0.538	0.293
Ciona intestinalis	0.543	0.303
Ciona intestinalis	0.549	0.313
Ciona intestinalis	0.552	0.323
Ciona intestinalis	0.556	0.333
Ciona intestinalis	0.561	0.343
Ciona intestinalis	0.568	0.354
Ciona intestinalis	0.576	0.364
Ciona intestinalis	0.577	0.374
Ciona intestinalis	0.587	0.384
Ciona intestinalis	0.593	0.394
Ciona intestinalis	0.604	0.404
Ciona intestinalis	0.613	0.414
Ciona intestinalis	0.614	0.424
Ciona intestinalis	0.618	0.434
Ciona intestinalis	0.626	0.444
Ciona intestinalis	0.634	0.455
Ciona intestinalis	0.637	0.465
Ciona intestinalis	0.637	0.475
Ciona intestinalis	0.64	0.485
Ciona intestinalis	0.643	0.495
Ciona intestinalis	0.645	0.505
Ciona intestinalis	0.654	0.515
Ciona intestinalis	0.663	0.525
Ciona intestinalis	0.659	0.535
Ciona intestinalis	0.661	0.545
Ciona intestinalis	0.664	0.556
Ciona intestinalis	0.673	0.566
Ciona intestinalis	0.67	0.576
Ciona intestinalis	0.674	0.586
Ciona intestinalis	0.688	0.596
Ciona intestinalis	0.703	0.606
Ciona intestinalis	0.706	0.616
Ciona intestinalis	0.708	0.626
Ciona intestinalis	0.719	0.636
Ciona intestinalis	0.724	0.646
Ciona intestinalis	0.721	0.657
Ciona intestinalis	0.732	0.667
Ciona intestinalis	0.754	0.677
Ciona intestinalis	0.75	0.687
Ciona intestinalis	0.748	0.697
Ciona intestinalis	0.743	0.707
Ciona intestinalis	0.763	0.717
Ciona intestinalis	0.783	0.727
Ciona intestinalis	0.789	0.737
Ciona intestinalis	0.794	0.747
Ciona intestinalis	0.789	0.758
Ciona intestinalis	0.796	0.768
Ciona intestinalis	0.801	0.778
Ciona intestinalis	0.831	0.788
Ciona intestinalis	0.838	0.798
Ciona intestinalis	0.835	0.808
Ciona intestinalis	0.852	0.818
Ciona intestinalis	0.874	0.828
Ciona intestinalis	0.852	0.838
Ciona intestinalis	0.847	0.848
Ciona intestinalis	0.856	0.859
Ciona intestinalis	0.839	0.869
Ciona intestinalis	0.815	0.879
Ciona intestinalis	0.922	0.889
Ciona intestinalis	0.936	0.899
Ciona intestinalis	0.92	0.909
Ciona intestinalis	1	0.919
Ciona intestinalis	1	0.929
Ciona intestinalis	1	0.939
Ciona intestinalis	1	0.949
Ciona intestinalis	1	0.96
Ciona intestinalis	1	0.97
Ciona intestinalis	1	0.98
Ciona intestinalis	1	0.99
Ciona intestinalis	1	1
Porania pulvillus	0.222	0
Porania pulvillus	0.688	0.01
Porania pulvillus	0.725	0.02
Porania pulvillus	0.751	0.03
Porania pulvillus	0.756	0.04
Porania pulvillus	0.76	0.051
Porania pulvillus	0.764	0.061
Porania pulvillus	0.769	0.071
Porania pulvillus	0.773	0.081
Porania pulvillus	0.777	0.091
Porania pulvillus	0.781	0.101
Porania pulvillus	0.786	0.111
Porania pulvillus	0.79	0.121
Porania pulvillus	0.794	0.131
Porania pulvillus	0.799	0.141
Porania pulvillus	0.803	0.152
Porania pulvillus	0.807	0.162
Porania pulvillus	0.812	0.172
Porania pulvillus	0.816	0.182
Porania pulvillus	0.82	0.192
Porania pulvillus	0.824	0.202
Porania pulvillus	0.829	0.212
Porania pulvillus	0.833	0.222
Porania pulvillus	0.837	0.232
Porania pulvillus	0.842	0.242
Porania pulvillus	0.846	0.253
Porania pulvillus	0.85	0.263
Porania pulvillus	0.854	0.273
Porania pulvillus	0.858	0.283
Porania pulvillus	0.86	0.293
Porania pulvillus	0.863	0.303
Porania pulvillus	0.865	0.313
Porania pulvillus	0.868	0.323
Porania pulvillus	0.87	0.333
Porania pulvillus	0.872	0.343
Porania pulvillus	0.875	0.354
Porania pulvillus	0.877	0.364
Porania pulvillus	0.88	0.374
Porania pulvillus	0.882	0.384
Porania pulvillus	0.884	0.394
Porania pulvillus	0.887	0.404
Porania pulvillus	0.889	0.414
Porania pulvillus	0.892	0.424
Porania pulvillus	0.894	0.434
Porania pulvillus	0.896	0.444
Porania pulvillus	0.899	0.455
Porania pulvillus	0.901	0.465
Porania pulvillus	0.904	0.475
Porania pulvillus	0.906	0.485
Porania pulvillus	0.908	0.495
Porania pulvillus	0.911	0.505
Porania pulvillus	0.913	0.515
Porania pulvillus	0.915	0.525
Porania pulvillus	0.918	0.535
Porania pulvillus	0.92	0.545
Porania pulvillus	0.923	0.556
Porania pulvillus	0.925	0.566
Porania pulvillus	0.927	0.576
Porania pulvillus	0.93	0.586
Porania pulvillus	0.932	0.596
Porania pulvillus	0.935	0.606
Porania pulvillus	0.937	0.616
Porania pulvillus	0.939	0.626
Porania pulvillus	0.942	0.636
Porania pulvillus	0.944	0.646
Porania pulvillus	0.947	0.657
Porania pulvillus	0.949	0.667
Porania pulvillus	0.951	0.677
Porania pulvillus	0.954	0.687
Porania pulvillus	0.956	0.697
Porania pulvillus	0.959	0.707
Porania pulvillus	0.961	0.717
Porania pulvillus	0.963	0.727
Porania pulvillus	0.966	0.737
Porania pulvillus	0.968	0.747
Porania pulvillus	0.971	0.758
Porania pulvillus	0.973	0.768
Porania pulvillus	0.975	0.778
Porania pulvillus	0.978	0.788
Porania pulvillus	0.98	0.798
Porania pulvillus	0.983	0.808
Porania pulvillus	0.985	0.818
Porania pulvillus	0.987	0.828
Porania pulvillus	0.99	0.838
Porania pulvillus	0.992	0.848
Porania pulvillus	0.994	0.859
Porania pulvillus	0.997	0.869
Porania pulvillus	0.999	0.879
Porania pulvillus	1	0.889
Porania pulvillus	1	0.899
Porania pulvillus	1	0.909
Porania pulvillus	1	0.919
Porania pulvillus	1	0.929
Porania pulvillus	1	0.939
Porania pulvillus	1	0.949
Porania pulvillus	1	0.96
Porania pulvillus	1	0.97
Porania pulvillus	1	0.98
Porania pulvillus	1	0.99
Porania pulvillus	1	1
Acesta excavata	0.338	0
Acesta excavata	0.723	0.01
Acesta excavata	0.751	0.02
Acesta excavata	0.761	0.03
Acesta excavata	0.772	0.04
Acesta excavata	0.779	0.051
Acesta excavata	0.786	0.061
Acesta excavata	0.793	0.071
Acesta excavata	0.79	0.081
Acesta excavata	0.804	0.091
Acesta excavata	0.821	0.101
Acesta excavata	0.832	0.111
Acesta excavata	0.841	0.121
Acesta excavata	0.847	0.131
Acesta excavata	0.854	0.141
Acesta excavata	0.86	0.152
Acesta excavata	0.866	0.162
Acesta excavata	0.866	0.172
Acesta excavata	0.866	0.182
Acesta excavata	0.865	0.192
Acesta excavata	0.865	0.202
Acesta excavata	0.864	0.212
Acesta excavata	0.864	0.222
Acesta excavata	0.863	0.232
Acesta excavata	0.863	0.242
Acesta excavata	0.862	0.253
Acesta excavata	0.862	0.263
Acesta excavata	0.862	0.273
Acesta excavata	0.862	0.283
Acesta excavata	0.861	0.293
Acesta excavata	0.861	0.303
Acesta excavata	0.861	0.313
Acesta excavata	0.861	0.323
Acesta excavata	0.861	0.333
Acesta excavata	0.861	0.343
Acesta excavata	0.86	0.354
Acesta excavata	0.86	0.364
Acesta excavata	0.86	0.374
Acesta excavata	0.86	0.384
Acesta excavata	0.86	0.394
Acesta excavata	0.86	0.404
Acesta excavata	0.859	0.414
Acesta excavata	0.859	0.424
Acesta excavata	0.859	0.434
Acesta excavata	0.859	0.444
Acesta excavata	0.859	0.455
Acesta excavata	0.858	0.465
Acesta excavata	0.858	0.475
Acesta excavata	0.858	0.485
Acesta excavata	0.858	0.495
Acesta excavata	0.858	0.505
Acesta excavata	0.858	0.515
Acesta excavata	0.857	0.525
Acesta excavata	0.857	0.535
Acesta excavata	0.856	0.545
Acesta excavata	0.854	0.556
Acesta excavata	0.852	0.566
Acesta excavata	0.85	0.576
Acesta excavata	0.848	0.586
Acesta excavata	0.847	0.596
Acesta excavata	0.855	0.606
Acesta excavata	0.865	0.616
Acesta excavata	0.876	0.626
Acesta excavata	0.89	0.636
Acesta excavata	0.906	0.646
Acesta excavata	0.916	0.657
Acesta excavata	0.913	0.667
Acesta excavata	0.911	0.677
Acesta excavata	0.911	0.687
Acesta excavata	0.919	0.697
Acesta excavata	0.927	0.707
Acesta excavata	0.935	0.717
Acesta excavata	0.942	0.727
Acesta excavata	0.95	0.737
Acesta excavata	0.97	0.747
Acesta excavata	0.996	0.758
Acesta excavata	1	0.768
Acesta excavata	1	0.778
Acesta excavata	1	0.788
Acesta excavata	1	0.798
Acesta excavata	1	0.808
Acesta excavata	1	0.818
Acesta excavata	1	0.828
Acesta excavata	1	0.838
Acesta excavata	1	0.848
Acesta excavata	1	0.859
Acesta excavata	1	0.869
Acesta excavata	1	0.879
Acesta excavata	1	0.889
Acesta excavata	1	0.899
Acesta excavata	1	0.909
Acesta excavata	1	0.919
Acesta excavata	1	0.929
Acesta excavata	1	0.939
Acesta excavata	1	0.949
Acesta excavata	1	0.96
Acesta excavata	1	0.97
Acesta excavata	1	0.98
Acesta excavata	1	0.99
Acesta excavata	1	1
Actiniidae	0.43	0
Actiniidae	0.612	0.01
Actiniidae	0.645	0.02
Actiniidae	0.662	0.03
Actiniidae	0.667	0.04
Actiniidae	0.674	0.051
Actiniidae	0.684	0.061
Actiniidae	0.692	0.071
Actiniidae	0.696	0.081
Actiniidae	0.701	0.091
Actiniidae	0.708	0.101
Actiniidae	0.714	0.111
Actiniidae	0.718	0.121
Actiniidae	0.721	0.131
Actiniidae	0.728	0.141
Actiniidae	0.733	0.152
Actiniidae	0.737	0.162
Actiniidae	0.741	0.172
Actiniidae	0.744	0.182
Actiniidae	0.748	0.192
Actiniidae	0.751	0.202
Actiniidae	0.75	0.212
Actiniidae	0.755	0.222
Actiniidae	0.758	0.232
Actiniidae	0.76	0.242
Actiniidae	0.76	0.253
Actiniidae	0.763	0.263
Actiniidae	0.763	0.273
Actiniidae	0.762	0.283
Actiniidae	0.766	0.293
Actiniidae	0.768	0.303
Actiniidae	0.768	0.313
Actiniidae	0.77	0.323
Actiniidae	0.772	0.333
Actiniidae	0.775	0.343
Actiniidae	0.776	0.354
Actiniidae	0.779	0.364
Actiniidae	0.78	0.374
Actiniidae	0.779	0.384
Actiniidae	0.781	0.394
Actiniidae	0.782	0.404
Actiniidae	0.783	0.414
Actiniidae	0.783	0.424
Actiniidae	0.783	0.434
Actiniidae	0.782	0.444
Actiniidae	0.785	0.455
Actiniidae	0.788	0.465
Actiniidae	0.787	0.475
Actiniidae	0.789	0.485
Actiniidae	0.79	0.495
Actiniidae	0.79	0.505
Actiniidae	0.789	0.515
Actiniidae	0.788	0.525
Actiniidae	0.791	0.535
Actiniidae	0.792	0.545
Actiniidae	0.796	0.556
Actiniidae	0.797	0.566
Actiniidae	0.801	0.576
Actiniidae	0.802	0.586
Actiniidae	0.805	0.596
Actiniidae	0.804	0.606
Actiniidae	0.805	0.616
Actiniidae	0.812	0.626
Actiniidae	0.813	0.636
Actiniidae	0.814	0.646
Actiniidae	0.817	0.657
Actiniidae	0.818	0.667
Actiniidae	0.816	0.677
Actiniidae	0.816	0.687
Actiniidae	0.818	0.697
Actiniidae	0.823	0.707
Actiniidae	0.828	0.717
Actiniidae	0.831	0.727
Actiniidae	0.836	0.737
Actiniidae	0.839	0.747
Actiniidae	0.842	0.758
Actiniidae	0.847	0.768
Actiniidae	0.854	0.778
Actiniidae	0.858	0.788
Actiniidae	0.861	0.798
Actiniidae	0.872	0.808
Actiniidae	0.876	0.818
Actiniidae	0.889	0.828
Actiniidae	0.898	0.838
Actiniidae	0.909	0.848
Actiniidae	0.914	0.859
Actiniidae	0.928	0.869
Actiniidae	0.935	0.879
Actiniidae	0.951	0.889
Actiniidae	0.945	0.899
Actiniidae	0.942	0.909
Actiniidae	0.967	0.919
Actiniidae	1	0.929
Actiniidae	1	0.939
Actiniidae	1	0.949
Actiniidae	1	0.96
Actiniidae	1	0.97
Actiniidae	1	0.98
Actiniidae	1	0.99
Actiniidae	1	1
Munida spp.	0.654	0
Munida spp.	0.827	0.01
Munida spp.	0.862	0.02
Munida spp.	0.906	0.03
Munida spp.	0.914	0.04
Munida spp.	0.916	0.051
Munida spp.	0.919	0.061
Munida spp.	0.922	0.071
Munida spp.	0.925	0.081
Munida spp.	0.929	0.091
Munida spp.	0.933	0.101
Munida spp.	0.937	0.111
Munida spp.	0.941	0.121
Munida spp.	0.946	0.131
Munida spp.	0.963	0.141
Munida spp.	0.964	0.152
Munida spp.	0.965	0.162
Munida spp.	0.966	0.172
Munida spp.	0.968	0.182
Munida spp.	0.969	0.192
Munida spp.	0.97	0.202
Munida spp.	0.971	0.212
Munida spp.	0.973	0.222
Munida spp.	0.974	0.232
Munida spp.	0.975	0.242
Munida spp.	0.976	0.253
Munida spp.	0.977	0.263
Munida spp.	0.979	0.273
Munida spp.	0.98	0.283
Munida spp.	0.981	0.293
Munida spp.	0.983	0.303
Munida spp.	0.986	0.313
Munida spp.	0.988	0.323
Munida spp.	0.99	0.333
Munida spp.	0.992	0.343
Munida spp.	0.994	0.354
Munida spp.	0.996	0.364
Munida spp.	0.998	0.374
Munida spp.	1	0.384
Munida spp.	1	0.394
Munida spp.	1	0.404
Munida spp.	1	0.414
Munida spp.	1	0.424
Munida spp.	1	0.434
Munida spp.	1	0.444
Munida spp.	1	0.455
Munida spp.	1	0.465
Munida spp.	1	0.475
Munida spp.	1	0.485
Munida spp.	1	0.495
Munida spp.	1	0.505
Munida spp.	1	0.515
Munida spp.	1	0.525
Munida spp.	1	0.535
Munida spp.	1	0.545
Munida spp.	1	0.556
Munida spp.	1	0.566
Munida spp.	1	0.576
Munida spp.	1	0.586
Munida spp.	1	0.596
Munida spp.	1	0.606
Munida spp.	1	0.616
Munida spp.	1	0.626
Munida spp.	1	0.636
Munida spp.	1	0.646
Munida spp.	1	0.657
Munida spp.	1	0.667
Munida spp.	1	0.677
Munida spp.	1	0.687
Munida spp.	1	0.697
Munida spp.	1	0.707
Munida spp.	1	0.717
Munida spp.	1	0.727
Munida spp.	1	0.737
Munida spp.	1	0.747
Munida spp.	1	0.758
Munida spp.	1	0.768
Munida spp.	1	0.778
Munida spp.	1	0.788
Munida spp.	1	0.798
Munida spp.	1	0.808
Munida spp.	1	0.818
Munida spp.	1	0.828
Munida spp.	1	0.838
Munida spp.	1	0.848
Munida spp.	1	0.859
Munida spp.	1	0.869
Munida spp.	1	0.879
Munida spp.	1	0.889
Munida spp.	1	0.899
Munida spp.	1	0.909
Munida spp.	1	0.919
Munida spp.	1	0.929
Munida spp.	1	0.939
Munida spp.	1	0.949
Munida spp.	1	0.96
Munida spp.	1	0.97
Munida spp.	1	0.98
Munida spp.	1	0.99
Munida spp.	1	1
Phakellia ventilabrum	0.199	0
Phakellia ventilabrum	0.465	0.01
Phakellia ventilabrum	0.539	0.02
Phakellia ventilabrum	0.576	0.03
Phakellia ventilabrum	0.605	0.04
Phakellia ventilabrum	0.609	0.051
Phakellia ventilabrum	0.613	0.061
Phakellia ventilabrum	0.617	0.071
Phakellia ventilabrum	0.621	0.081
Phakellia ventilabrum	0.633	0.091
Phakellia ventilabrum	0.656	0.101
Phakellia ventilabrum	0.682	0.111
Phakellia ventilabrum	0.688	0.121
Phakellia ventilabrum	0.695	0.131
Phakellia ventilabrum	0.72	0.141
Phakellia ventilabrum	0.722	0.152
Phakellia ventilabrum	0.724	0.162
Phakellia ventilabrum	0.725	0.172
Phakellia ventilabrum	0.727	0.182
Phakellia ventilabrum	0.729	0.192
Phakellia ventilabrum	0.731	0.202
Phakellia ventilabrum	0.733	0.212
Phakellia ventilabrum	0.735	0.222
Phakellia ventilabrum	0.737	0.232
Phakellia ventilabrum	0.739	0.242
Phakellia ventilabrum	0.741	0.253
Phakellia ventilabrum	0.745	0.263
Phakellia ventilabrum	0.758	0.273
Phakellia ventilabrum	0.767	0.283
Phakellia ventilabrum	0.77	0.293
Phakellia ventilabrum	0.772	0.303
Phakellia ventilabrum	0.775	0.313
Phakellia ventilabrum	0.777	0.323
Phakellia ventilabrum	0.779	0.333
Phakellia ventilabrum	0.782	0.343
Phakellia ventilabrum	0.784	0.354
Phakellia ventilabrum	0.787	0.364
Phakellia ventilabrum	0.789	0.374
Phakellia ventilabrum	0.792	0.384
Phakellia ventilabrum	0.798	0.394
Phakellia ventilabrum	0.814	0.404
Phakellia ventilabrum	0.82	0.414
Phakellia ventilabrum	0.818	0.424
Phakellia ventilabrum	0.816	0.434
Phakellia ventilabrum	0.814	0.444
Phakellia ventilabrum	0.814	0.455
Phakellia ventilabrum	0.813	0.465
Phakellia ventilabrum	0.813	0.475
Phakellia ventilabrum	0.812	0.485
Phakellia ventilabrum	0.812	0.495
Phakellia ventilabrum	0.811	0.505
Phakellia ventilabrum	0.811	0.515
Phakellia ventilabrum	0.81	0.525
Phakellia ventilabrum	0.81	0.535
Phakellia ventilabrum	0.809	0.545
Phakellia ventilabrum	0.809	0.556
Phakellia ventilabrum	0.808	0.566
Phakellia ventilabrum	0.808	0.576
Phakellia ventilabrum	0.807	0.586
Phakellia ventilabrum	0.806	0.596
Phakellia ventilabrum	0.805	0.606
Phakellia ventilabrum	0.803	0.616
Phakellia ventilabrum	0.802	0.626
Phakellia ventilabrum	0.801	0.636
Phakellia ventilabrum	0.798	0.646
Phakellia ventilabrum	0.791	0.657
Phakellia ventilabrum	0.789	0.667
Phakellia ventilabrum	0.787	0.677
Phakellia ventilabrum	0.785	0.687
Phakellia ventilabrum	0.783	0.697
Phakellia ventilabrum	0.792	0.707
Phakellia ventilabrum	0.805	0.717
Phakellia ventilabrum	0.817	0.727
Phakellia ventilabrum	0.853	0.737
Phakellia ventilabrum	0.856	0.747
Phakellia ventilabrum	0.865	0.758
Phakellia ventilabrum	0.873	0.768
Phakellia ventilabrum	0.882	0.778
Phakellia ventilabrum	0.89	0.788
Phakellia ventilabrum	0.893	0.798
Phakellia ventilabrum	0.891	0.808
Phakellia ventilabrum	0.887	0.818
Phakellia ventilabrum	0.904	0.828
Phakellia ventilabrum	0.936	0.838
Phakellia ventilabrum	0.99	0.848
Phakellia ventilabrum	1	0.859
Phakellia ventilabrum	1	0.869
Phakellia ventilabrum	1	0.879
Phakellia ventilabrum	1	0.889
Phakellia ventilabrum	1	0.899
Phakellia ventilabrum	1	0.909
Phakellia ventilabrum	1	0.919
Phakellia ventilabrum	1	0.929
Phakellia ventilabrum	1	0.939
Phakellia ventilabrum	1	0.949
Phakellia ventilabrum	1	0.96
Phakellia ventilabrum	1	0.97
Phakellia ventilabrum	1	0.98
Phakellia ventilabrum	1	0.99
Phakellia ventilabrum	1	1
Lithodes maja	0.488	0
Lithodes maja	0.912	0.01
Lithodes maja	0.955	0.02
Lithodes maja	0.956	0.03
Lithodes maja	0.957	0.04
Lithodes maja	0.958	0.051
Lithodes maja	0.96	0.061
Lithodes maja	0.961	0.071
Lithodes maja	0.962	0.081
Lithodes maja	0.963	0.091
Lithodes maja	0.964	0.101
Lithodes maja	0.965	0.111
Lithodes maja	0.966	0.121
Lithodes maja	0.967	0.131
Lithodes maja	0.968	0.141
Lithodes maja	0.969	0.152
Lithodes maja	0.971	0.162
Lithodes maja	0.972	0.172
Lithodes maja	0.973	0.182
Lithodes maja	0.974	0.192
Lithodes maja	0.975	0.202
Lithodes maja	0.976	0.212
Lithodes maja	0.977	0.222
Lithodes maja	0.978	0.232
Lithodes maja	0.979	0.242
Lithodes maja	0.98	0.253
Lithodes maja	0.982	0.263
Lithodes maja	0.983	0.273
Lithodes maja	0.984	0.283
Lithodes maja	0.985	0.293
Lithodes maja	0.986	0.303
Lithodes maja	0.987	0.313
Lithodes maja	0.988	0.323
Lithodes maja	0.989	0.333
Lithodes maja	0.99	0.343
Lithodes maja	0.991	0.354
Lithodes maja	0.993	0.364
Lithodes maja	0.994	0.374
Lithodes maja	0.995	0.384
Lithodes maja	0.996	0.394
Lithodes maja	0.997	0.404
Lithodes maja	0.998	0.414
Lithodes maja	0.999	0.424
Lithodes maja	1	0.434
Lithodes maja	1	0.444
Lithodes maja	1	0.455
Lithodes maja	1	0.465
Lithodes maja	1	0.475
Lithodes maja	1	0.485
Lithodes maja	1	0.495
Lithodes maja	1	0.505
Lithodes maja	1	0.515
Lithodes maja	1	0.525
Lithodes maja	1	0.535
Lithodes maja	1	0.545
Lithodes maja	1	0.556
Lithodes maja	1	0.566
Lithodes maja	1	0.576
Lithodes maja	1	0.586
Lithodes maja	1	0.596
Lithodes maja	1	0.606
Lithodes maja	1	0.616
Lithodes maja	1	0.626
Lithodes maja	1	0.636
Lithodes maja	1	0.646
Lithodes maja	1	0.657
Lithodes maja	1	0.667
Lithodes maja	1	0.677
Lithodes maja	1	0.687
Lithodes maja	1	0.697
Lithodes maja	1	0.707
Lithodes maja	1	0.717
Lithodes maja	1	0.727
Lithodes maja	1	0.737
Lithodes maja	1	0.747
Lithodes maja	1	0.758
Lithodes maja	1	0.768
Lithodes maja	1	0.778
Lithodes maja	1	0.788
Lithodes maja	1	0.798
Lithodes maja	1	0.808
Lithodes maja	1	0.818
Lithodes maja	1	0.828
Lithodes maja	1	0.838
Lithodes maja	1	0.848
Lithodes maja	1	0.859
Lithodes maja	1	0.869
Lithodes maja	1	0.879
Lithodes maja	1	0.889
Lithodes maja	1	0.899
Lithodes maja	1	0.909
Lithodes maja	1	0.919
Lithodes maja	1	0.929
Lithodes maja	1	0.939
Lithodes maja	1	0.949
Lithodes maja	1	0.96
Lithodes maja	1	0.97
Lithodes maja	1	0.98
Lithodes maja	1	0.99
Lithodes maja	1	1
Caryophyllia smithii	0.101	0
Caryophyllia smithii	0.197	0.01
Caryophyllia smithii	0.25	0.02
Caryophyllia smithii	0.298	0.03
Caryophyllia smithii	0.329	0.04
Caryophyllia smithii	0.351	0.051
Caryophyllia smithii	0.371	0.061
Caryophyllia smithii	0.388	0.071
Caryophyllia smithii	0.408	0.081
Caryophyllia smithii	0.426	0.091
Caryophyllia smithii	0.439	0.101
Caryophyllia smithii	0.455	0.111
Caryophyllia smithii	0.466	0.121
Caryophyllia smithii	0.477	0.131
Caryophyllia smithii	0.486	0.141
Caryophyllia smithii	0.503	0.152
Caryophyllia smithii	0.51	0.162
Caryophyllia smithii	0.524	0.172
Caryophyllia smithii	0.531	0.182
Caryophyllia smithii	0.539	0.192
Caryophyllia smithii	0.548	0.202
Caryophyllia smithii	0.556	0.212
Caryophyllia smithii	0.569	0.222
Caryophyllia smithii	0.583	0.232
Caryophyllia smithii	0.598	0.242
Caryophyllia smithii	0.598	0.253
Caryophyllia smithii	0.605	0.263
Caryophyllia smithii	0.619	0.273
Caryophyllia smithii	0.628	0.283
Caryophyllia smithii	0.643	0.293
Caryophyllia smithii	0.644	0.303
Caryophyllia smithii	0.656	0.313
Caryophyllia smithii	0.663	0.323
Caryophyllia smithii	0.689	0.333
Caryophyllia smithii	0.698	0.343
Caryophyllia smithii	0.71	0.354
Caryophyllia smithii	0.723	0.364
Caryophyllia smithii	0.735	0.374
Caryophyllia smithii	0.744	0.384
Caryophyllia smithii	0.747	0.394
Caryophyllia smithii	0.755	0.404
Caryophyllia smithii	0.764	0.414
Caryophyllia smithii	0.789	0.424
Caryophyllia smithii	0.799	0.434
Caryophyllia smithii	0.816	0.444
Caryophyllia smithii	0.821	0.455
Caryophyllia smithii	0.819	0.465
Caryophyllia smithii	0.821	0.475
Caryophyllia smithii	0.831	0.485
Caryophyllia smithii	0.847	0.495
Caryophyllia smithii	0.861	0.505
Caryophyllia smithii	0.871	0.515
Caryophyllia smithii	0.863	0.525
Caryophyllia smithii	0.866	0.535
Caryophyllia smithii	0.868	0.545
Caryophyllia smithii	0.871	0.556
Caryophyllia smithii	0.872	0.566
Caryophyllia smithii	0.873	0.576
Caryophyllia smithii	0.877	0.586
Caryophyllia smithii	0.874	0.596
Caryophyllia smithii	0.899	0.606
Caryophyllia smithii	0.91	0.616
Caryophyllia smithii	0.922	0.626
Caryophyllia smithii	0.919	0.636
Caryophyllia smithii	0.945	0.646
Caryophyllia smithii	0.963	0.657
Caryophyllia smithii	0.978	0.667
Caryophyllia smithii	0.976	0.677
Caryophyllia smithii	0.973	0.687
Caryophyllia smithii	0.971	0.697
Caryophyllia smithii	1	0.707
Caryophyllia smithii	1	0.717
Caryophyllia smithii	1	0.727
Caryophyllia smithii	1	0.737
Caryophyllia smithii	1	0.747
Caryophyllia smithii	1	0.758
Caryophyllia smithii	1	0.768
Caryophyllia smithii	1	0.778
Caryophyllia smithii	1	0.788
Caryophyllia smithii	1	0.798
Caryophyllia smithii	1	0.808
Caryophyllia smithii	1	0.818
Caryophyllia smithii	1	0.828
Caryophyllia smithii	1	0.838
Caryophyllia smithii	1	0.848
Caryophyllia smithii	1	0.859
Caryophyllia smithii	1	0.869
Caryophyllia smithii	1	0.879
Caryophyllia smithii	1	0.889
Caryophyllia smithii	1	0.899
Caryophyllia smithii	1	0.909
Caryophyllia smithii	1	0.919
Caryophyllia smithii	1	0.929
Caryophyllia smithii	1	0.939
Caryophyllia smithii	1	0.949
Caryophyllia smithii	1	0.96
Caryophyllia smithii	1	0.97
Caryophyllia smithii	1	0.98
Caryophyllia smithii	1	0.99
Caryophyllia smithii	1	1
Alcyonium digitatum	0.181	0
Alcyonium digitatum	0.347	0.01
Alcyonium digitatum	0.405	0.02
Alcyonium digitatum	0.424	0.03
Alcyonium digitatum	0.446	0.04
Alcyonium digitatum	0.473	0.051
Alcyonium digitatum	0.501	0.061
Alcyonium digitatum	0.522	0.071
Alcyonium digitatum	0.536	0.081
Alcyonium digitatum	0.547	0.091
Alcyonium digitatum	0.547	0.101
Alcyonium digitatum	0.559	0.111
Alcyonium digitatum	0.563	0.121
Alcyonium digitatum	0.571	0.131
Alcyonium digitatum	0.585	0.141
Alcyonium digitatum	0.595	0.152
Alcyonium digitatum	0.605	0.162
Alcyonium digitatum	0.605	0.172
Alcyonium digitatum	0.607	0.182
Alcyonium digitatum	0.608	0.192
Alcyonium digitatum	0.616	0.202
Alcyonium digitatum	0.634	0.212
Alcyonium digitatum	0.657	0.222
Alcyonium digitatum	0.661	0.232
Alcyonium digitatum	0.662	0.242
Alcyonium digitatum	0.676	0.253
Alcyonium digitatum	0.684	0.263
Alcyonium digitatum	0.687	0.273
Alcyonium digitatum	0.693	0.283
Alcyonium digitatum	0.705	0.293
Alcyonium digitatum	0.706	0.303
Alcyonium digitatum	0.725	0.313
Alcyonium digitatum	0.73	0.323
Alcyonium digitatum	0.744	0.333
Alcyonium digitatum	0.751	0.343
Alcyonium digitatum	0.755	0.354
Alcyonium digitatum	0.759	0.364
Alcyonium digitatum	0.759	0.374
Alcyonium digitatum	0.757	0.384
Alcyonium digitatum	0.762	0.394
Alcyonium digitatum	0.761	0.404
Alcyonium digitatum	0.765	0.414
Alcyonium digitatum	0.77	0.424
Alcyonium digitatum	0.774	0.434
Alcyonium digitatum	0.776	0.444
Alcyonium digitatum	0.777	0.455
Alcyonium digitatum	0.784	0.465
Alcyonium digitatum	0.791	0.475
Alcyonium digitatum	0.79	0.485
Alcyonium digitatum	0.79	0.495
Alcyonium digitatum	0.789	0.505
Alcyonium digitatum	0.795	0.515
Alcyonium digitatum	0.797	0.525
Alcyonium digitatum	0.805	0.535
Alcyonium digitatum	0.838	0.545
Alcyonium digitatum	0.861	0.556
Alcyonium digitatum	0.863	0.566
Alcyonium digitatum	0.869	0.576
Alcyonium digitatum	0.88	0.586
Alcyonium digitatum	0.879	0.596
Alcyonium digitatum	0.878	0.606
Alcyonium digitatum	0.89	0.616
Alcyonium digitatum	0.896	0.626
Alcyonium digitatum	0.901	0.636
Alcyonium digitatum	0.895	0.646
Alcyonium digitatum	0.901	0.657
Alcyonium digitatum	0.909	0.667
Alcyonium digitatum	0.922	0.677
Alcyonium digitatum	0.921	0.687
Alcyonium digitatum	0.92	0.697
Alcyonium digitatum	0.92	0.707
Alcyonium digitatum	0.916	0.717
Alcyonium digitatum	0.915	0.727
Alcyonium digitatum	0.93	0.737
Alcyonium digitatum	0.945	0.747
Alcyonium digitatum	0.953	0.758
Alcyonium digitatum	0.961	0.768
Alcyonium digitatum	0.961	0.778
Alcyonium digitatum	0.969	0.788
Alcyonium digitatum	0.978	0.798
Alcyonium digitatum	0.978	0.808
Alcyonium digitatum	0.976	0.818
Alcyonium digitatum	0.974	0.828
Alcyonium digitatum	0.971	0.838
Alcyonium digitatum	0.969	0.848
Alcyonium digitatum	0.963	0.859
Alcyonium digitatum	0.959	0.869
Alcyonium digitatum	0.948	0.879
Alcyonium digitatum	0.928	0.889
Alcyonium digitatum	0.902	0.899
Alcyonium digitatum	1	0.909
Alcyonium digitatum	1	0.919
Alcyonium digitatum	1	0.929
Alcyonium digitatum	1	0.939
Alcyonium digitatum	1	0.949
Alcyonium digitatum	1	0.96
Alcyonium digitatum	1	0.97
Alcyonium digitatum	1	0.98
Alcyonium digitatum	1	0.99
Alcyonium digitatum	1	1

## Sheet: F1-Confidence
Class	F1	Confidence
Mean	0.357	0
Mean	0.554	0.01
Mean	0.594	0.02
Mean	0.617	0.03
Mean	0.631	0.04
Mean	0.642	0.051
Mean	0.651	0.061
Mean	0.658	0.071
Mean	0.663	0.081
Mean	0.668	0.091
Mean	0.672	0.101
Mean	0.678	0.111
Mean	0.681	0.121
Mean	0.684	0.131
Mean	0.689	0.141
Mean	0.693	0.152
Mean	0.696	0.162
Mean	0.698	0.172
Mean	0.7	0.182
Mean	0.7	0.192
Mean	0.701	0.202
Mean	0.703	0.212
Mean	0.706	0.222
Mean	0.707	0.232
Mean	0.708	0.242
Mean	0.709	0.253
Mean	0.709	0.263
Mean	0.711	0.273
Mean	0.711	0.283
Mean	0.712	0.293
Mean	0.711	0.303
Mean	0.712	0.313
Mean	0.712	0.323
Mean	0.712	0.333
Mean	0.712	0.343
Mean	0.713	0.354
Mean	0.714	0.364
Mean	0.713	0.374
Mean	0.712	0.384
Mean	0.71	0.394
Mean	0.709	0.404
Mean	0.708	0.414
Mean	0.706	0.424
Mean	0.704	0.434
Mean	0.704	0.444
Mean	0.701	0.455
Mean	0.7	0.465
Mean	0.698	0.475
Mean	0.695	0.485
Mean	0.694	0.495
Mean	0.691	0.505
Mean	0.689	0.515
Mean	0.687	0.525
Mean	0.684	0.535
Mean	0.681	0.545
Mean	0.678	0.556
Mean	0.672	0.566
Mean	0.668	0.576
Mean	0.665	0.586
Mean	0.662	0.596
Mean	0.657	0.606
Mean	0.651	0.616
Mean	0.65	0.626
Mean	0.649	0.636
Mean	0.644	0.646
Mean	0.639	0.657
Mean	0.632	0.667
Mean	0.627	0.677
Mean	0.621	0.687
Mean	0.616	0.697
Mean	0.612	0.707
Mean	0.608	0.717
Mean	0.605	0.727
Mean	0.6	0.737
Mean	0.594	0.747
Mean	0.589	0.758
Mean	0.581	0.768
Mean	0.572	0.778
Mean	0.562	0.788
Mean	0.552	0.798
Mean	0.542	0.808
Mean	0.525	0.818
Mean	0.507	0.828
Mean	0.483	0.838
Mean	0.463	0.848
Mean	0.431	0.859
Mean	0.403	0.869
Mean	0.362	0.879
Mean	0.313	0.889
Mean	0.273	0.899
Mean	0.224	0.909
Mean	0.168	0.919
Mean	0.13	0.929
Mean	0.08	0.939
Mean	0.049	0.949
Mean	0.029	0.96
Mean	0.027	0.97
Mean	0.025	0.98
Mean	0.009	0.99
Mean	0	1
Protanthea simplex	0.302	0
Protanthea simplex	0.4	0.01
Protanthea simplex	0.445	0.02
Protanthea simplex	0.475	0.03
Protanthea simplex	0.492	0.04
Protanthea simplex	0.507	0.051
Protanthea simplex	0.513	0.061
Protanthea simplex	0.525	0.071
Protanthea simplex	0.532	0.081
Protanthea simplex	0.538	0.091
Protanthea simplex	0.548	0.101
Protanthea simplex	0.561	0.111
Protanthea simplex	0.568	0.121
Protanthea simplex	0.575	0.131
Protanthea simplex	0.586	0.141
Protanthea simplex	0.59	0.152
Protanthea simplex	0.595	0.162
Protanthea simplex	0.597	0.172
Protanthea simplex	0.606	0.182
Protanthea simplex	0.613	0.192
Protanthea simplex	0.621	0.202
Protanthea simplex	0.619	0.212
Protanthea simplex	0.624	0.222
Protanthea simplex	0.628	0.232
Protanthea simplex	0.632	0.242
Protanthea simplex	0.635	0.253
Protanthea simplex	0.636	0.263
Protanthea simplex	0.638	0.273
Protanthea simplex	0.639	0.283
Protanthea simplex	0.637	0.293
Protanthea simplex	0.633	0.303
Protanthea simplex	0.638	0.313
Protanthea simplex	0.635	0.323
Protanthea simplex	0.632	0.333
Protanthea simplex	0.631	0.343
Protanthea simplex	0.638	0.354
Protanthea simplex	0.64	0.364
Protanthea simplex	0.645	0.374
Protanthea simplex	0.643	0.384
Protanthea simplex	0.642	0.394
Protanthea simplex	0.642	0.404
Protanthea simplex	0.642	0.414
Protanthea simplex	0.648	0.424
Protanthea simplex	0.653	0.434
Protanthea simplex	0.653	0.444
Protanthea simplex	0.659	0.455
Protanthea simplex	0.659	0.465
Protanthea simplex	0.657	0.475
Protanthea simplex	0.652	0.485
Protanthea simplex	0.655	0.495
Protanthea simplex	0.657	0.505
Protanthea simplex	0.651	0.515
Protanthea simplex	0.655	0.525
Protanthea simplex	0.66	0.535
Protanthea simplex	0.655	0.545
Protanthea simplex	0.641	0.556
Protanthea simplex	0.64	0.566
Protanthea simplex	0.639	0.576
Protanthea simplex	0.639	0.586
Protanthea simplex	0.641	0.596
Protanthea simplex	0.637	0.606
Protanthea simplex	0.632	0.616
Protanthea simplex	0.633	0.626
Protanthea simplex	0.636	0.636
Protanthea simplex	0.637	0.646
Protanthea simplex	0.635	0.657
Protanthea simplex	0.625	0.667
Protanthea simplex	0.621	0.677
Protanthea simplex	0.612	0.687
Protanthea simplex	0.611	0.697
Protanthea simplex	0.603	0.707
Protanthea simplex	0.601	0.717
Protanthea simplex	0.594	0.727
Protanthea simplex	0.587	0.737
Protanthea simplex	0.558	0.747
Protanthea simplex	0.545	0.758
Protanthea simplex	0.515	0.768
Protanthea simplex	0.504	0.778
Protanthea simplex	0.483	0.788
Protanthea simplex	0.456	0.798
Protanthea simplex	0.418	0.808
Protanthea simplex	0.384	0.818
Protanthea simplex	0.356	0.828
Protanthea simplex	0.322	0.838
Protanthea simplex	0.291	0.848
Protanthea simplex	0.258	0.859
Protanthea simplex	0.193	0.869
Protanthea simplex	0.118	0.879
Protanthea simplex	0.052	0.889
Protanthea simplex	0.029	0.899
Protanthea simplex	0.008	0.909
Protanthea simplex	0	0.919
Protanthea simplex	0	0.929
Protanthea simplex	0	0.939
Protanthea simplex	0	0.949
Protanthea simplex	0	0.96
Protanthea simplex	0	0.97
Protanthea simplex	0	0.98
Protanthea simplex	0	0.99
Protanthea simplex	0	1
Sabella pavonina	0.214	0
Sabella pavonina	0.376	0.01
Sabella pavonina	0.438	0.02
Sabella pavonina	0.467	0.03
Sabella pavonina	0.487	0.04
Sabella pavonina	0.51	0.051
Sabella pavonina	0.528	0.061
Sabella pavonina	0.537	0.071
Sabella pavonina	0.549	0.081
Sabella pavonina	0.555	0.091
Sabella pavonina	0.562	0.101
Sabella pavonina	0.565	0.111
Sabella pavonina	0.575	0.121
Sabella pavonina	0.58	0.131
Sabella pavonina	0.584	0.141
Sabella pavonina	0.587	0.152
Sabella pavonina	0.591	0.162
Sabella pavonina	0.596	0.172
Sabella pavonina	0.599	0.182
Sabella pavonina	0.601	0.192
Sabella pavonina	0.603	0.202
Sabella pavonina	0.603	0.212
Sabella pavonina	0.605	0.222
Sabella pavonina	0.605	0.232
Sabella pavonina	0.605	0.242
Sabella pavonina	0.607	0.253
Sabella pavonina	0.608	0.263
Sabella pavonina	0.613	0.273
Sabella pavonina	0.615	0.283
Sabella pavonina	0.615	0.293
Sabella pavonina	0.617	0.303
Sabella pavonina	0.618	0.313
Sabella pavonina	0.618	0.323
Sabella pavonina	0.618	0.333
Sabella pavonina	0.617	0.343
Sabella pavonina	0.617	0.354
Sabella pavonina	0.617	0.364
Sabella pavonina	0.619	0.374
Sabella pavonina	0.612	0.384
Sabella pavonina	0.611	0.394
Sabella pavonina	0.61	0.404
Sabella pavonina	0.608	0.414
Sabella pavonina	0.607	0.424
Sabella pavonina	0.602	0.434
Sabella pavonina	0.601	0.444
Sabella pavonina	0.599	0.455
Sabella pavonina	0.594	0.465
Sabella pavonina	0.593	0.475
Sabella pavonina	0.594	0.485
Sabella pavonina	0.593	0.495
Sabella pavonina	0.594	0.505
Sabella pavonina	0.595	0.515
Sabella pavonina	0.592	0.525
Sabella pavonina	0.59	0.535
Sabella pavonina	0.589	0.545
Sabella pavonina	0.585	0.556
Sabella pavonina	0.577	0.566
Sabella pavonina	0.571	0.576
Sabella pavonina	0.562	0.586
Sabella pavonina	0.557	0.596
Sabella pavonina	0.551	0.606
Sabella pavonina	0.545	0.616
Sabella pavonina	0.54	0.626
Sabella pavonina	0.529	0.636
Sabella pavonina	0.526	0.646
Sabella pavonina	0.521	0.657
Sabella pavonina	0.512	0.667
Sabella pavonina	0.502	0.677
Sabella pavonina	0.486	0.687
Sabella pavonina	0.475	0.697
Sabella pavonina	0.47	0.707
Sabella pavonina	0.459	0.717
Sabella pavonina	0.44	0.727
Sabella pavonina	0.429	0.737
Sabella pavonina	0.417	0.747
Sabella pavonina	0.401	0.758
Sabella pavonina	0.398	0.768
Sabella pavonina	0.381	0.778
Sabella pavonina	0.356	0.788
Sabella pavonina	0.339	0.798
Sabella pavonina	0.318	0.808
Sabella pavonina	0.286	0.818
Sabella pavonina	0.256	0.828
Sabella pavonina	0.225	0.838
Sabella pavonina	0.205	0.848
Sabella pavonina	0.172	0.859
Sabella pavonina	0.144	0.869
Sabella pavonina	0.128	0.879
Sabella pavonina	0.106	0.889
Sabella pavonina	0.074	0.899
Sabella pavonina	0.027	0.909
Sabella pavonina	0.007	0.919
Sabella pavonina	0	0.929
Sabella pavonina	0	0.939
Sabella pavonina	0	0.949
Sabella pavonina	0	0.96
Sabella pavonina	0	0.97
Sabella pavonina	0	0.98
Sabella pavonina	0	0.99
Sabella pavonina	0	1
Geodia barretti	0.485	0
Geodia barretti	0.678	0.01
Geodia barretti	0.708	0.02
Geodia barretti	0.709	0.03
Geodia barretti	0.725	0.04
Geodia barretti	0.729	0.051
Geodia barretti	0.724	0.061
Geodia barretti	0.732	0.071
Geodia barretti	0.746	0.081
Geodia barretti	0.748	0.091
Geodia barretti	0.75	0.101
Geodia barretti	0.755	0.111
Geodia barretti	0.76	0.121
Geodia barretti	0.767	0.131
Geodia barretti	0.772	0.141
Geodia barretti	0.782	0.152
Geodia barretti	0.784	0.162
Geodia barretti	0.785	0.172
Geodia barretti	0.786	0.182
Geodia barretti	0.783	0.192
Geodia barretti	0.779	0.202
Geodia barretti	0.783	0.212
Geodia barretti	0.784	0.222
Geodia barretti	0.785	0.232
Geodia barretti	0.786	0.242
Geodia barretti	0.787	0.253
Geodia barretti	0.788	0.263
Geodia barretti	0.789	0.273
Geodia barretti	0.792	0.283
Geodia barretti	0.797	0.293
Geodia barretti	0.806	0.303
Geodia barretti	0.807	0.313
Geodia barretti	0.808	0.323
Geodia barretti	0.81	0.333
Geodia barretti	0.811	0.343
Geodia barretti	0.82	0.354
Geodia barretti	0.827	0.364
Geodia barretti	0.829	0.374
Geodia barretti	0.83	0.384
Geodia barretti	0.831	0.394
Geodia barretti	0.831	0.404
Geodia barretti	0.832	0.414
Geodia barretti	0.833	0.424
Geodia barretti	0.834	0.434
Geodia barretti	0.834	0.444
Geodia barretti	0.829	0.455
Geodia barretti	0.832	0.465
Geodia barretti	0.829	0.475
Geodia barretti	0.825	0.485
Geodia barretti	0.825	0.495
Geodia barretti	0.827	0.505
Geodia barretti	0.829	0.515
Geodia barretti	0.838	0.525
Geodia barretti	0.841	0.535
Geodia barretti	0.838	0.545
Geodia barretti	0.835	0.556
Geodia barretti	0.832	0.566
Geodia barretti	0.829	0.576
Geodia barretti	0.827	0.586
Geodia barretti	0.824	0.596
Geodia barretti	0.816	0.606
Geodia barretti	0.817	0.616
Geodia barretti	0.818	0.626
Geodia barretti	0.819	0.636
Geodia barretti	0.82	0.646
Geodia barretti	0.822	0.657
Geodia barretti	0.803	0.667
Geodia barretti	0.8	0.677
Geodia barretti	0.797	0.687
Geodia barretti	0.794	0.697
Geodia barretti	0.793	0.707
Geodia barretti	0.792	0.717
Geodia barretti	0.791	0.727
Geodia barretti	0.79	0.737
Geodia barretti	0.789	0.747
Geodia barretti	0.788	0.758
Geodia barretti	0.787	0.768
Geodia barretti	0.786	0.778
Geodia barretti	0.785	0.788
Geodia barretti	0.784	0.798
Geodia barretti	0.774	0.808
Geodia barretti	0.78	0.818
Geodia barretti	0.767	0.828
Geodia barretti	0.759	0.838
Geodia barretti	0.755	0.848
Geodia barretti	0.752	0.859
Geodia barretti	0.74	0.869
Geodia barretti	0.734	0.879
Geodia barretti	0.729	0.889
Geodia barretti	0.712	0.899
Geodia barretti	0.647	0.909
Geodia barretti	0.512	0.919
Geodia barretti	0.323	0.929
Geodia barretti	0.169	0.939
Geodia barretti	0.102	0.949
Geodia barretti	0.088	0.96
Geodia barretti	0.059	0.97
Geodia barretti	0.043	0.98
Geodia barretti	0.031	0.99
Geodia barretti	0	1
Mycale lingua	0.279	0
Mycale lingua	0.624	0.01
Mycale lingua	0.642	0.02
Mycale lingua	0.646	0.03
Mycale lingua	0.65	0.04
Mycale lingua	0.653	0.051
Mycale lingua	0.65	0.061
Mycale lingua	0.647	0.071
Mycale lingua	0.643	0.081
Mycale lingua	0.639	0.091
Mycale lingua	0.635	0.101
Mycale lingua	0.631	0.111
Mycale lingua	0.628	0.121
Mycale lingua	0.636	0.131
Mycale lingua	0.644	0.141
Mycale lingua	0.651	0.152
Mycale lingua	0.667	0.162
Mycale lingua	0.675	0.172
Mycale lingua	0.681	0.182
Mycale lingua	0.682	0.192
Mycale lingua	0.684	0.202
Mycale lingua	0.685	0.212
Mycale lingua	0.686	0.222
Mycale lingua	0.688	0.232
Mycale lingua	0.689	0.242
Mycale lingua	0.69	0.253
Mycale lingua	0.691	0.263
Mycale lingua	0.693	0.273
Mycale lingua	0.694	0.283
Mycale lingua	0.695	0.293
Mycale lingua	0.695	0.303
Mycale lingua	0.694	0.313
Mycale lingua	0.693	0.323
Mycale lingua	0.692	0.333
Mycale lingua	0.691	0.343
Mycale lingua	0.69	0.354
Mycale lingua	0.689	0.364
Mycale lingua	0.688	0.374
Mycale lingua	0.687	0.384
Mycale lingua	0.686	0.394
Mycale lingua	0.685	0.404
Mycale lingua	0.684	0.414
Mycale lingua	0.683	0.424
Mycale lingua	0.682	0.434
Mycale lingua	0.681	0.444
Mycale lingua	0.68	0.455
Mycale lingua	0.679	0.465
Mycale lingua	0.678	0.475
Mycale lingua	0.677	0.485
Mycale lingua	0.676	0.495
Mycale lingua	0.675	0.505
Mycale lingua	0.674	0.515
Mycale lingua	0.673	0.525
Mycale lingua	0.672	0.535
Mycale lingua	0.671	0.545
Mycale lingua	0.669	0.556
Mycale lingua	0.668	0.566
Mycale lingua	0.667	0.576
Mycale lingua	0.664	0.586
Mycale lingua	0.655	0.596
Mycale lingua	0.645	0.606
Mycale lingua	0.605	0.616
Mycale lingua	0.606	0.626
Mycale lingua	0.607	0.636
Mycale lingua	0.608	0.646
Mycale lingua	0.609	0.657
Mycale lingua	0.61	0.667
Mycale lingua	0.611	0.677
Mycale lingua	0.612	0.687
Mycale lingua	0.613	0.697
Mycale lingua	0.614	0.707
Mycale lingua	0.614	0.717
Mycale lingua	0.615	0.727
Mycale lingua	0.616	0.737
Mycale lingua	0.617	0.747
Mycale lingua	0.618	0.758
Mycale lingua	0.619	0.768
Mycale lingua	0.622	0.778
Mycale lingua	0.624	0.788
Mycale lingua	0.626	0.798
Mycale lingua	0.628	0.808
Mycale lingua	0.63	0.818
Mycale lingua	0.632	0.828
Mycale lingua	0.615	0.838
Mycale lingua	0.612	0.848
Mycale lingua	0.548	0.859
Mycale lingua	0.514	0.869
Mycale lingua	0.507	0.879
Mycale lingua	0.42	0.889
Mycale lingua	0.326	0.899
Mycale lingua	0.273	0.909
Mycale lingua	0.244	0.919
Mycale lingua	0.212	0.929
Mycale lingua	0	0.939
Mycale lingua	0	0.949
Mycale lingua	0	0.96
Mycale lingua	0	0.97
Mycale lingua	0	0.98
Mycale lingua	0	0.99
Mycale lingua	0	1
Polycarpa pomaria	0.363	0
Polycarpa pomaria	0.498	0.01
Polycarpa pomaria	0.546	0.02
Polycarpa pomaria	0.572	0.03
Polycarpa pomaria	0.589	0.04
Polycarpa pomaria	0.6	0.051
Polycarpa pomaria	0.608	0.061
Polycarpa pomaria	0.614	0.071
Polycarpa pomaria	0.617	0.081
Polycarpa pomaria	0.624	0.091
Polycarpa pomaria	0.631	0.101
Polycarpa pomaria	0.636	0.111
Polycarpa pomaria	0.637	0.121
Polycarpa pomaria	0.636	0.131
Polycarpa pomaria	0.638	0.141
Polycarpa pomaria	0.644	0.152
Polycarpa pomaria	0.647	0.162
Polycarpa pomaria	0.646	0.172
Polycarpa pomaria	0.649	0.182
Polycarpa pomaria	0.647	0.192
Polycarpa pomaria	0.648	0.202
Polycarpa pomaria	0.65	0.212
Polycarpa pomaria	0.648	0.222
Polycarpa pomaria	0.652	0.232
Polycarpa pomaria	0.655	0.242
Polycarpa pomaria	0.652	0.253
Polycarpa pomaria	0.651	0.263
Polycarpa pomaria	0.654	0.273
Polycarpa pomaria	0.655	0.283
Polycarpa pomaria	0.655	0.293
Polycarpa pomaria	0.656	0.303
Polycarpa pomaria	0.658	0.313
Polycarpa pomaria	0.66	0.323
Polycarpa pomaria	0.659	0.333
Polycarpa pomaria	0.656	0.343
Polycarpa pomaria	0.659	0.354
Polycarpa pomaria	0.662	0.364
Polycarpa pomaria	0.66	0.374
Polycarpa pomaria	0.658	0.384
Polycarpa pomaria	0.659	0.394
Polycarpa pomaria	0.658	0.404
Polycarpa pomaria	0.662	0.414
Polycarpa pomaria	0.661	0.424
Polycarpa pomaria	0.656	0.434
Polycarpa pomaria	0.655	0.444
Polycarpa pomaria	0.651	0.455
Polycarpa pomaria	0.649	0.465
Polycarpa pomaria	0.642	0.475
Polycarpa pomaria	0.64	0.485
Polycarpa pomaria	0.644	0.495
Polycarpa pomaria	0.645	0.505
Polycarpa pomaria	0.646	0.515
Polycarpa pomaria	0.645	0.525
Polycarpa pomaria	0.637	0.535
Polycarpa pomaria	0.637	0.545
Polycarpa pomaria	0.632	0.556
Polycarpa pomaria	0.626	0.566
Polycarpa pomaria	0.625	0.576
Polycarpa pomaria	0.625	0.586
Polycarpa pomaria	0.618	0.596
Polycarpa pomaria	0.61	0.606
Polycarpa pomaria	0.604	0.616
Polycarpa pomaria	0.6	0.626
Polycarpa pomaria	0.597	0.636
Polycarpa pomaria	0.586	0.646
Polycarpa pomaria	0.571	0.657
Polycarpa pomaria	0.556	0.667
Polycarpa pomaria	0.542	0.677
Polycarpa pomaria	0.532	0.687
Polycarpa pomaria	0.525	0.697
Polycarpa pomaria	0.511	0.707
Polycarpa pomaria	0.504	0.717
Polycarpa pomaria	0.499	0.727
Polycarpa pomaria	0.481	0.737
Polycarpa pomaria	0.47	0.747
Polycarpa pomaria	0.46	0.758
Polycarpa pomaria	0.426	0.768
Polycarpa pomaria	0.405	0.778
Polycarpa pomaria	0.374	0.788
Polycarpa pomaria	0.352	0.798
Polycarpa pomaria	0.336	0.808
Polycarpa pomaria	0.304	0.818
Polycarpa pomaria	0.269	0.828
Polycarpa pomaria	0.238	0.838
Polycarpa pomaria	0.203	0.848
Polycarpa pomaria	0.149	0.859
Polycarpa pomaria	0.1	0.869
Polycarpa pomaria	0.067	0.879
Polycarpa pomaria	0.041	0.889
Polycarpa pomaria	0.026	0.899
Polycarpa pomaria	0.017	0.909
Polycarpa pomaria	0	0.919
Polycarpa pomaria	0	0.929
Polycarpa pomaria	0	0.939
Polycarpa pomaria	0	0.949
Polycarpa pomaria	0	0.96
Polycarpa pomaria	0	0.97
Polycarpa pomaria	0	0.98
Polycarpa pomaria	0	0.99
Polycarpa pomaria	0	1
Serpulidae	0.062	0
Serpulidae	0.148	0.01
Serpulidae	0.202	0.02
Serpulidae	0.239	0.03
Serpulidae	0.268	0.04
Serpulidae	0.288	0.051
Serpulidae	0.304	0.061
Serpulidae	0.322	0.071
Serpulidae	0.332	0.081
Serpulidae	0.347	0.091
Serpulidae	0.357	0.101
Serpulidae	0.365	0.111
Serpulidae	0.374	0.121
Serpulidae	0.383	0.131
Serpulidae	0.391	0.141
Serpulidae	0.402	0.152
Serpulidae	0.409	0.162
Serpulidae	0.417	0.172
Serpulidae	0.421	0.182
Serpulidae	0.419	0.192
Serpulidae	0.416	0.202
Serpulidae	0.417	0.212
Serpulidae	0.419	0.222
Serpulidae	0.425	0.232
Serpulidae	0.433	0.242
Serpulidae	0.437	0.253
Serpulidae	0.438	0.263
Serpulidae	0.437	0.273
Serpulidae	0.438	0.283
Serpulidae	0.438	0.293
Serpulidae	0.43	0.303
Serpulidae	0.427	0.313
Serpulidae	0.423	0.323
Serpulidae	0.425	0.333
Serpulidae	0.425	0.343
Serpulidae	0.426	0.354
Serpulidae	0.427	0.364
Serpulidae	0.428	0.374
Serpulidae	0.424	0.384
Serpulidae	0.421	0.394
Serpulidae	0.421	0.404
Serpulidae	0.412	0.414
Serpulidae	0.411	0.424
Serpulidae	0.409	0.434
Serpulidae	0.409	0.444
Serpulidae	0.41	0.455
Serpulidae	0.409	0.465
Serpulidae	0.41	0.475
Serpulidae	0.404	0.485
Serpulidae	0.4	0.495
Serpulidae	0.393	0.505
Serpulidae	0.385	0.515
Serpulidae	0.379	0.525
Serpulidae	0.373	0.535
Serpulidae	0.363	0.545
Serpulidae	0.36	0.556
Serpulidae	0.356	0.566
Serpulidae	0.355	0.576
Serpulidae	0.353	0.586
Serpulidae	0.345	0.596
Serpulidae	0.334	0.606
Serpulidae	0.328	0.616
Serpulidae	0.321	0.626
Serpulidae	0.316	0.636
Serpulidae	0.308	0.646
Serpulidae	0.292	0.657
Serpulidae	0.277	0.667
Serpulidae	0.264	0.677
Serpulidae	0.252	0.687
Serpulidae	0.243	0.697
Serpulidae	0.233	0.707
Serpulidae	0.224	0.717
Serpulidae	0.22	0.727
Serpulidae	0.207	0.737
Serpulidae	0.194	0.747
Serpulidae	0.178	0.758
Serpulidae	0.167	0.768
Serpulidae	0.15	0.778
Serpulidae	0.137	0.788
Serpulidae	0.135	0.798
Serpulidae	0.126	0.808
Serpulidae	0.116	0.818
Serpulidae	0.11	0.828
Serpulidae	0.098	0.838
Serpulidae	0.08	0.848
Serpulidae	0.058	0.859
Serpulidae	0.033	0.869
Serpulidae	0.025	0.879
Serpulidae	0.019	0.889
Serpulidae	0.016	0.899
Serpulidae	0.009	0.909
Serpulidae	0.007	0.919
Serpulidae	0.006	0.929
Serpulidae	0.005	0.939
Serpulidae	0	0.949
Serpulidae	0	0.96
Serpulidae	0	0.97
Serpulidae	0	0.98
Serpulidae	0	0.99
Serpulidae	0	1
Molgula spp.	0.101	0
Molgula spp.	0.209	0.01
Molgula spp.	0.275	0.02
Molgula spp.	0.317	0.03
Molgula spp.	0.35	0.04
Molgula spp.	0.372	0.051
Molgula spp.	0.379	0.061
Molgula spp.	0.393	0.071
Molgula spp.	0.398	0.081
Molgula spp.	0.409	0.091
Molgula spp.	0.412	0.101
Molgula spp.	0.419	0.111
Molgula spp.	0.421	0.121
Molgula spp.	0.417	0.131
Molgula spp.	0.421	0.141
Molgula spp.	0.422	0.152
Molgula spp.	0.42	0.162
Molgula spp.	0.415	0.172
Molgula spp.	0.405	0.182
Molgula spp.	0.403	0.192
Molgula spp.	0.397	0.202
Molgula spp.	0.399	0.212
Molgula spp.	0.398	0.222
Molgula spp.	0.389	0.232
Molgula spp.	0.385	0.242
Molgula spp.	0.378	0.253
Molgula spp.	0.366	0.263
Molgula spp.	0.363	0.273
Molgula spp.	0.355	0.283
Molgula spp.	0.346	0.293
Molgula spp.	0.334	0.303
Molgula spp.	0.332	0.313
Molgula spp.	0.334	0.323
Molgula spp.	0.325	0.333
Molgula spp.	0.318	0.343
Molgula spp.	0.316	0.354
Molgula spp.	0.3	0.364
Molgula spp.	0.292	0.374
Molgula spp.	0.282	0.384
Molgula spp.	0.269	0.394
Molgula spp.	0.253	0.404
Molgula spp.	0.251	0.414
Molgula spp.	0.247	0.424
Molgula spp.	0.229	0.434
Molgula spp.	0.225	0.444
Molgula spp.	0.216	0.455
Molgula spp.	0.209	0.465
Molgula spp.	0.207	0.475
Molgula spp.	0.202	0.485
Molgula spp.	0.188	0.495
Molgula spp.	0.171	0.505
Molgula spp.	0.16	0.515
Molgula spp.	0.143	0.525
Molgula spp.	0.127	0.535
Molgula spp.	0.116	0.545
Molgula spp.	0.106	0.556
Molgula spp.	0.096	0.566
Molgula spp.	0.091	0.576
Molgula spp.	0.089	0.586
Molgula spp.	0.081	0.596
Molgula spp.	0.063	0.606
Molgula spp.	0.052	0.616
Molgula spp.	0.052	0.626
Molgula spp.	0.049	0.636
Molgula spp.	0.043	0.646
Molgula spp.	0.04	0.657
Molgula spp.	0.03	0.667
Molgula spp.	0.023	0.677
Molgula spp.	0.021	0.687
Molgula spp.	0.012	0.697
Molgula spp.	0.01	0.707
Molgula spp.	0.009	0.717
Molgula spp.	0.009	0.727
Molgula spp.	0.008	0.737
Molgula spp.	0.007	0.747
Molgula spp.	0.006	0.758
Molgula spp.	0.005	0.768
Molgula spp.	0.004	0.778
Molgula spp.	0.002	0.788
Molgula spp.	0	0.798
Molgula spp.	0	0.808
Molgula spp.	0	0.818
Molgula spp.	0	0.828
Molgula spp.	0	0.838
Molgula spp.	0	0.848
Molgula spp.	0	0.859
Molgula spp.	0	0.869
Molgula spp.	0	0.879
Molgula spp.	0	0.889
Molgula spp.	0	0.899
Molgula spp.	0	0.909
Molgula spp.	0	0.919
Molgula spp.	0	0.929
Molgula spp.	0	0.939
Molgula spp.	0	0.949
Molgula spp.	0	0.96
Molgula spp.	0	0.97
Molgula spp.	0	0.98
Molgula spp.	0	0.99
Molgula spp.	0	1
Ascidia spp.	0.389	0
Ascidia spp.	0.589	0.01
Ascidia spp.	0.629	0.02
Ascidia spp.	0.664	0.03
Ascidia spp.	0.675	0.04
Ascidia spp.	0.688	0.051
Ascidia spp.	0.695	0.061
Ascidia spp.	0.706	0.071
Ascidia spp.	0.709	0.081
Ascidia spp.	0.702	0.091
Ascidia spp.	0.702	0.101
Ascidia spp.	0.705	0.111
Ascidia spp.	0.711	0.121
Ascidia spp.	0.713	0.131
Ascidia spp.	0.717	0.141
Ascidia spp.	0.703	0.152
Ascidia spp.	0.706	0.162
Ascidia spp.	0.715	0.172
Ascidia spp.	0.719	0.182
Ascidia spp.	0.72	0.192
Ascidia spp.	0.717	0.202
Ascidia spp.	0.722	0.212
Ascidia spp.	0.728	0.222
Ascidia spp.	0.735	0.232
Ascidia spp.	0.738	0.242
Ascidia spp.	0.743	0.253
Ascidia spp.	0.75	0.263
Ascidia spp.	0.753	0.273
Ascidia spp.	0.756	0.283
Ascidia spp.	0.758	0.293
Ascidia spp.	0.762	0.303
Ascidia spp.	0.755	0.313
Ascidia spp.	0.753	0.323
Ascidia spp.	0.752	0.333
Ascidia spp.	0.751	0.343
Ascidia spp.	0.75	0.354
Ascidia spp.	0.748	0.364
Ascidia spp.	0.747	0.374
Ascidia spp.	0.75	0.384
Ascidia spp.	0.745	0.394
Ascidia spp.	0.742	0.404
Ascidia spp.	0.741	0.414
Ascidia spp.	0.739	0.424
Ascidia spp.	0.738	0.434
Ascidia spp.	0.736	0.444
Ascidia spp.	0.735	0.455
Ascidia spp.	0.737	0.465
Ascidia spp.	0.739	0.475
Ascidia spp.	0.738	0.485
Ascidia spp.	0.734	0.495
Ascidia spp.	0.731	0.505
Ascidia spp.	0.734	0.515
Ascidia spp.	0.736	0.525
Ascidia spp.	0.738	0.535
Ascidia spp.	0.741	0.545
Ascidia spp.	0.735	0.556
Ascidia spp.	0.715	0.566
Ascidia spp.	0.72	0.576
Ascidia spp.	0.717	0.586
Ascidia spp.	0.714	0.596
Ascidia spp.	0.711	0.606
Ascidia spp.	0.716	0.616
Ascidia spp.	0.714	0.626
Ascidia spp.	0.712	0.636
Ascidia spp.	0.71	0.646
Ascidia spp.	0.708	0.657
Ascidia spp.	0.709	0.667
Ascidia spp.	0.717	0.677
Ascidia spp.	0.712	0.687
Ascidia spp.	0.708	0.697
Ascidia spp.	0.713	0.707
Ascidia spp.	0.716	0.717
Ascidia spp.	0.717	0.727
Ascidia spp.	0.71	0.737
Ascidia spp.	0.71	0.747
Ascidia spp.	0.705	0.758
Ascidia spp.	0.69	0.768
Ascidia spp.	0.679	0.778
Ascidia spp.	0.66	0.788
Ascidia spp.	0.655	0.798
Ascidia spp.	0.65	0.808
Ascidia spp.	0.653	0.818
Ascidia spp.	0.655	0.828
Ascidia spp.	0.625	0.838
Ascidia spp.	0.601	0.848
Ascidia spp.	0.586	0.859
Ascidia spp.	0.568	0.869
Ascidia spp.	0.501	0.879
Ascidia spp.	0.437	0.889
Ascidia spp.	0.4	0.899
Ascidia spp.	0.352	0.909
Ascidia spp.	0.285	0.919
Ascidia spp.	0.218	0.929
Ascidia spp.	0.054	0.939
Ascidia spp.	0	0.949
Ascidia spp.	0	0.96
Ascidia spp.	0	0.97
Ascidia spp.	0	0.98
Ascidia spp.	0	0.99
Ascidia spp.	0	1
Ciona intestinalis	0.186	0
Ciona intestinalis	0.317	0.01
Ciona intestinalis	0.37	0.02
Ciona intestinalis	0.407	0.03
Ciona intestinalis	0.429	0.04
Ciona intestinalis	0.463	0.051
Ciona intestinalis	0.497	0.061
Ciona intestinalis	0.505	0.071
Ciona intestinalis	0.515	0.081
Ciona intestinalis	0.525	0.091
Ciona intestinalis	0.532	0.101
Ciona intestinalis	0.541	0.111
Ciona intestinalis	0.546	0.121
Ciona intestinalis	0.549	0.131
Ciona intestinalis	0.546	0.141
Ciona intestinalis	0.552	0.152
Ciona intestinalis	0.548	0.162
Ciona intestinalis	0.555	0.172
Ciona intestinalis	0.561	0.182
Ciona intestinalis	0.564	0.192
Ciona intestinalis	0.571	0.202
Ciona intestinalis	0.579	0.212
Ciona intestinalis	0.589	0.222
Ciona intestinalis	0.591	0.232
Ciona intestinalis	0.599	0.242
Ciona intestinalis	0.605	0.253
Ciona intestinalis	0.606	0.263
Ciona intestinalis	0.605	0.273
Ciona intestinalis	0.603	0.283
Ciona intestinalis	0.605	0.293
Ciona intestinalis	0.608	0.303
Ciona intestinalis	0.61	0.313
Ciona intestinalis	0.611	0.323
Ciona intestinalis	0.608	0.333
Ciona intestinalis	0.611	0.343
Ciona intestinalis	0.612	0.354
Ciona intestinalis	0.617	0.364
Ciona intestinalis	0.615	0.374
Ciona intestinalis	0.62	0.384
Ciona intestinalis	0.62	0.394
Ciona intestinalis	0.627	0.404
Ciona intestinalis	0.632	0.414
Ciona intestinalis	0.629	0.424
Ciona intestinalis	0.631	0.434
Ciona intestinalis	0.635	0.444
Ciona intestinalis	0.639	0.455
Ciona intestinalis	0.636	0.465
Ciona intestinalis	0.634	0.475
Ciona intestinalis	0.636	0.485
Ciona intestinalis	0.637	0.495
Ciona intestinalis	0.634	0.505
Ciona intestinalis	0.639	0.515
Ciona intestinalis	0.643	0.525
Ciona intestinalis	0.633	0.535
Ciona intestinalis	0.628	0.545
Ciona intestinalis	0.625	0.556
Ciona intestinalis	0.625	0.566
Ciona intestinalis	0.61	0.576
Ciona intestinalis	0.61	0.586
Ciona intestinalis	0.616	0.596
Ciona intestinalis	0.618	0.606
Ciona intestinalis	0.614	0.616
Ciona intestinalis	0.611	0.626
Ciona intestinalis	0.612	0.636
Ciona intestinalis	0.612	0.646
Ciona intestinalis	0.604	0.657
Ciona intestinalis	0.606	0.667
Ciona intestinalis	0.613	0.677
Ciona intestinalis	0.602	0.687
Ciona intestinalis	0.597	0.697
Ciona intestinalis	0.586	0.707
Ciona intestinalis	0.581	0.717
Ciona intestinalis	0.581	0.727
Ciona intestinalis	0.567	0.737
Ciona intestinalis	0.569	0.747
Ciona intestinalis	0.553	0.758
Ciona intestinalis	0.527	0.768
Ciona intestinalis	0.505	0.778
Ciona intestinalis	0.505	0.788
Ciona intestinalis	0.49	0.798
Ciona intestinalis	0.477	0.808
Ciona intestinalis	0.454	0.818
Ciona intestinalis	0.423	0.828
Ciona intestinalis	0.363	0.838
Ciona intestinalis	0.354	0.848
Ciona intestinalis	0.323	0.859
Ciona intestinalis	0.289	0.869
Ciona intestinalis	0.25	0.879
Ciona intestinalis	0.203	0.889
Ciona intestinalis	0.177	0.899
Ciona intestinalis	0.14	0.909
Ciona intestinalis	0.085	0.919
Ciona intestinalis	0.069	0.929
Ciona intestinalis	0.051	0.939
Ciona intestinalis	0.024	0.949
Ciona intestinalis	0	0.96
Ciona intestinalis	0	0.97
Ciona intestinalis	0	0.98
Ciona intestinalis	0	0.99
Ciona intestinalis	0	1
Porania pulvillus	0.343	0
Porania pulvillus	0.717	0.01
Porania pulvillus	0.737	0.02
Porania pulvillus	0.751	0.03
Porania pulvillus	0.753	0.04
Porania pulvillus	0.755	0.051
Porania pulvillus	0.757	0.061
Porania pulvillus	0.759	0.071
Porania pulvillus	0.761	0.081
Porania pulvillus	0.763	0.091
Porania pulvillus	0.765	0.101
Porania pulvillus	0.767	0.111
Porania pulvillus	0.77	0.121
Porania pulvillus	0.772	0.131
Porania pulvillus	0.774	0.141
Porania pulvillus	0.776	0.152
Porania pulvillus	0.778	0.162
Porania pulvillus	0.78	0.172
Porania pulvillus	0.782	0.182
Porania pulvillus	0.783	0.192
Porania pulvillus	0.785	0.202
Porania pulvillus	0.787	0.212
Porania pulvillus	0.789	0.222
Porania pulvillus	0.791	0.232
Porania pulvillus	0.793	0.242
Porania pulvillus	0.795	0.253
Porania pulvillus	0.797	0.263
Porania pulvillus	0.799	0.273
Porania pulvillus	0.8	0.283
Porania pulvillus	0.801	0.293
Porania pulvillus	0.802	0.303
Porania pulvillus	0.804	0.313
Porania pulvillus	0.805	0.323
Porania pulvillus	0.806	0.333
Porania pulvillus	0.807	0.343
Porania pulvillus	0.808	0.354
Porania pulvillus	0.809	0.364
Porania pulvillus	0.81	0.374
Porania pulvillus	0.811	0.384
Porania pulvillus	0.812	0.394
Porania pulvillus	0.813	0.404
Porania pulvillus	0.814	0.414
Porania pulvillus	0.815	0.424
Porania pulvillus	0.816	0.434
Porania pulvillus	0.817	0.444
Porania pulvillus	0.818	0.455
Porania pulvillus	0.819	0.465
Porania pulvillus	0.82	0.475
Porania pulvillus	0.821	0.485
Porania pulvillus	0.822	0.495
Porania pulvillus	0.823	0.505
Porania pulvillus	0.824	0.515
Porania pulvillus	0.825	0.525
Porania pulvillus	0.825	0.535
Porania pulvillus	0.826	0.545
Porania pulvillus	0.827	0.556
Porania pulvillus	0.828	0.566
Porania pulvillus	0.829	0.576
Porania pulvillus	0.83	0.586
Porania pulvillus	0.831	0.596
Porania pulvillus	0.832	0.606
Porania pulvillus	0.833	0.616
Porania pulvillus	0.834	0.626
Porania pulvillus	0.835	0.636
Porania pulvillus	0.836	0.646
Porania pulvillus	0.837	0.657
Porania pulvillus	0.838	0.667
Porania pulvillus	0.839	0.677
Porania pulvillus	0.84	0.687
Porania pulvillus	0.841	0.697
Porania pulvillus	0.842	0.707
Porania pulvillus	0.842	0.717
Porania pulvillus	0.843	0.727
Porania pulvillus	0.844	0.737
Porania pulvillus	0.845	0.747
Porania pulvillus	0.846	0.758
Porania pulvillus	0.847	0.768
Porania pulvillus	0.848	0.778
Porania pulvillus	0.849	0.788
Porania pulvillus	0.85	0.798
Porania pulvillus	0.851	0.808
Porania pulvillus	0.852	0.818
Porania pulvillus	0.852	0.828
Porania pulvillus	0.853	0.838
Porania pulvillus	0.854	0.848
Porania pulvillus	0.855	0.859
Porania pulvillus	0.856	0.869
Porania pulvillus	0.857	0.879
Porania pulvillus	0.756	0.889
Porania pulvillus	0.711	0.899
Porania pulvillus	0.66	0.909
Porania pulvillus	0.574	0.919
Porania pulvillus	0.491	0.929
Porania pulvillus	0.405	0.939
Porania pulvillus	0.28	0.949
Porania pulvillus	0	0.96
Porania pulvillus	0	0.97
Porania pulvillus	0	0.98
Porania pulvillus	0	0.99
Porania pulvillus	0	1
Acesta excavata	0.505	0
Acesta excavata	0.839	0.01
Acesta excavata	0.858	0.02
Acesta excavata	0.864	0.03
Acesta excavata	0.871	0.04
Acesta excavata	0.876	0.051
Acesta excavata	0.88	0.061
Acesta excavata	0.884	0.071
Acesta excavata	0.873	0.081
Acesta excavata	0.876	0.091
Acesta excavata	0.886	0.101
Acesta excavata	0.892	0.111
Acesta excavata	0.898	0.121
Acesta excavata	0.901	0.131
Acesta excavata	0.905	0.141
Acesta excavata	0.909	0.152
Acesta excavata	0.912	0.162
Acesta excavata	0.91	0.172
Acesta excavata	0.908	0.182
Acesta excavata	0.906	0.192
Acesta excavata	0.904	0.202
Acesta excavata	0.902	0.212
Acesta excavata	0.9	0.222
Acesta excavata	0.898	0.232
Acesta excavata	0.896	0.242
Acesta excavata	0.894	0.253
Acesta excavata	0.892	0.263
Acesta excavata	0.892	0.273
Acesta excavata	0.891	0.283
Acesta excavata	0.89	0.293
Acesta excavata	0.89	0.303
Acesta excavata	0.889	0.313
Acesta excavata	0.888	0.323
Acesta excavata	0.887	0.333
Acesta excavata	0.887	0.343
Acesta excavata	0.886	0.354
Acesta excavata	0.885	0.364
Acesta excavata	0.885	0.374
Acesta excavata	0.884	0.384
Acesta excavata	0.883	0.394
Acesta excavata	0.882	0.404
Acesta excavata	0.882	0.414
Acesta excavata	0.881	0.424
Acesta excavata	0.88	0.434
Acesta excavata	0.88	0.444
Acesta excavata	0.879	0.455
Acesta excavata	0.878	0.465
Acesta excavata	0.877	0.475
Acesta excavata	0.877	0.485
Acesta excavata	0.876	0.495
Acesta excavata	0.875	0.505
Acesta excavata	0.875	0.515
Acesta excavata	0.874	0.525
Acesta excavata	0.873	0.535
Acesta excavata	0.869	0.545
Acesta excavata	0.861	0.556
Acesta excavata	0.854	0.566
Acesta excavata	0.846	0.576
Acesta excavata	0.839	0.586
Acesta excavata	0.832	0.596
Acesta excavata	0.834	0.606
Acesta excavata	0.839	0.616
Acesta excavata	0.844	0.626
Acesta excavata	0.851	0.636
Acesta excavata	0.858	0.646
Acesta excavata	0.857	0.657
Acesta excavata	0.839	0.667
Acesta excavata	0.826	0.677
Acesta excavata	0.817	0.687
Acesta excavata	0.82	0.697
Acesta excavata	0.823	0.707
Acesta excavata	0.826	0.717
Acesta excavata	0.829	0.727
Acesta excavata	0.832	0.737
Acesta excavata	0.84	0.747
Acesta excavata	0.85	0.758
Acesta excavata	0.844	0.768
Acesta excavata	0.835	0.778
Acesta excavata	0.826	0.788
Acesta excavata	0.817	0.798
Acesta excavata	0.807	0.808
Acesta excavata	0.764	0.818
Acesta excavata	0.718	0.828
Acesta excavata	0.677	0.838
Acesta excavata	0.631	0.848
Acesta excavata	0.598	0.859
Acesta excavata	0.57	0.869
Acesta excavata	0.548	0.879
Acesta excavata	0.523	0.889
Acesta excavata	0.455	0.899
Acesta excavata	0.421	0.909
Acesta excavata	0.227	0.919
Acesta excavata	0.153	0.929
Acesta excavata	0.08	0.939
Acesta excavata	0	0.949
Acesta excavata	0	0.96
Acesta excavata	0	0.97
Acesta excavata	0	0.98
Acesta excavata	0	0.99
Acesta excavata	0	1
Actiniidae	0.593	0
Actiniidae	0.74	0.01
Actiniidae	0.759	0.02
Actiniidae	0.77	0.03
Actiniidae	0.771	0.04
Actiniidae	0.775	0.051
Actiniidae	0.78	0.061
Actiniidae	0.784	0.071
Actiniidae	0.786	0.081
Actiniidae	0.788	0.091
Actiniidae	0.791	0.101
Actiniidae	0.794	0.111
Actiniidae	0.795	0.121
Actiniidae	0.796	0.131
Actiniidae	0.799	0.141
Actiniidae	0.801	0.152
Actiniidae	0.803	0.162
Actiniidae	0.806	0.172
Actiniidae	0.807	0.182
Actiniidae	0.809	0.192
Actiniidae	0.81	0.202
Actiniidae	0.808	0.212
Actiniidae	0.811	0.222
Actiniidae	0.812	0.232
Actiniidae	0.813	0.242
Actiniidae	0.812	0.253
Actiniidae	0.812	0.263
Actiniidae	0.811	0.273
Actiniidae	0.809	0.283
Actiniidae	0.808	0.293
Actiniidae	0.81	0.303
Actiniidae	0.807	0.313
Actiniidae	0.807	0.323
Actiniidae	0.807	0.333
Actiniidae	0.808	0.343
Actiniidae	0.809	0.354
Actiniidae	0.809	0.364
Actiniidae	0.809	0.374
Actiniidae	0.805	0.384
Actiniidae	0.806	0.394
Actiniidae	0.804	0.404
Actiniidae	0.802	0.414
Actiniidae	0.801	0.424
Actiniidae	0.801	0.434
Actiniidae	0.8	0.444
Actiniidae	0.801	0.455
Actiniidae	0.803	0.465
Actiniidae	0.802	0.475
Actiniidae	0.802	0.485
Actiniidae	0.803	0.495
Actiniidae	0.802	0.505
Actiniidae	0.798	0.515
Actiniidae	0.797	0.525
Actiniidae	0.795	0.535
Actiniidae	0.794	0.545
Actiniidae	0.795	0.556
Actiniidae	0.796	0.566
Actiniidae	0.798	0.576
Actiniidae	0.795	0.586
Actiniidae	0.796	0.596
Actiniidae	0.795	0.606
Actiniidae	0.795	0.616
Actiniidae	0.797	0.626
Actiniidae	0.797	0.636
Actiniidae	0.795	0.646
Actiniidae	0.793	0.657
Actiniidae	0.792	0.667
Actiniidae	0.785	0.677
Actiniidae	0.784	0.687
Actiniidae	0.783	0.697
Actiniidae	0.784	0.707
Actiniidae	0.783	0.717
Actiniidae	0.779	0.727
Actiniidae	0.777	0.737
Actiniidae	0.773	0.747
Actiniidae	0.771	0.758
Actiniidae	0.767	0.768
Actiniidae	0.767	0.778
Actiniidae	0.759	0.788
Actiniidae	0.755	0.798
Actiniidae	0.749	0.808
Actiniidae	0.735	0.818
Actiniidae	0.729	0.828
Actiniidae	0.71	0.838
Actiniidae	0.688	0.848
Actiniidae	0.664	0.859
Actiniidae	0.628	0.869
Actiniidae	0.589	0.879
Actiniidae	0.523	0.889
Actiniidae	0.427	0.899
Actiniidae	0.31	0.909
Actiniidae	0.205	0.919
Actiniidae	0.102	0.929
Actiniidae	0.038	0.939
Actiniidae	0.018	0.949
Actiniidae	0.016	0.96
Actiniidae	0.014	0.97
Actiniidae	0.011	0.98
Actiniidae	0.005	0.99
Actiniidae	0	1
Munida spp.	0.791	0
Munida spp.	0.906	0.01
Munida spp.	0.926	0.02
Munida spp.	0.951	0.03
Munida spp.	0.955	0.04
Munida spp.	0.956	0.051
Munida spp.	0.958	0.061
Munida spp.	0.96	0.071
Munida spp.	0.961	0.081
Munida spp.	0.963	0.091
Munida spp.	0.965	0.101
Munida spp.	0.967	0.111
Munida spp.	0.969	0.121
Munida spp.	0.972	0.131
Munida spp.	0.981	0.141
Munida spp.	0.982	0.152
Munida spp.	0.982	0.162
Munida spp.	0.983	0.172
Munida spp.	0.984	0.182
Munida spp.	0.984	0.192
Munida spp.	0.985	0.202
Munida spp.	0.985	0.212
Munida spp.	0.986	0.222
Munida spp.	0.987	0.232
Munida spp.	0.987	0.242
Munida spp.	0.988	0.253
Munida spp.	0.989	0.263
Munida spp.	0.989	0.273
Munida spp.	0.99	0.283
Munida spp.	0.991	0.293
Munida spp.	0.992	0.303
Munida spp.	0.993	0.313
Munida spp.	0.994	0.323
Munida spp.	0.995	0.333
Munida spp.	0.996	0.343
Munida spp.	0.997	0.354
Munida spp.	0.998	0.364
Munida spp.	0.999	0.374
Munida spp.	1	0.384
Munida spp.	1	0.394
Munida spp.	0.999	0.404
Munida spp.	0.999	0.414
Munida spp.	0.998	0.424
Munida spp.	0.998	0.434
Munida spp.	0.998	0.444
Munida spp.	0.997	0.455
Munida spp.	0.997	0.465
Munida spp.	0.996	0.475
Munida spp.	0.996	0.485
Munida spp.	0.996	0.495
Munida spp.	0.995	0.505
Munida spp.	0.995	0.515
Munida spp.	0.994	0.525
Munida spp.	0.994	0.535
Munida spp.	0.994	0.545
Munida spp.	0.993	0.556
Munida spp.	0.993	0.566
Munida spp.	0.992	0.576
Munida spp.	0.992	0.586
Munida spp.	0.992	0.596
Munida spp.	0.991	0.606
Munida spp.	0.991	0.616
Munida spp.	0.99	0.626
Munida spp.	0.99	0.636
Munida spp.	0.987	0.646
Munida spp.	0.985	0.657
Munida spp.	0.983	0.667
Munida spp.	0.98	0.677
Munida spp.	0.979	0.687
Munida spp.	0.977	0.697
Munida spp.	0.975	0.707
Munida spp.	0.974	0.717
Munida spp.	0.972	0.727
Munida spp.	0.971	0.737
Munida spp.	0.969	0.747
Munida spp.	0.967	0.758
Munida spp.	0.965	0.768
Munida spp.	0.963	0.778
Munida spp.	0.961	0.788
Munida spp.	0.945	0.798
Munida spp.	0.926	0.808
Munida spp.	0.882	0.818
Munida spp.	0.844	0.828
Munida spp.	0.781	0.838
Munida spp.	0.718	0.848
Munida spp.	0.571	0.859
Munida spp.	0.506	0.869
Munida spp.	0.254	0.879
Munida spp.	0.139	0.889
Munida spp.	0.113	0.899
Munida spp.	0	0.909
Munida spp.	0	0.919
Munida spp.	0	0.929
Munida spp.	0	0.939
Munida spp.	0	0.949
Munida spp.	0	0.96
Munida spp.	0	0.97
Munida spp.	0	0.98
Munida spp.	0	0.99
Munida spp.	0	1
Phakellia ventilabrum	0.327	0
Phakellia ventilabrum	0.604	0.01
Phakellia ventilabrum	0.663	0.02
Phakellia ventilabrum	0.684	0.03
Phakellia ventilabrum	0.687	0.04
Phakellia ventilabrum	0.689	0.051
Phakellia ventilabrum	0.692	0.061
Phakellia ventilabrum	0.694	0.071
Phakellia ventilabrum	0.696	0.081
Phakellia ventilabrum	0.704	0.091
Phakellia ventilabrum	0.718	0.101
Phakellia ventilabrum	0.733	0.111
Phakellia ventilabrum	0.737	0.121
Phakellia ventilabrum	0.741	0.131
Phakellia ventilabrum	0.755	0.141
Phakellia ventilabrum	0.756	0.152
Phakellia ventilabrum	0.757	0.162
Phakellia ventilabrum	0.758	0.172
Phakellia ventilabrum	0.759	0.182
Phakellia ventilabrum	0.76	0.192
Phakellia ventilabrum	0.761	0.202
Phakellia ventilabrum	0.762	0.212
Phakellia ventilabrum	0.763	0.222
Phakellia ventilabrum	0.764	0.232
Phakellia ventilabrum	0.765	0.242
Phakellia ventilabrum	0.766	0.253
Phakellia ventilabrum	0.769	0.263
Phakellia ventilabrum	0.775	0.273
Phakellia ventilabrum	0.78	0.283
Phakellia ventilabrum	0.781	0.293
Phakellia ventilabrum	0.783	0.303
Phakellia ventilabrum	0.784	0.313
Phakellia ventilabrum	0.785	0.323
Phakellia ventilabrum	0.786	0.333
Phakellia ventilabrum	0.787	0.343
Phakellia ventilabrum	0.789	0.354
Phakellia ventilabrum	0.79	0.364
Phakellia ventilabrum	0.791	0.374
Phakellia ventilabrum	0.792	0.384
Phakellia ventilabrum	0.796	0.394
Phakellia ventilabrum	0.803	0.404
Phakellia ventilabrum	0.803	0.414
Phakellia ventilabrum	0.796	0.424
Phakellia ventilabrum	0.788	0.434
Phakellia ventilabrum	0.785	0.444
Phakellia ventilabrum	0.783	0.455
Phakellia ventilabrum	0.782	0.465
Phakellia ventilabrum	0.78	0.475
Phakellia ventilabrum	0.779	0.485
Phakellia ventilabrum	0.777	0.495
Phakellia ventilabrum	0.775	0.505
Phakellia ventilabrum	0.774	0.515
Phakellia ventilabrum	0.772	0.525
Phakellia ventilabrum	0.771	0.535
Phakellia ventilabrum	0.769	0.545
Phakellia ventilabrum	0.768	0.556
Phakellia ventilabrum	0.766	0.566
Phakellia ventilabrum	0.765	0.576
Phakellia ventilabrum	0.762	0.586
Phakellia ventilabrum	0.758	0.596
Phakellia ventilabrum	0.755	0.606
Phakellia ventilabrum	0.751	0.616
Phakellia ventilabrum	0.747	0.626
Phakellia ventilabrum	0.744	0.636
Phakellia ventilabrum	0.735	0.646
Phakellia ventilabrum	0.715	0.657
Phakellia ventilabrum	0.71	0.667
Phakellia ventilabrum	0.704	0.677
Phakellia ventilabrum	0.699	0.687
Phakellia ventilabrum	0.694	0.697
Phakellia ventilabrum	0.696	0.707
Phakellia ventilabrum	0.701	0.717
Phakellia ventilabrum	0.706	0.727
Phakellia ventilabrum	0.704	0.737
Phakellia ventilabrum	0.696	0.747
Phakellia ventilabrum	0.699	0.758
Phakellia ventilabrum	0.702	0.768
Phakellia ventilabrum	0.704	0.778
Phakellia ventilabrum	0.707	0.788
Phakellia ventilabrum	0.703	0.798
Phakellia ventilabrum	0.691	0.808
Phakellia ventilabrum	0.672	0.818
Phakellia ventilabrum	0.658	0.828
Phakellia ventilabrum	0.655	0.838
Phakellia ventilabrum	0.617	0.848
Phakellia ventilabrum	0.599	0.859
Phakellia ventilabrum	0.576	0.869
Phakellia ventilabrum	0.539	0.879
Phakellia ventilabrum	0.451	0.889
Phakellia ventilabrum	0.323	0.899
Phakellia ventilabrum	0.284	0.909
Phakellia ventilabrum	0.235	0.919
Phakellia ventilabrum	0.208	0.929
Phakellia ventilabrum	0.157	0.939
Phakellia ventilabrum	0	0.949
Phakellia ventilabrum	0	0.96
Phakellia ventilabrum	0	0.97
Phakellia ventilabrum	0	0.98
Phakellia ventilabrum	0	0.99
Phakellia ventilabrum	0	1
Lithodes maja	0.646	0
Lithodes maja	0.933	0.01
Lithodes maja	0.955	0.02
Lithodes maja	0.955	0.03
Lithodes maja	0.956	0.04
Lithodes maja	0.956	0.051
Lithodes maja	0.957	0.061
Lithodes maja	0.958	0.071
Lithodes maja	0.958	0.081
Lithodes maja	0.959	0.091
Lithodes maja	0.959	0.101
Lithodes maja	0.96	0.111
Lithodes maja	0.96	0.121
Lithodes maja	0.961	0.131
Lithodes maja	0.961	0.141
Lithodes maja	0.962	0.152
Lithodes maja	0.962	0.162
Lithodes maja	0.963	0.172
Lithodes maja	0.964	0.182
Lithodes maja	0.964	0.192
Lithodes maja	0.965	0.202
Lithodes maja	0.965	0.212
Lithodes maja	0.966	0.222
Lithodes maja	0.966	0.232
Lithodes maja	0.967	0.242
Lithodes maja	0.967	0.253
Lithodes maja	0.968	0.263
Lithodes maja	0.968	0.273
Lithodes maja	0.969	0.283
Lithodes maja	0.969	0.293
Lithodes maja	0.97	0.303
Lithodes maja	0.971	0.313
Lithodes maja	0.971	0.323
Lithodes maja	0.972	0.333
Lithodes maja	0.972	0.343
Lithodes maja	0.973	0.354
Lithodes maja	0.973	0.364
Lithodes maja	0.974	0.374
Lithodes maja	0.974	0.384
Lithodes maja	0.975	0.394
Lithodes maja	0.975	0.404
Lithodes maja	0.976	0.414
Lithodes maja	0.976	0.424
Lithodes maja	0.977	0.434
Lithodes maja	0.976	0.444
Lithodes maja	0.975	0.455
Lithodes maja	0.974	0.465
Lithodes maja	0.973	0.475
Lithodes maja	0.972	0.485
Lithodes maja	0.971	0.495
Lithodes maja	0.97	0.505
Lithodes maja	0.969	0.515
Lithodes maja	0.968	0.525
Lithodes maja	0.967	0.535
Lithodes maja	0.966	0.545
Lithodes maja	0.965	0.556
Lithodes maja	0.964	0.566
Lithodes maja	0.963	0.576
Lithodes maja	0.962	0.586
Lithodes maja	0.961	0.596
Lithodes maja	0.96	0.606
Lithodes maja	0.959	0.616
Lithodes maja	0.958	0.626
Lithodes maja	0.957	0.636
Lithodes maja	0.956	0.646
Lithodes maja	0.954	0.657
Lithodes maja	0.953	0.667
Lithodes maja	0.952	0.677
Lithodes maja	0.95	0.687
Lithodes maja	0.947	0.697
Lithodes maja	0.944	0.707
Lithodes maja	0.941	0.717
Lithodes maja	0.938	0.727
Lithodes maja	0.935	0.737
Lithodes maja	0.932	0.747
Lithodes maja	0.929	0.758
Lithodes maja	0.924	0.768
Lithodes maja	0.913	0.778
Lithodes maja	0.901	0.788
Lithodes maja	0.885	0.798
Lithodes maja	0.868	0.808
Lithodes maja	0.852	0.818
Lithodes maja	0.838	0.828
Lithodes maja	0.829	0.838
Lithodes maja	0.819	0.848
Lithodes maja	0.807	0.859
Lithodes maja	0.784	0.869
Lithodes maja	0.751	0.879
Lithodes maja	0.726	0.889
Lithodes maja	0.703	0.899
Lithodes maja	0.572	0.909
Lithodes maja	0.426	0.919
Lithodes maja	0.418	0.929
Lithodes maja	0.409	0.939
Lithodes maja	0.401	0.949
Lithodes maja	0.392	0.96
Lithodes maja	0.383	0.97
Lithodes maja	0.374	0.98
Lithodes maja	0.123	0.99
Lithodes maja	0	1
Caryophyllia smithii	0.183	0
Caryophyllia smithii	0.325	0.01
Caryophyllia smithii	0.393	0.02
Caryophyllia smithii	0.448	0.03
Caryophyllia smithii	0.479	0.04
Caryophyllia smithii	0.499	0.051
Caryophyllia smithii	0.515	0.061
Caryophyllia smithii	0.527	0.071
Caryophyllia smithii	0.544	0.081
Caryophyllia smithii	0.557	0.091
Caryophyllia smithii	0.565	0.101
Caryophyllia smithii	0.576	0.111
Caryophyllia smithii	0.579	0.121
Caryophyllia smithii	0.584	0.131
Caryophyllia smithii	0.587	0.141
Caryophyllia smithii	0.597	0.152
Caryophyllia smithii	0.597	0.162
Caryophyllia smithii	0.602	0.172
Caryophyllia smithii	0.598	0.182
Caryophyllia smithii	0.6	0.192
Caryophyllia smithii	0.603	0.202
Caryophyllia smithii	0.604	0.212
Caryophyllia smithii	0.609	0.222
Caryophyllia smithii	0.612	0.232
Caryophyllia smithii	0.616	0.242
Caryophyllia smithii	0.605	0.253
Caryophyllia smithii	0.606	0.263
Caryophyllia smithii	0.607	0.273
Caryophyllia smithii	0.606	0.283
Caryophyllia smithii	0.612	0.293
Caryophyllia smithii	0.605	0.303
Caryophyllia smithii	0.608	0.313
Caryophyllia smithii	0.607	0.323
Caryophyllia smithii	0.614	0.333
Caryophyllia smithii	0.613	0.343
Caryophyllia smithii	0.614	0.354
Caryophyllia smithii	0.616	0.364
Caryophyllia smithii	0.615	0.374
Caryophyllia smithii	0.609	0.384
Caryophyllia smithii	0.599	0.394
Caryophyllia smithii	0.595	0.404
Caryophyllia smithii	0.589	0.414
Caryophyllia smithii	0.585	0.424
Caryophyllia smithii	0.581	0.434
Caryophyllia smithii	0.575	0.444
Caryophyllia smithii	0.552	0.455
Caryophyllia smithii	0.536	0.465
Caryophyllia smithii	0.524	0.475
Caryophyllia smithii	0.506	0.485
Caryophyllia smithii	0.497	0.495
Caryophyllia smithii	0.487	0.505
Caryophyllia smithii	0.477	0.515
Caryophyllia smithii	0.452	0.525
Caryophyllia smithii	0.439	0.535
Caryophyllia smithii	0.421	0.545
Caryophyllia smithii	0.407	0.556
Caryophyllia smithii	0.376	0.566
Caryophyllia smithii	0.357	0.576
Caryophyllia smithii	0.348	0.586
Caryophyllia smithii	0.34	0.596
Caryophyllia smithii	0.324	0.606
Caryophyllia smithii	0.307	0.616
Caryophyllia smithii	0.298	0.626
Caryophyllia smithii	0.29	0.636
Caryophyllia smithii	0.275	0.646
Caryophyllia smithii	0.271	0.657
Caryophyllia smithii	0.24	0.667
Caryophyllia smithii	0.216	0.677
Caryophyllia smithii	0.198	0.687
Caryophyllia smithii	0.182	0.697
Caryophyllia smithii	0.156	0.707
Caryophyllia smithii	0.139	0.717
Caryophyllia smithii	0.126	0.727
Caryophyllia smithii	0.114	0.737
Caryophyllia smithii	0.102	0.747
Caryophyllia smithii	0.088	0.758
Caryophyllia smithii	0.075	0.768
Caryophyllia smithii	0.057	0.778
Caryophyllia smithii	0.039	0.788
Caryophyllia smithii	0.034	0.798
Caryophyllia smithii	0.031	0.808
Caryophyllia smithii	0.028	0.818
Caryophyllia smithii	0.026	0.828
Caryophyllia smithii	0.015	0.838
Caryophyllia smithii	0.011	0.848
Caryophyllia smithii	0.009	0.859
Caryophyllia smithii	0.008	0.869
Caryophyllia smithii	0.006	0.879
Caryophyllia smithii	0	0.889
Caryophyllia smithii	0	0.899
Caryophyllia smithii	0	0.909
Caryophyllia smithii	0	0.919
Caryophyllia smithii	0	0.929
Caryophyllia smithii	0	0.939
Caryophyllia smithii	0	0.949
Caryophyllia smithii	0	0.96
Caryophyllia smithii	0	0.97
Caryophyllia smithii	0	0.98
Caryophyllia smithii	0	0.99
Caryophyllia smithii	0	1
Alcyonium digitatum	0.305	0
Alcyonium digitatum	0.506	0.01
Alcyonium digitatum	0.559	0.02
Alcyonium digitatum	0.57	0.03
Alcyonium digitatum	0.59	0.04
Alcyonium digitatum	0.603	0.051
Alcyonium digitatum	0.626	0.061
Alcyonium digitatum	0.637	0.071
Alcyonium digitatum	0.644	0.081
Alcyonium digitatum	0.652	0.091
Alcyonium digitatum	0.645	0.101
Alcyonium digitatum	0.651	0.111
Alcyonium digitatum	0.648	0.121
Alcyonium digitatum	0.653	0.131
Alcyonium digitatum	0.659	0.141
Alcyonium digitatum	0.665	0.152
Alcyonium digitatum	0.672	0.162
Alcyonium digitatum	0.664	0.172
Alcyonium digitatum	0.665	0.182
Alcyonium digitatum	0.666	0.192
Alcyonium digitatum	0.667	0.202
Alcyonium digitatum	0.678	0.212
Alcyonium digitatum	0.689	0.222
Alcyonium digitatum	0.689	0.232
Alcyonium digitatum	0.686	0.242
Alcyonium digitatum	0.693	0.253
Alcyonium digitatum	0.694	0.263
Alcyonium digitatum	0.694	0.273
Alcyonium digitatum	0.697	0.283
Alcyonium digitatum	0.703	0.293
Alcyonium digitatum	0.7	0.303
Alcyonium digitatum	0.709	0.313
Alcyonium digitatum	0.711	0.323
Alcyonium digitatum	0.718	0.333
Alcyonium digitatum	0.721	0.343
Alcyonium digitatum	0.723	0.354
Alcyonium digitatum	0.724	0.364
Alcyonium digitatum	0.723	0.374
Alcyonium digitatum	0.719	0.384
Alcyonium digitatum	0.716	0.394
Alcyonium digitatum	0.712	0.404
Alcyonium digitatum	0.706	0.414
Alcyonium digitatum	0.699	0.424
Alcyonium digitatum	0.701	0.434
Alcyonium digitatum	0.701	0.444
Alcyonium digitatum	0.697	0.455
Alcyonium digitatum	0.7	0.465
Alcyonium digitatum	0.702	0.475
Alcyonium digitatum	0.7	0.485
Alcyonium digitatum	0.698	0.495
Alcyonium digitatum	0.696	0.505
Alcyonium digitatum	0.698	0.515
Alcyonium digitatum	0.697	0.525
Alcyonium digitatum	0.697	0.535
Alcyonium digitatum	0.709	0.545
Alcyonium digitatum	0.717	0.556
Alcyonium digitatum	0.705	0.566
Alcyonium digitatum	0.708	0.576
Alcyonium digitatum	0.698	0.586
Alcyonium digitatum	0.695	0.596
Alcyonium digitatum	0.69	0.606
Alcyonium digitatum	0.689	0.616
Alcyonium digitatum	0.69	0.626
Alcyonium digitatum	0.692	0.636
Alcyonium digitatum	0.661	0.646
Alcyonium digitatum	0.657	0.657
Alcyonium digitatum	0.66	0.667
Alcyonium digitatum	0.663	0.677
Alcyonium digitatum	0.658	0.687
Alcyonium digitatum	0.654	0.697
Alcyonium digitatum	0.649	0.707
Alcyonium digitatum	0.63	0.717
Alcyonium digitatum	0.623	0.727
Alcyonium digitatum	0.618	0.737
Alcyonium digitatum	0.615	0.747
Alcyonium digitatum	0.617	0.758
Alcyonium digitatum	0.619	0.768
Alcyonium digitatum	0.602	0.778
Alcyonium digitatum	0.579	0.788
Alcyonium digitatum	0.564	0.798
Alcyonium digitatum	0.558	0.808
Alcyonium digitatum	0.53	0.818
Alcyonium digitatum	0.485	0.828
Alcyonium digitatum	0.454	0.838
Alcyonium digitatum	0.428	0.848
Alcyonium digitatum	0.37	0.859
Alcyonium digitatum	0.336	0.869
Alcyonium digitatum	0.274	0.879
Alcyonium digitatum	0.201	0.889
Alcyonium digitatum	0.148	0.899
Alcyonium digitatum	0.094	0.909
Alcyonium digitatum	0.052	0.919
Alcyonium digitatum	0.012	0.929
Alcyonium digitatum	0	0.939
Alcyonium digitatum	0	0.949
Alcyonium digitatum	0	0.96
Alcyonium digitatum	0	0.97
Alcyonium digitatum	0	0.98
Alcyonium digitatum	0	0.99
Alcyonium digitatum	0	1
